# Supplementary material for: Gene architecture is a determinant of the transcriptional response to bulky DNA damages
Source: Life Sci Alliance. 2024 Jan 2;7(3):e202302328. doi: 10.26508/lsa.202302328 (PMC10761554; doi:10.26508/lsa.202302328)
Supplement: Supplementary file 1 [file LSA-2023-02328_TableS1.xlsx]

## Sheet: DifferentialExpression_6_Upregu
	chr	start	end	strand	GM12878_UV_log2FoldChange	GM12878_UV_padj	A549_UV_log2FoldChange	A549_UV_padj	GM12878_Cisplatin_log2FoldChange	GM12878_Cisplatin_padj	A549_Cisplatin_log2FoldChange	A549_Cisplatin_padj	GM12878_BPDE_log2FoldChange	GM12878_BPDE_padj	A549_BPDE_log2FoldChange	A549_BPDE_padj
ENSG00000125740.14	chr19	45467995	45475179	+	1.64124	0.000112029	5.64764	1.35875e-56	2.87414	1.1289e-13	3.47057	5.10368e-12	3.16286	7.65813e-17	6.65242	1.49625e-92
ENSG00000127586.17	chr16	788046	800737	+	0.804524	4.60784e-05	1.48761	6.31113e-13	0.739661	0.00395914	0.758699	0.00363387	0.804592	8.45231e-05	0.857432	6.04648e-06
ENSG00000160781.17	chr1	156243320	156248117	-	2.04305	2.17814e-21	1.80967	2.73742e-09	0.994535	0.000145236	0.756305	0.0311426	1.08373	3.78312e-05	1.32485	2.87148e-05
ENSG00000170345.10	chr14	75278826	75282230	+	1.92397	2.4643e-06	4.02582	3.60849e-31	3.58939	1.45007e-25	5.63182	1.11184e-92	3.23671	2.06123e-20	6.2788	3.29154e-133
ENSG00000177606.8	chr1	58776845	58784048	-	1.58281	2.27211e-25	1.44064	6.90292e-57	2.50024	8.00365e-87	2.09462	1.22706e-117	0.959022	8.042e-10	1.08587	3.65289e-37
ENSG00000178977.3	chr17	8220642	8224043	-	1.5678	0.00166293	1.99305	2.13071e-08	2.24838	2.18566e-06	1.73904	4.50953e-06	2.43068	3.24813e-08	3.1002	1.17042e-27
ENSG00000202198.1	chr6	52995620	52995950	+	1.38124	1.06181e-06	2.23996	1.59592e-07	3.55762	2.61319e-49	4.39009	5.24161e-48	1.57724	6.36047e-08	1.78384	6.74513e-06
ENSG00000204277.1	chr17	78261349	78278492	-	1.42657	0.00540442	1.65916	0.00665381	1.65736	0.00255691	1.70682	0.0061036	1.44036	0.00457305	1.6075	0.00842738
ENSG00000211459.2	chrM	648	1601	+	1.19603	3.67653e-41	2.23433	1.78289e-80	2.96282	9.35867e-242	3.37017	7.31034e-239	3.07971	7.49648e-297	3.04724	1.03525e-224
ENSG00000213648.11	chr16	29459913	29464966	+	3.81741	3.78093e-06	5.06047	6.03092e-14	3.46943	5.43155e-06	2.91563	1.31773e-09	2.00101	0.0144486	2.52601	5.90454e-08
ENSG00000213903.9	chr14	24311450	24318036	+	1.58147	3.30433e-15	1.8084	5.89618e-37	0.823834	1.63274e-06	1.34952	1.01206e-08	1.14091	3.84548e-06	1.67962	1.73532e-17
ENSG00000213906.10	chr14	24305734	24312053	+	1.25935	1.25567e-09	1.37682	8.28204e-09	0.714751	0.00247481	0.716555	0.0154212	0.828383	0.000501146	1.2983	2.06861e-08
ENSG00000215014.5	chr1	1574102	1577075	+	1.45335	0.00488202	3.29257	2.73683e-09	1.25904	0.0118346	2.64938	5.52643e-05	1.14064	0.01822	2.09856	0.000556327
ENSG00000225138.8	chr5	473236	480884	+	1.2169	8.19056e-08	1.20189	2.25067e-06	0.974824	2.04885e-05	0.957598	0.000288188	0.993957	3.03601e-06	1.14993	3.97025e-06
ENSG00000225840.2	chrY	10197256	10199103	-	2.31293	5.24896e-10	3.157	5.67678e-28	4.50633	5.75753e-59	5.37442	1.86236e-160	1.87116	1.53401e-05	2.04331	4.78847e-08
ENSG00000227195.11	chr20	26167817	26251546	-	4.84883	0	6.01259	0	6.23655	0	5.88482	0	4.22799	0	3.15355	2.55413e-250
ENSG00000240053.8	chr6	31670167	31673776	+	1.5573	2.90897e-26	1.97076	2.25983e-23	1.05561	4.36515e-08	1.21285	1.44972e-07	0.754597	3.20231e-06	0.787589	0.00346974
ENSG00000266086.3	chr17	57989038	58007246	-	3.34017	4.05128e-14	1.80276	7.49909e-22	3.19103	2.21406e-11	1.96505	1.19584e-23	1.58652	0.0015021	1.23054	1.24331e-08
ENSG00000271503.6	chr17	35871491	35880793	-	0.7854	1.26131e-22	1.27733	3.41895e-06	1.01328	1.22611e-28	0.903574	0.000249824	1.11305	2.15016e-38	1.10869	2.89602e-05
ENSG00000275708.1	chr21	8208473	8208652	+	5.47529	3.85176e-118	6.37141	1.77497e-179	6.23115	5.50959e-180	5.28916	1.57089e-77	4.6847	7.13205e-93	3.15003	2.81323e-24
ENSG00000278233.1	chr21	8212572	8212724	+	3.3073	2.99895e-163	5.38178	2.14743e-299	3.11358	4.15413e-105	4.40446	6.12032e-140	3.18273	9.07661e-173	2.85389	6.55847e-61
ENSG00000279602.1	chr17	43360041	43361361	-	1.64418	0.000194999	2.47397	1.00552e-07	3.0444	8.98966e-17	4.02338	2.89591e-25	1.07303	0.0105019	3.6611	5.79855e-22
ENSG00000279901.1	chr16	2683106	2684764	+	1.04425	0.0181089	2.02742	5.00784e-05	2.98178	6.82193e-14	1.7861	0.000775061	1.87898	3.17464e-05	1.95579	4.93275e-05
ENSG00000280800.1	chr21	8210384	8211306	-	2.28214	2.00066e-06	3.13288	5.77334e-35	4.61424	4.43278e-23	5.49777	7.1774e-303	1.95637	0.00012422	1.82334	9.09324e-05
ENSG00000283907.1	chr19	35557956	35581954	+	1.37215	4.30276e-06	2.19852	2.5012e-10	3.06596	4.0848e-61	3.75431	8.2699e-181	1.39042	3.47494e-05	1.79466	2.27574e-18
ENSG00000284419.1	chr20	26208186	26208278	-	5.0992	4.7186e-49	6.47675	1.2039e-54	6.37962	6.29142e-90	6.08158	2.95096e-44	4.39586	1.66701e-32	3.7949	6.7742e-14
ENSG00000285589.1	chr19	12668071	12681834	-	0.813484	2.24295e-13	1.40817	2.03876e-15	0.908334	2.8863e-13	1.19473	2.44894e-12	0.718016	7.10382e-08	0.747386	2.90176e-05
