# Supplementary material for: Gene architecture is a determinant of the transcriptional response to bulky DNA damages
Source: Life Sci Alliance. 2024 Jan 2;7(3):e202302328. doi: 10.26508/lsa.202302328 (PMC10761554; doi:10.26508/lsa.202302328)
Supplement: Supplementary file 2 [file LSA-2023-02328_TableS2.xlsx]

## Sheet: DifferentialExpression_5_6_Upre
	chr	start	end	strand	GM12878_UV_log2FoldChange	GM12878_UV_padj	A549_UV_log2FoldChange	A549_UV_padj	GM12878_Cisplatin_log2FoldChange	GM12878_Cisplatin_padj	A549_Cisplatin_log2FoldChange	A549_Cisplatin_padj	GM12878_BPDE_log2FoldChange	GM12878_BPDE_padj	A549_BPDE_log2FoldChange	A549_BPDE_padj
ENSG00000104899.8	chr19	2249309	2252073	+	3.16879	7.69478e-41	1.63846	1.77468e-17	2.75228	2.05858e-19	1.53879	2.07587e-14	0.309687	0.295913	1.38932	2.32073e-11
ENSG00000109107.14	chr17	28573115	28576948	-	1.03052	2.12025e-15	1.37149	0.000190504	1.18776	8.18281e-20	1.0977	0.00555699	0.919467	2.19288e-18	0.12216	0.665614
ENSG00000116717.13	chr1	67685201	67688334	+	2.31406	2.05365e-162	1.84113	4.03125e-65	2.0834	4.91565e-151	2.43872	1.54153e-127	0.358076	0.000295747	1.1703	2.12643e-26
ENSG00000122035.7	chr13	27270830	27275192	+	1.73803	0.0116843	2.68396	2.79356e-09	2.88702	0.000414041	2.71553	1.34499e-09	-0.0399483	0.824532	1.21544	0.011509
ENSG00000124216.4	chr20	49982980	49988886	+	1.22881	0.0144199	1.56228	2.1232e-05	2.86977	1.66169e-08	2.4212	2.65148e-16	0.22218	0.37046	0.951678	0.00451448
ENSG00000125740.14	chr19	45467995	45475179	+	1.64124	0.000112029	5.64764	1.35875e-56	2.87414	1.1289e-13	3.47057	5.10368e-12	3.16286	7.65813e-17	6.65242	1.49625e-92
ENSG00000126709.15	chr1	27666064	27672198	-	0.904435	1.93388e-17	1.07816	6.57498e-05	0.946963	4.88998e-17	1.11597	0.00030586	0.742684	4.4173e-09	0.403337	0.129695
ENSG00000126759.14	chrX	47623172	47630305	-	0.828508	0.0201867	3.93171	2.06653e-09	0.929377	0.0154995	2.4168	0.00245272	0.230161	0.438859	2.59277	0.00080219
ENSG00000127586.17	chr16	788046	800737	+	0.804524	4.60784e-05	1.48761	6.31113e-13	0.739661	0.00395914	0.758699	0.00363387	0.804592	8.45231e-05	0.857432	6.04648e-06
ENSG00000139880.19	chr14	23047062	23057538	-	0.941047	0.00574724	1.16884	1.01045e-09	0.981332	0.00553228	0.765816	0.00016752	0.6506	0.043564	1.11242	1.64721e-09
ENSG00000140398.14	chr15	75346955	75357115	+	1.55802	0.000259174	1.30559	0.00432099	1.19468	0.010642	0.873909	0.0253835	0.077712	0.78718	0.93625	0.0293027
ENSG00000141682.12	chr18	59899996	59904305	+	1.78945	3.05323e-200	3.54141	6.46534e-296	1.41328	5.2405e-52	3.34944	1.94333e-255	-0.175185	0.0160777	1.13843	5.84876e-22
ENSG00000142046.15	chr19	41350911	41384083	+	0.698175	0.0985041	1.49903	6.79514e-05	1.24403	0.0164939	1.36856	0.00132612	1.5943	0.00151302	1.90914	1.79396e-06
ENSG00000153234.15	chr2	156324437	156342348	-	2.01298	1.33204e-06	1.8514	3.51985e-08	2.53662	1.05209e-09	2.74684	7.43334e-21	0.584123	0.0939196	1.61647	1.15078e-06
ENSG00000157514.16	chrX	107713221	107777342	-	1.20689	3.37376e-53	0.0355086	0.883489	1.59005	2.12517e-71	1.40133	4.2512e-20	0.795881	1.86396e-17	0.853192	9.1375e-09
ENSG00000160781.17	chr1	156243320	156248117	-	2.04305	2.17814e-21	1.80967	2.73742e-09	0.994535	0.000145236	0.756305	0.0311426	1.08373	3.78312e-05	1.32485	2.87148e-05
ENSG00000160888.7	chr19	13150411	13154911	+	0.900877	2.60791e-35	1.23188	3.63027e-31	1.2838	3.91391e-62	1.41259	3.88934e-27	0.2542	0.00672087	1.22127	1.28606e-34
ENSG00000162772.17	chr1	212565334	212620777	+	2.1909	8.55848e-71	4.74819	7.0346e-170	2.44396	2.17591e-79	4.77588	1.41665e-110	0.0315347	0.909535	2.68338	5.36906e-36
ENSG00000167476.10	chr19	2252252	2269759	-	0.839025	0.0117267	1.09504	0.0092957	1.1034	0.00125082	0.79266	0.0456263	0.732053	0.0266688	0.109286	0.690478
ENSG00000170345.10	chr14	75278826	75282230	+	1.92397	2.4643e-06	4.02582	3.60849e-31	3.58939	1.45007e-25	5.63182	1.11184e-92	3.23671	2.06123e-20	6.2788	3.29154e-133
ENSG00000171223.6	chr19	12791486	12793315	+	1.11053	1.84173e-49	1.55394	2.15353e-54	0.743027	1.56031e-26	1.30327	4.48463e-30	-0.78821	1.68728e-24	1.14996	3.04204e-35
ENSG00000172602.11	chr12	48857145	48865870	-	0.843544	9.76469e-05	0.725473	0.00128322	2.09846	5.77043e-26	1.43504	7.97097e-12	-0.0340524	0.917672	0.837607	0.000165124
ENSG00000177595.18	chr11	799179	809753	-	1.63285	4.98318e-53	1.83933	2.47967e-24	1.0797	6.15573e-20	1.41235	1.55946e-10	0.567771	3.67803e-06	1.02834	3.21756e-06
ENSG00000177606.8	chr1	58776845	58784048	-	1.58281	2.27211e-25	1.44064	6.90292e-57	2.50024	8.00365e-87	2.09462	1.22706e-117	0.959022	8.042e-10	1.08587	3.65289e-37
ENSG00000178977.3	chr17	8220642	8224043	-	1.5678	0.00166293	1.99305	2.13071e-08	2.24838	2.18566e-06	1.73904	4.50953e-06	2.43068	3.24813e-08	3.1002	1.17042e-27
ENSG00000181126.13	chr6	29790954	29797811	+	1.03152	0.000263998	1.23106	0.00275385	1.41924	3.29102e-09	1.46603	0.000557766	0.808178	0.00429044	0.750281	0.0504359
ENSG00000181649.8	chr11	2928273	2929420	-	1.45003	0.00218625	1.69922	2.875e-42	2.05142	3.44512e-05	1.73748	7.14707e-34	-0.0105583	0.972623	1.05436	1.50991e-19
ENSG00000181773.7	chr1	27392622	27395814	+	2.7095	2.25745e-13	2.27621	9.58534e-13	1.26273	0.00353757	2.60173	3.86869e-17	0.132259	0.654199	1.19672	0.00226931
ENSG00000182685.7	chr16	2209253	2211950	-	1.04626	0.01708	1.38402	7.71465e-07	1.55393	0.00501515	0.875096	0.00388146	1.31112	0.0157621	0.513632	0.0769754
ENSG00000183444.10	chr7	97966090	97967074	-	0.784458	0.0144137	0.967944	0.0013373	0.796903	0.0170337	1.00877	0.00121619	1.22503	0.000166714	0.197498	0.473569
ENSG00000184205.14	chrX	53082367	53088540	+	0.945234	1.09432e-05	1.5147	2.97267e-17	2.03337	4.34441e-22	2.7638	1.23841e-74	0.566391	0.0147768	1.87203	5.01268e-41
ENSG00000184678.10	chr1	149884459	149886652	-	0.982697	2.85633e-08	2.50006	1.07148e-30	1.13583	2.23444e-09	2.09598	3.18379e-19	-0.235107	0.321347	2.0165	5.0948e-20
ENSG00000189171.14	chr1	153618787	153631360	-	0.953787	0.000653607	0.925255	4.35891e-12	0.747747	0.0136908	0.835569	1.18098e-07	0.893448	0.000905037	0.226085	0.107481
ENSG00000197530.12	chr1	1615415	1630610	+	1.38539	2.13617e-18	1.39401	2.83748e-15	0.730766	0.000106605	0.750458	0.000252297	-0.162837	0.515018	0.784766	7.99084e-05
ENSG00000198435.4	chr9	137299631	137302271	-	1.03753	0.000341034	1.02761	1.79701e-05	1.78109	6.01642e-12	2.14919	1.7702e-24	0.254722	0.372164	0.97714	3.84218e-05
ENSG00000202198.1	chr6	52995620	52995950	+	1.38124	1.06181e-06	2.23996	1.59592e-07	3.55762	2.61319e-49	4.39009	5.24161e-48	1.57724	6.36047e-08	1.78384	6.74513e-06
ENSG00000204277.1	chr17	78261349	78278492	-	1.42657	0.00540442	1.65916	0.00665381	1.65736	0.00255691	1.70682	0.0061036	1.44036	0.00457305	1.6075	0.00842738
ENSG00000204947.9	chr7	149102784	149126324	-	1.3354	0.000732801	2.79007	5.45362e-15	1.05524	0.0120938	2.34135	8.72786e-09	-0.17736	0.494608	1.03446	0.0168007
ENSG00000210082.2	chrM	1671	3229	+	1.16715	7.0434e-167	1.66599	5.42235e-85	1.98747	0	1.51954	5.36648e-84	1.46216	9.35979e-294	0.663554	6.82264e-19
ENSG00000211459.2	chrM	648	1601	+	1.19603	3.67653e-41	2.23433	1.78289e-80	2.96282	9.35867e-242	3.37017	7.31034e-239	3.07971	7.49648e-297	3.04724	1.03525e-224
ENSG00000212694.8	chr12	121795267	121803906	-	1.64405	2.37975e-53	2.60624	1.26071e-29	1.32611	7.22254e-26	1.58888	5.07632e-08	0.262107	0.0698866	1.59613	3.62416e-08
ENSG00000213648.11	chr16	29459913	29464966	+	3.81741	3.78093e-06	5.06047	6.03092e-14	3.46943	5.43155e-06	2.91563	1.31773e-09	2.00101	0.0144486	2.52601	5.90454e-08
ENSG00000213741.11	chr14	49570984	49599164	-	0.795947	4.00142e-13	1.32972	2.49132e-24	1.1297	3.27074e-21	1.52893	2.85777e-26	0.800697	5.72768e-08	0.509424	5.25439e-06
ENSG00000213903.9	chr14	24311450	24318036	+	1.58147	3.30433e-15	1.8084	5.89618e-37	0.823834	1.63274e-06	1.34952	1.01206e-08	1.14091	3.84548e-06	1.67962	1.73532e-17
ENSG00000213906.10	chr14	24305734	24312053	+	1.25935	1.25567e-09	1.37682	8.28204e-09	0.714751	0.00247481	0.716555	0.0154212	0.828383	0.000501146	1.2983	2.06861e-08
ENSG00000215014.5	chr1	1574102	1577075	+	1.45335	0.00488202	3.29257	2.73683e-09	1.25904	0.0118346	2.64938	5.52643e-05	1.14064	0.01822	2.09856	0.000556327
ENSG00000222009.8	chr1	44808482	44815585	+	1.64529	1.85462e-08	1.93798	1.34822e-11	1.23827	0.000104533	1.13367	0.000379109	0.556605	0.0596509	0.921424	0.00585486
ENSG00000223705.9	chr7	75410322	75416787	+	0.897399	1.9563e-23	1.92045	3.8533e-29	0.696703	9.16391e-07	1.3413	1.67738e-11	0.867974	9.49225e-15	1.30334	1.38098e-13
ENSG00000225138.8	chr5	473236	480884	+	1.2169	8.19056e-08	1.20189	2.25067e-06	0.974824	2.04885e-05	0.957598	0.000288188	0.993957	3.03601e-06	1.14993	3.97025e-06
ENSG00000225840.2	chrY	10197256	10199103	-	2.31293	5.24896e-10	3.157	5.67678e-28	4.50633	5.75753e-59	5.37442	1.86236e-160	1.87116	1.53401e-05	2.04331	4.78847e-08
ENSG00000227195.11	chr20	26167817	26251546	-	4.84883	0	6.01259	0	6.23655	0	5.88482	0	4.22799	0	3.15355	2.55413e-250
ENSG00000232386.9	chr15	100849561	100861756	+	0.966754	0.0357452	1.1382	0.00593244	1.28717	0.0122705	1.10004	0.00729318	0.916845	0.0355998	0.656437	0.0615698
ENSG00000240053.8	chr6	31670167	31673776	+	1.5573	2.90897e-26	1.97076	2.25983e-23	1.05561	4.36515e-08	1.21285	1.44972e-07	0.754597	3.20231e-06	0.787589	0.00346974
ENSG00000241769.7	chrX	149527591	149540959	-	0.695227	0.0668994	1.03948	0.0294064	0.970022	0.00717742	0.839545	0.0468125	1.09359	0.00449231	0.88778	0.0418712
ENSG00000261455.1	chr7	152463786	152465549	+	1.75571	1.3758e-14	2.12842	4.5681e-13	0.950038	0.000547725	1.33461	0.000195942	0.217795	0.438426	0.836318	0.0141669
ENSG00000261716.2	chr1	149844498	149850937	-	2.16326	2.46888e-63	2.59406	1.36926e-32	1.49377	7.3324e-21	1.21079	1.51058e-06	0.327698	0.18856	1.07662	0.000478731
ENSG00000261889.1	chr16	3156736	3157483	-	0.18877	0.612537	1.41576	0.005446	1.83208	0.00107007	2.49856	1.13293e-07	1.92886	0.000324987	3.99342	8.61697e-30
ENSG00000266086.3	chr17	57989038	58007246	-	3.34017	4.05128e-14	1.80276	7.49909e-22	3.19103	2.21406e-11	1.96505	1.19584e-23	1.58652	0.0015021	1.23054	1.24331e-08
ENSG00000267339.7	chr19	28883430	28970874	+	1.51299	0.000221585	2.60122	1.27399e-06	1.34578	0.0018147	0.283929	0.346313	1.21484	0.00324464	1.98577	0.000193176
ENSG00000271503.6	chr17	35871491	35880793	-	0.7854	1.26131e-22	1.27733	3.41895e-06	1.01328	1.22611e-28	0.903574	0.000249824	1.11305	2.15016e-38	1.10869	2.89602e-05
ENSG00000273008.1	chr10	43136824	43138334	-	2.72643	3.24528e-07	4.56021	2.18001e-33	2.3655	2.83135e-05	3.14463	2.54166e-11	0.0242484	NA	1.15248	0.0214118
ENSG00000274213.1	chr17	56914186	56914533	+	1.53106	0.00417629	2.7261	6.21071e-16	0.880019	0.0663999	2.38202	1.26892e-11	0.897826	0.0434313	2.20215	1.84719e-11
ENSG00000274471.2	chr15	23309607	23314566	+	0.583044	0.00262522	0.920048	8.09114e-06	1.0086	1.66595e-08	0.996726	2.00855e-06	0.806833	9.19841e-06	1.10764	1.00218e-08
ENSG00000275383.1	chr16	68591382	68594424	+	1.14992	0.000346621	1.24487	0.000506454	1.08855	0.000527464	1.23557	0.000700193	0.754134	0.0120857	0.410144	0.169348
ENSG00000275708.1	chr21	8208473	8208652	+	5.47529	3.85176e-118	6.37141	1.77497e-179	6.23115	5.50959e-180	5.28916	1.57089e-77	4.6847	7.13205e-93	3.15003	2.81323e-24
ENSG00000278233.1	chr21	8212572	8212724	+	3.3073	2.99895e-163	5.38178	2.14743e-299	3.11358	4.15413e-105	4.40446	6.12032e-140	3.18273	9.07661e-173	2.85389	6.55847e-61
ENSG00000279086.1	chr7	116209234	116211511	-	1.84639	0.00227552	4.10527	8.31416e-12	2.76404	4.03845e-06	4.03731	2.4021e-10	0.0584441	NA	2.88808	3.87268e-05
ENSG00000279602.1	chr17	43360041	43361361	-	1.64418	0.000194999	2.47397	1.00552e-07	3.0444	8.98966e-17	4.02338	2.89591e-25	1.07303	0.0105019	3.6611	5.79855e-22
ENSG00000279696.1	chr11	93726654	93729805	-	2.29011	1.45111e-14	2.03802	2.84091e-13	3.28241	7.29486e-34	1.87509	2.66215e-10	1.00574	0.00498955	0.187761	0.502484
ENSG00000279901.1	chr16	2683106	2684764	+	1.04425	0.0181089	2.02742	5.00784e-05	2.98178	6.82193e-14	1.7861	0.000775061	1.87898	3.17464e-05	1.95579	4.93275e-05
ENSG00000280800.1	chr21	8210384	8211306	-	2.28214	2.00066e-06	3.13288	5.77334e-35	4.61424	4.43278e-23	5.49777	7.1774e-303	1.95637	0.00012422	1.82334	9.09324e-05
ENSG00000283078.1	chr20	62066830	62068437	+	-0.000888991	0.99717	1.53741	0.00937492	2.00526	5.88584e-05	1.79059	0.00274734	1.31175	0.0065415	2.5765	6.32966e-06
ENSG00000283907.1	chr19	35557956	35581954	+	1.37215	4.30276e-06	2.19852	2.5012e-10	3.06596	4.0848e-61	3.75431	8.2699e-181	1.39042	3.47494e-05	1.79466	2.27574e-18
ENSG00000284419.1	chr20	26208186	26208278	-	5.0992	4.7186e-49	6.47675	1.2039e-54	6.37962	6.29142e-90	6.08158	2.95096e-44	4.39586	1.66701e-32	3.7949	6.7742e-14
ENSG00000285589.1	chr19	12668071	12681834	-	0.813484	2.24295e-13	1.40817	2.03876e-15	0.908334	2.8863e-13	1.19473	2.44894e-12	0.718016	7.10382e-08	0.747386	2.90176e-05
ENSG00000286835.1	chr9	96416724	96417377	-	1.86989	2.54309e-11	3.52732	2.47052e-14	1.25406	0.000131928	0.576079	0.136021	0.854331	0.0062025	1.56302	0.00595051
