# Supplementary material for: Gene architecture is a determinant of the transcriptional response to bulky DNA damages
Source: Life Sci Alliance. 2024 Jan 2;7(3):e202302328. doi: 10.26508/lsa.202302328 (PMC10761554; doi:10.26508/lsa.202302328)
Supplement: Supplementary file 3 [file LSA-2023-02328_TableS3.xlsx]

## Sheet: DifferentialExpression_UV_Upreg
	chr	start	end	strand	GM12878_UV_log2FoldChange	GM12878_UV_padj	A549_UV_log2FoldChange	A549_UV_padj
ENSG00000004776.13	chr19	35754566	35758079	-	1.51402	0.00815724	1.20359	0.041721
ENSG00000005486.17	chr7	75842602	75888926	+	1.54736	5.60901e-36	1.19053	2.89619e-20
ENSG00000007255.10	chr19	45162928	45178237	-	0.752346	0.000119495	0.910766	9.90297e-07
ENSG00000009724.17	chr1	11026523	11047239	-	4.06917	1.77316e-05	3.22914	0.000114907
ENSG00000013441.16	chr2	200853009	200864744	-	1.23575	1.40516e-50	0.809195	2.29527e-11
ENSG00000042445.14	chr2	85341955	85354531	-	2.25653	1.61831e-159	1.74229	1.12644e-93
ENSG00000049769.14	chrX	49269793	49301461	+	1.58684	0.000756288	1.43084	2.21374e-06
ENSG00000054148.18	chr9	136848724	136851027	+	0.885416	2.5707e-16	0.878081	2.44859e-13
ENSG00000059728.11	chr2	69897688	69942945	+	1.21928	1.39139e-10	1.40294	9.00784e-07
ENSG00000068976.14	chr11	64746389	64759974	-	3.06857	3.78655e-27	3.56213	5.85264e-12
ENSG00000069812.11	chr1	6412418	6424670	-	2.11581	1.06365e-18	1.78769	0.000202577
ENSG00000070404.10	chr19	676392	683392	+	0.815944	1.00577e-09	0.990149	2.13687e-31
ENSG00000073670.14	chr17	44758988	44781846	+	1.85377	0.00544941	1.11066	0.00173976
ENSG00000078804.13	chr20	34704339	34713439	+	0.787794	1.02814e-12	1.13969	2.75839e-08
ENSG00000079974.18	chr22	50767501	50783662	-	0.801072	0.000121419	0.886132	1.30387e-08
ENSG00000080546.13	chr6	108986437	109094819	-	3.76847	7.57831e-162	2.54748	8.23666e-48
ENSG00000085465.13	chr1	111414319	111427735	-	2.62351	3.28794e-16	1.67768	0.000283279
ENSG00000087086.15	chr19	48965309	48966879	+	0.785567	3.3267e-67	0.82471	2.47216e-17
ENSG00000087589.16	chr20	56412112	56460387	+	2.97775	3.80536e-07	2.77763	0.0011528
ENSG00000090238.12	chr16	30092314	30096915	-	2.10849	1.98287e-40	0.836622	0.0213501
ENSG00000091513.16	chr3	133746040	133796641	+	0.830765	0.00137578	1.01001	0.00158235
ENSG00000099365.11	chr16	30989256	31010638	-	1.11462	0.00419315	1.01226	0.00279733
ENSG00000100033.16	chr22	18912777	18936553	-	0.789605	0.0374679	1.16502	1.26882e-06
ENSG00000101222.12	chr20	3777504	3781448	-	4.77374	0.000252519	2.89082	5.12968e-14
ENSG00000102057.10	chrX	48961378	48971844	-	1.94775	1.39469e-16	1.76388	8.78067e-06
ENSG00000102265.12	chrX	47582408	47586789	+	0.742695	1.92514e-18	0.829473	8.49231e-13
ENSG00000103269.14	chr16	675671	678268	+	1.33762	2.93142e-05	3.03368	6.06308e-07
ENSG00000103353.16	chr16	23557721	23574389	+	0.906853	5.6452e-21	0.833465	3.04345e-15
ENSG00000104823.9	chr19	38815422	38831841	-	0.701054	3.04222e-18	0.733883	2.85036e-14
ENSG00000104899.8	chr19	2249309	2252073	+	3.16879	7.69478e-41	1.63846	1.77468e-17
ENSG00000105136.21	chr19	57487711	57496098	+	0.941925	5.20196e-08	1.26289	8.82294e-11
ENSG00000105173.14	chr19	29811991	29824312	+	0.97162	7.46606e-17	0.858441	5.15364e-16
ENSG00000105290.13	chr19	35867899	35879792	+	0.910899	0.0410534	0.78468	2.16567e-09
ENSG00000105327.18	chr19	47220822	47232766	-	1.48989	2.67267e-25	1.59611	5.80813e-20
ENSG00000105372.8	chr19	41860255	41872925	+	0.726292	2.88666e-40	0.922516	3.99624e-20
ENSG00000105583.11	chr19	12668073	12669415	-	0.70775	1.97595e-09	0.957224	2.37549e-13
ENSG00000105668.7	chr19	35666516	35678483	+	3.01192	0.000785215	3.05913	8.18265e-06
ENSG00000105732.13	chr19	42068477	42081552	+	0.782291	1.06719e-07	1.00214	1.96612e-21
ENSG00000105737.9	chr19	41998321	42069498	-	1.16804	0.04458	1.4864	0.0202184
ENSG00000107742.13	chr10	72059034	72089032	-	0.757996	0.0372604	3.52052	9.19467e-07
ENSG00000107796.13	chr10	88935074	88991339	-	0.848398	1.47727e-07	0.841121	0.00015627
ENSG00000108352.13	chr17	40177010	40195656	+	2.46768	2.22913e-10	1.09718	0.000205744
ENSG00000108515.18	chr17	4948092	4957131	+	1.10126	5.03279e-15	0.860146	4.95382e-06
ENSG00000108733.11	chr17	35574795	35578863	-	0.761281	2.00911e-05	1.26232	1.03141e-10
ENSG00000109083.14	chr17	28328325	28335489	-	0.788367	2.9738e-08	0.705076	4.54403e-10
ENSG00000109107.14	chr17	28573115	28576948	-	1.03052	2.12025e-15	1.37149	0.000190504
ENSG00000110013.13	chr11	124633113	124695707	-	0.793768	0.000105879	0.797503	2.68854e-08
ENSG00000110169.11	chr11	6431049	6442617	-	2.40997	0.00543059	6.12918	6.61282e-05
ENSG00000110492.15	chr11	46380756	46383837	+	0.775004	0.021725	1.12546	0.0017653
ENSG00000110925.7	chr12	51061205	51083664	-	1.54382	9.88235e-09	0.82507	5.75538e-05
ENSG00000111678.11	chr12	6942978	6946003	+	0.974172	6.19161e-21	1.1486	1.93631e-19
ENSG00000111725.11	chr12	119667864	119681624	+	1.23396	1.47092e-27	0.997838	2.15255e-14
ENSG00000112378.12	chr6	138088505	138107419	-	1.19695	3.94525e-12	0.744376	2.1259e-20
ENSG00000112599.9	chr6	42183284	42194956	-	2.36837	1.87045e-11	1.8686	0.000181271
ENSG00000112667.13	chr6	43225629	43229481	-	0.746968	0.000142739	0.826376	1.74015e-12
ENSG00000112773.16	chr6	81491439	81752774	-	1.50228	2.67621e-06	1.46327	5.37393e-17
ENSG00000114270.17	chr3	48564073	48595267	-	2.04328	4.00028e-06	0.817296	2.73017e-16
ENSG00000114378.17	chr3	50299890	50312381	-	2.80242	0.00527987	1.80655	0.000569221
ENSG00000114383.10	chr3	50320027	50328251	-	0.99526	2.70093e-16	0.700227	4.23107e-06
ENSG00000114779.19	chr3	51968510	51983409	-	0.700135	1.18499e-07	0.797642	1.50201e-10
ENSG00000116717.13	chr1	67685201	67688334	+	2.31406	2.05365e-162	1.84113	4.03125e-65
ENSG00000117305.15	chr1	23801885	23838620	-	1.1756	9.40472e-21	1.17676	2.65925e-10
ENSG00000117616.18	chr1	25242249	25338213	-	1.05423	5.04455e-27	1.23247	5.30774e-24
ENSG00000119630.14	chr14	74941834	74955626	-	3.32743	4.77866e-43	2.90631	3.58765e-16
ENSG00000119723.17	chr14	73949926	73963670	+	0.98047	1.80441e-11	0.772553	7.11086e-06
ENSG00000120709.11	chr5	138331935	138349729	+	1.09294	3.15252e-42	1.00823	1.66562e-19
ENSG00000121410.12	chr19	58345178	58353492	-	0.929024	0.0182574	0.793747	0.0448318
ENSG00000121417.14	chr19	57630395	57644041	+	0.834097	1.38196e-08	0.790578	0.00213035
ENSG00000121900.19	chr1	32894594	32901438	-	1.68286	1.54987e-05	0.852601	0.000196543
ENSG00000122035.7	chr13	27270830	27275192	+	1.73803	0.0116843	2.68396	2.79356e-09
ENSG00000124145.6	chr20	45325288	45348424	-	1.47151	1.21863e-26	1.11491	4.74429e-35
ENSG00000124216.4	chr20	49982980	49988886	+	1.22881	0.0144199	1.56228	2.1232e-05
ENSG00000124659.7	chr6	42744498	42746103	-	1.15005	1.11862e-22	1.44381	8.91665e-24
ENSG00000124688.14	chr6	43629540	43640941	+	1.01932	8.28523e-22	0.867759	4.01281e-09
ENSG00000124762.14	chr6	36676460	36687337	+	1.86379	2.31017e-281	2.44564	3.05521e-178
ENSG00000125352.6	chrX	119870475	119871733	-	0.714968	4.98561e-08	0.789067	1.0862e-06
ENSG00000125650.4	chr19	6375148	6379058	-	2.57398	3.09067e-23	2.44152	1.2345e-18
ENSG00000125657.5	chr19	6531026	6535924	+	1.20233	1.89333e-35	1.4144	9.83003e-13
ENSG00000125740.14	chr19	45467995	45475179	+	1.64124	0.000112029	5.64764	1.35875e-56
ENSG00000125804.14	chr20	25985210	26086917	+	2.60157	4.33616e-07	1.74261	0.011758
ENSG00000125945.15	chr1	23359448	23369836	-	0.760717	0.000218399	0.972439	6.48485e-09
ENSG00000126088.14	chr1	45010950	45015575	+	0.788311	1.19209e-12	0.816134	1.65912e-06
ENSG00000126709.15	chr1	27666064	27672198	-	0.904435	1.93388e-17	1.07816	6.57498e-05
ENSG00000126759.14	chrX	47623172	47630305	-	0.828508	0.0201867	3.93171	2.06653e-09
ENSG00000126814.7	chr14	60971441	60981170	-	1.12574	1.76089e-09	0.730988	8.81664e-12
ENSG00000127586.17	chr16	788046	800737	+	0.804524	4.60784e-05	1.48761	6.31113e-13
ENSG00000127993.16	chr7	92528773	92540481	+	1.20958	6.1717e-18	1.31157	2.22795e-14
ENSG00000128185.10	chr22	20314238	20320080	-	0.708014	3.37127e-06	0.948596	1.12805e-12
ENSG00000129028.9	chr15	70881342	70892433	-	2.08246	4.82681e-06	1.2078	1.05425e-14
ENSG00000129235.11	chr17	6640985	6644541	+	0.745629	4.9188e-13	0.991514	6.70998e-19
ENSG00000130066.16	chrX	23783173	23786226	+	1.26795	1.39936e-35	1.1529	1.62782e-31
ENSG00000130203.10	chr19	44905791	44909393	+	3.87969	2.70561e-17	3.44321	5.83757e-28
ENSG00000130513.6	chr19	18374731	18389176	+	5.05331	4.45756e-53	0.992133	8.0972e-09
ENSG00000130544.12	chr19	7069703	7087968	+	0.716997	1.34105e-08	0.785087	0.000116338
ENSG00000130684.14	chr20	25673195	25696853	-	1.31171	1.35672e-25	1.22165	4.57761e-19
ENSG00000130766.5	chr1	28259518	28282491	+	2.23622	1.42892e-196	1.71988	3.81539e-32
ENSG00000130772.14	chr1	28329002	28335965	+	0.742288	3.90813e-14	0.82926	3.99246e-06
ENSG00000131015.5	chr6	149942014	149949235	+	1.22265	0.0172798	1.15298	3.64534e-05
ENSG00000131470.15	chr17	42572310	42577831	-	1.70066	5.84864e-58	0.798525	7.91365e-12
ENSG00000131471.7	chr17	42851184	42858130	+	2.77479	1.00157e-31	4.37139	2.23871e-28
ENSG00000131480.9	chr17	42844580	42850707	+	2.15419	2.32258e-22	2.56617	8.71989e-18
ENSG00000132004.13	chr19	12688053	12696631	-	0.777984	0.00048827	0.714756	0.00233033
ENSG00000132406.12	chr4	4235542	4248223	-	0.970249	2.5707e-16	0.842616	6.16161e-06
ENSG00000132563.16	chr5	138439057	138446969	+	1.26794	0.00101652	0.889906	0.00573134
ENSG00000132635.17	chr20	2835314	2841190	-	0.834165	9.34345e-05	0.754727	0.000693686
ENSG00000134291.12	chr12	47963569	47968878	+	0.815602	1.6828e-18	0.80699	3.12186e-20
ENSG00000134548.11	chr12	21526296	21541249	+	3.69103	4.36539e-10	0.747719	0.00758734
ENSG00000135437.10	chr12	55720367	55724705	+	1.29341	6.67631e-05	1.14695	0.0125312
ENSG00000135469.14	chr12	56266890	56270966	+	1.04674	1.30302e-06	1.03961	6.92171e-09
ENSG00000136003.16	chr12	108562582	108569368	+	0.917777	3.81115e-49	1.33785	4.41938e-46
ENSG00000136274.9	chr7	45080437	45088969	-	6.06955	3.1427e-08	4.68548	3.32395e-07
ENSG00000136378.15	chr15	78759206	78811464	-	3.50931	0.0011969	0.708426	0.0196171
ENSG00000136826.15	chr9	107484852	107490482	-	1.02249	0.0253691	1.60922	2.18089e-26
ENSG00000136928.7	chr9	98288109	98708935	-	3.15258	0.00303881	2.21334	0.010165
ENSG00000137133.11	chr9	35812960	35815354	-	0.934425	1.51155e-10	0.796539	1.55971e-09
ENSG00000139190.17	chr12	6462237	6470677	-	0.747695	5.79477e-07	1.34908	1.09784e-10
ENSG00000139289.13	chr12	76025447	76033932	-	0.873249	2.37583e-10	0.842295	4.80737e-18
ENSG00000139679.15	chr13	48389567	48444704	-	1.20651	5.77593e-11	1.23978	0.00221705
ENSG00000139880.19	chr14	23047062	23057538	-	0.941047	0.00574724	1.16884	1.01045e-09
ENSG00000139890.10	chr14	22883222	22887678	+	2.32669	2.71061e-07	3.74512	1.66335e-10
ENSG00000139908.15	chr14	24205696	24208362	+	2.9778	0.0123704	5.90764	0.00036467
ENSG00000140104.14	chr14	104985775	105010482	+	1.00474	0.00922207	1.29129	2.62806e-07
ENSG00000140398.14	chr15	75346955	75357115	+	1.55802	0.000259174	1.30559	0.00432099
ENSG00000140545.15	chr15	88898683	88913381	-	0.96874	0.00201224	0.754253	1.33354e-10
ENSG00000141232.5	chr17	50862223	50867978	-	2.38314	1.2873e-98	1.18804	2.07251e-46
ENSG00000141552.18	chr17	81890790	81900991	+	0.790986	2.28605e-10	0.908249	7.50186e-16
ENSG00000141682.12	chr18	59899996	59904305	+	1.78945	3.05323e-200	3.54141	6.46534e-296
ENSG00000142444.7	chr19	10928811	10933535	+	0.949563	2.77446e-07	0.999535	5.08928e-05
ENSG00000142867.14	chr1	85265776	85276632	-	0.994106	8.34599e-25	1.49081	2.21642e-25
ENSG00000143110.12	chr1	111473792	111478512	+	2.41747	4.71696e-13	3.14635	1.40946e-06
ENSG00000143217.9	chr1	161070998	161089558	-	3.48919	4.28462e-16	3.12978	4.85399e-11
ENSG00000143320.9	chr1	156699606	156705816	-	2.8112	1.06623e-16	2.10131	9.77105e-07
ENSG00000143333.7	chr1	182598623	182604389	-	0.926839	6.73106e-24	1.24816	0.0264387
ENSG00000143369.15	chr1	150508062	150513789	+	1.39927	5.86269e-05	1.20663	0.000175002
ENSG00000143443.10	chr1	151047751	151051986	+	1.888	0.00508842	2.08121	1.82514e-15
ENSG00000143774.17	chr1	228139962	228148984	+	0.730738	4.81111e-08	0.90297	2.05638e-10
ENSG00000144134.18	chr2	113627229	113643396	+	0.971688	1.26642e-06	1.06549	2.74325e-06
ENSG00000145040.4	chr3	48561718	48563781	-	2.57936	0.0183817	0.940935	0.00195851
ENSG00000145882.11	chr5	149358037	149369653	+	1.27853	2.67488e-10	1.20297	2.17412e-08
ENSG00000146221.10	chr6	44278734	44297698	-	6.27851	6.99779e-07	4.49973	0.000845808
ENSG00000146453.13	chr6	159800249	159820704	+	4.11811	1.02712e-11	7.10873	1.67933e-05
ENSG00000146856.14	chr7	134986508	135147963	+	0.872257	5.89427e-06	1.4464	5.13023e-06
ENSG00000147123.11	chrX	47142216	47145038	-	0.743493	3.09371e-15	0.995814	5.34242e-15
ENSG00000147174.11	chrX	71578411	71613583	+	2.13195	8.25358e-12	1.24351	0.00307424
ENSG00000147437.10	chr8	25419258	25424654	-	1.1056	0.000115334	1.75024	1.22672e-06
ENSG00000147535.17	chr8	38263130	38269243	-	0.896014	1.93323e-10	0.910603	1.67361e-10
ENSG00000147873.5	chr9	21304326	21305312	-	5.24902	0.0013681	5.93489	0.000399622
ENSG00000148377.6	chr10	1018910	1025859	-	3.3927	0.00185455	5.23921	0.00187847
ENSG00000148444.16	chr10	22316386	22320306	+	0.716549	5.97948e-06	0.951578	2.70651e-10
ENSG00000149716.13	chr11	69653076	69675416	-	0.832113	1.03161e-05	0.949228	4.13451e-12
ENSG00000149792.9	chr11	65122183	65127371	+	1.04422	1.19507e-36	1.097	3.58916e-30
ENSG00000152433.15	chr19	57363477	57379565	+	1.14157	0.000561483	1.06921	0.00553153
ENSG00000153234.15	chr2	156324437	156342348	-	2.01298	1.33204e-06	1.8514	3.51985e-08
ENSG00000154079.6	chr6	70566917	70589569	+	1.08999	3.60783e-05	0.786096	0.00234168
ENSG00000156253.7	chr21	29004384	29019360	-	0.902259	3.92289e-05	0.893153	2.2497e-06
ENSG00000157184.7	chr1	53196792	53214197	+	0.79403	2.37966e-13	0.820896	1.38423e-07
ENSG00000157227.13	chr14	22836560	22849027	+	3.29988	1.90603e-23	2.6243	1.9141e-13
ENSG00000157315.5	chr16	69343250	69351786	-	1.95115	0.000333422	1.59491	0.0333447
ENSG00000158055.16	chr1	24319357	24364482	+	2.50979	0.00825151	2.15819	7.17856e-06
ENSG00000158717.11	chr16	88696499	88706408	-	1.00966	7.88711e-10	1.44801	2.10346e-10
ENSG00000159239.13	chr2	74393836	74421662	-	0.781597	0.0385759	1.16718	0.0122894
ENSG00000159403.18	chr12	7080214	7092540	-	1.51084	3.46895e-07	0.711312	4.07847e-05
ENSG00000159792.10	chr16	67893254	67929676	+	1.864	5.75001e-11	2.24314	2.77267e-20
ENSG00000160223.17	chr21	44217014	44240966	-	0.910041	1.37966e-41	1.50002	2.32663e-11
ENSG00000160271.16	chr9	133097720	133149334	-	1.47329	1.29835e-38	1.56083	7.79135e-11
ENSG00000160781.17	chr1	156243320	156248117	-	2.04305	2.17814e-21	1.80967	2.73742e-09
ENSG00000160867.15	chr5	177086905	177098144	+	1.34394	0.0192391	0.804516	8.40255e-10
ENSG00000160888.7	chr19	13150411	13154911	+	0.900877	2.60791e-35	1.23188	3.63027e-31
ENSG00000161509.14	chr17	74842023	74861504	-	5.7783	1.10722e-12	4.41932	5.454e-23
ENSG00000161513.12	chr17	74862497	74873031	-	2.37776	9.72183e-97	1.82853	1.189e-58
ENSG00000161642.18	chr12	54369133	54391298	-	2.36608	1.58932e-65	0.937529	4.7723e-06
ENSG00000162194.12	chr11	62662817	62672255	-	1.06136	2.62226e-05	1.18999	0.00499294
ENSG00000162231.14	chr11	62792123	62806302	-	1.77435	1.12902e-67	1.7282	2.20254e-57
ENSG00000162461.8	chr1	15736258	15741392	+	2.63825	2.96325e-10	3.11562	2.83114e-07
ENSG00000162771.8	chr1	212624474	212626775	+	2.69837	0.013989	8.1792	6.10428e-08
ENSG00000162772.17	chr1	212565334	212620777	+	2.1909	8.55848e-71	4.74819	7.0346e-170
ENSG00000162783.11	chr1	181088700	181092900	+	1.2605	5.61635e-95	1.40629	9.39005e-54
ENSG00000162972.10	chr2	199955317	200008540	+	1.4202	3.93325e-21	0.729945	8.26037e-05
ENSG00000163735.7	chr4	73995642	73998677	-	2.52877	0.00226321	0.876628	5.59877e-37
ENSG00000163794.6	chr2	27307400	27308445	-	2.39656	5.3465e-05	1.83247	0.000277043
ENSG00000164082.15	chr3	51707068	51718613	+	5.144	3.16928e-07	4.40864	0.000145524
ENSG00000164284.15	chr5	149345430	149354583	+	1.38863	5.22604e-38	1.47861	2.13729e-32
ENSG00000164331.10	chr5	73552190	73565667	-	2.48974	3.82586e-72	1.9857	1.43616e-39
ENSG00000164404.8	chr5	132861181	132866884	-	1.29877	0.0100176	1.58715	0.00574901
ENSG00000164406.8	chr5	132873444	132875046	+	1.57644	1.17632e-06	1.7251	1.1019e-06
ENSG00000164609.10	chr5	160401641	160421711	-	0.778584	1.93891e-17	0.721071	4.43546e-10
ENSG00000164621.5	chr5	136129507	136134890	-	3.51381	0.00252576	2.55591	0.00346128
ENSG00000164776.10	chr7	56080283	56092996	-	1.67433	0.000199568	1.37787	0.0194676
ENSG00000164938.14	chr8	94925972	94949378	-	2.2066	2.3322e-134	2.23963	3.89064e-45
ENSG00000165997.5	chr10	18659431	18681639	+	0.93891	3.19701e-33	0.713091	3.17328e-10
ENSG00000166257.9	chr11	123629187	123655244	-	1.78603	0.0192383	1.27351	0.00980155
ENSG00000166592.12	chr16	66921679	66925536	-	2.63242	3.03599e-64	1.74569	1.49317e-15
ENSG00000166619.15	chr20	37492472	37527931	-	1.03318	1.10697e-32	0.951223	2.17512e-15
ENSG00000166860.3	chr12	56998836	57006546	-	0.983582	4.00587e-15	0.937574	1.68155e-07
ENSG00000166866.13	chr12	57028517	57051198	-	2.62199	0.00125444	1.90725	0.00558309
ENSG00000166987.15	chr12	57520710	57530148	+	1.01892	3.2412e-09	1.22488	1.82833e-07
ENSG00000167302.11	chr17	81228277	81239091	-	0.744541	4.15511e-07	0.750285	0.00011486
ENSG00000167378.8	chr19	43584369	43596135	-	0.825338	2.15412e-11	1.01042	1.3734e-13
ENSG00000167476.10	chr19	2252252	2269759	-	0.839025	0.0117267	1.09504	0.0092957
ENSG00000167720.13	chr17	2303383	2325260	+	1.0497	0.00276586	0.895712	0.012452
ENSG00000167807.15	chr19	10305427	10316009	-	1.421	3.02514e-07	1.7718	0.000338463
ENSG00000167863.12	chr17	75038863	75046985	-	0.736889	4.32213e-28	0.918443	3.7529e-13
ENSG00000167874.7	chr17	7855066	7856099	+	1.3905	0.0304428	2.62721	0.00555159
ENSG00000168000.14	chr11	62690275	62709845	-	1.50363	6.51697e-08	1.38705	1.9217e-12
ENSG00000168314.17	chr3	39467198	39529479	+	3.0649	0.000961233	3.29746	0.00344519
ENSG00000168394.11	chr6	32845209	32853978	-	0.960925	1.07772e-45	0.829556	2.64588e-16
ENSG00000168970.22	chr15	41828095	41848155	+	0.93069	6.30811e-05	1.18267	0.00330875
ENSG00000169169.15	chr19	49690898	49713731	+	1.92771	6.98121e-06	0.939201	0.00138563
ENSG00000169252.6	chr5	148826611	148828623	+	3.5569	4.08007e-09	1.79841	2.40458e-05
ENSG00000169710.9	chr17	82078338	82098294	-	0.910535	0.00223122	1.13447	0.00863766
ENSG00000169964.8	chr3	44861904	44865670	+	0.721544	0.00441583	1.00922	5.15925e-08
ENSG00000170345.10	chr14	75278826	75282230	+	1.92397	2.4643e-06	4.02582	3.60849e-31
ENSG00000170385.10	chr1	211571568	211579161	-	1.78526	2.71283e-114	1.81784	1.1161e-95
ENSG00000170827.9	chr9	133079900	133087355	+	3.20833	2.82155e-05	1.59855	0.0230611
ENSG00000170835.16	chr9	133061978	133071863	+	3.61954	5.94358e-15	2.4471	5.78237e-06
ENSG00000170855.4	chr12	120443964	120446384	-	2.278	1.91647e-204	1.58702	4.49987e-62
ENSG00000171223.6	chr19	12791486	12793315	+	1.11053	1.84173e-49	1.55394	2.15353e-54
ENSG00000171298.13	chr17	80101556	80119881	+	2.10341	1.14702e-14	0.944427	2.65921e-09
ENSG00000171428.15	chr8	18170477	18223689	+	0.922601	9.00278e-08	0.8582	0.0020802
ENSG00000171617.14	chr5	74627406	74641424	-	1.00565	2.18737e-30	1.52835	1.89842e-41
ENSG00000171747.9	chr19	38801671	38812945	-	2.00007	0.00120582	1.32028	0.0134482
ENSG00000171786.6	chr1	160367071	160372846	+	2.21407	6.54623e-08	1.79798	0.000394812
ENSG00000172409.6	chr11	57648992	57661865	+	2.1461	1.02668e-48	1.93189	2.3574e-49
ENSG00000172602.11	chr12	48857145	48865870	-	0.843544	9.76469e-05	0.725473	0.00128322
ENSG00000172748.14	chr8	232137	264703	+	1.79094	1.53752e-07	2.6977	1.11838e-17
ENSG00000173276.14	chr21	41986831	42010387	-	0.911696	2.2538e-12	1.28014	4.49687e-18
ENSG00000173349.6	chr2	127701497	127705242	+	0.944842	3.8453e-06	0.83098	3.92469e-06
ENSG00000173451.7	chr12	71664301	71680644	+	1.45927	2.03805e-11	1.29392	1.08222e-08
ENSG00000173530.6	chr8	23135588	23164027	-	3.6259	0	2.48137	2.05986e-142
ENSG00000173846.13	chr1	44800377	44805990	+	1.18632	3.62976e-09	1.08833	1.11742e-06
ENSG00000174109.5	chr16	1419752	1420756	-	0.993109	1.42942e-11	1.70291	4.25223e-24
ENSG00000174456.15	chr12	110027028	110073634	-	1.37609	2.27218e-11	1.32868	1.72669e-12
ENSG00000175130.7	chr1	32333839	32336233	-	0.778507	7.11233e-37	0.868791	4.02134e-14
ENSG00000175213.3	chr11	46701030	46705912	+	0.955476	1.74866e-09	1.56427	9.4819e-19
ENSG00000175573.7	chr11	65916810	65919062	-	1.58991	3.67945e-31	1.69062	9.22431e-41
ENSG00000175611.12	chr9	95759231	95876049	-	1.40328	2.47799e-06	1.97114	6.36934e-07
ENSG00000175938.7	chr16	30949068	30956461	+	1.97945	1.89943e-24	0.899105	2.9722e-06
ENSG00000176153.12	chr14	64939152	64942905	-	2.65288	0.00839704	0.71968	2.5273e-11
ENSG00000176401.6	chr19	39530987	39532852	-	2.93607	1.3542e-14	2.68606	1.77563e-29
ENSG00000176732.7	chr2	24114809	24123464	-	2.05954	0.00413356	0.825281	0.0427228
ENSG00000176912.5	chr18	630886	658340	-	1.25195	0.000119552	1.25926	1.4019e-05
ENSG00000176945.17	chr3	195720884	195741123	+	3.2001	7.43655e-05	1.29383	0.0226452
ENSG00000177076.6	chr9	19409009	19452505	+	3.3917	8.02646e-61	1.35975	7.01262e-06
ENSG00000177125.5	chr9	126860665	126885878	+	1.75454	1.10076e-59	0.994757	2.37389e-08
ENSG00000177238.14	chr16	31214091	31231537	+	0.889451	0.00602968	0.956147	0.0124601
ENSG00000177340.5	chr12	31324316	31325829	+	1.92333	0.00333598	5.31404	3.81024e-06
ENSG00000177595.18	chr11	799179	809753	-	1.63285	4.98318e-53	1.83933	2.47967e-24
ENSG00000177606.8	chr1	58776845	58784048	-	1.58281	2.27211e-25	1.44064	6.90292e-57
ENSG00000177700.6	chr11	837356	842529	-	0.786199	2.25245e-20	0.818421	3.67654e-16
ENSG00000177721.4	chr5	43039081	43043170	-	2.11745	1.9679e-07	0.747259	0.0387589
ENSG00000177943.14	chr9	136850943	136860799	+	0.837651	0.000212698	1.68874	1.19554e-09
ENSG00000178467.18	chr3	48989889	49007153	+	1.16751	6.52371e-13	0.761231	1.35054e-05
ENSG00000178502.6	chr17	41848518	41865423	-	1.63163	1.52172e-39	0.736321	8.74712e-07
ENSG00000178809.11	chr7	75395063	75410996	+	1.08226	0.00116878	0.972892	0.0352977
ENSG00000178977.3	chr17	8220642	8224043	-	1.5678	0.00166293	1.99305	2.13071e-08
ENSG00000179085.8	chr1	155139891	155140595	-	0.858189	0.00457864	1.01891	8.94298e-07
ENSG00000179094.16	chr17	8140472	8156506	-	0.800993	9.65866e-10	1.06989	0.00040368
ENSG00000179388.9	chr8	22687659	22693480	-	2.06187	7.87692e-37	2.6863	0.010025
ENSG00000179846.10	chr19	45149750	45160815	-	1.83064	0.00914077	4.09105	1.32098e-06
ENSG00000179921.15	chr2	218259496	218263861	+	2.95788	5.35473e-10	3.53543	6.54458e-05
ENSG00000180008.9	chr14	55027230	55049489	+	1.45678	2.41595e-42	0.987368	2.25742e-22
ENSG00000180385.8	chr3	9986893	10006990	+	1.7996	3.68676e-28	1.90596	4.71612e-25
ENSG00000180667.10	chr1	207043849	207052980	-	1.15214	2.32284e-34	1.14006	4.7654e-26
ENSG00000181016.9	chr7	112480853	112491062	+	3.27935	3.10675e-08	2.09797	0.000833941
ENSG00000181097.5	chr8	143696154	143698413	+	1.00965	0.00671225	2.43889	1.09163e-07
ENSG00000181126.13	chr6	29790954	29797811	+	1.03152	0.000263998	1.23106	0.00275385
ENSG00000181222.19	chr17	7484366	7514616	+	1.72825	2.6934e-81	1.05717	9.56377e-12
ENSG00000181625.17	chr16	29454501	29458219	+	0.802441	9.4942e-14	1.33381	5.92968e-21
ENSG00000181649.8	chr11	2928273	2929420	-	1.45003	0.00218625	1.69922	2.875e-42
ENSG00000181773.7	chr1	27392622	27395814	+	2.7095	2.25745e-13	2.27621	9.58534e-13
ENSG00000182165.18	chr7	87322943	87345528	-	1.32814	6.35943e-13	1.06156	3.89264e-06
ENSG00000182308.7	chr4	41981756	41986465	+	1.96173	1.44072e-09	1.30608	0.0204847
ENSG00000182324.7	chr19	48455574	48466980	+	1.78045	1.20392e-10	0.739601	0.00461111
ENSG00000182325.11	chr8	144355431	144359376	-	0.830149	1.0393e-13	1.20158	1.35647e-13
ENSG00000182511.12	chr15	90883695	90895776	+	1.74525	0.00446628	1.83512	1.16603e-05
ENSG00000182600.9	chr2	232857270	232878708	+	3.57523	9.31571e-06	0.894474	3.92289e-05
ENSG00000182685.7	chr16	2209253	2211950	-	1.04626	0.01708	1.38402	7.71465e-07
ENSG00000182687.4	chr17	76074781	76077537	+	2.36172	0.00761181	1.23348	0.0226778
ENSG00000182700.5	chr5	140125937	140129392	+	1.31206	2.36309e-09	1.15935	0.000120677
ENSG00000183258.12	chr5	177511577	177516961	-	1.0791	5.65852e-06	0.892487	1.10623e-08
ENSG00000183444.10	chr7	97966090	97967074	-	0.784458	0.0144137	0.967944	0.0013373
ENSG00000183479.12	chrX	153444720	153470587	-	1.6722	0.000901269	1.33675	0.00672618
ENSG00000183647.10	chr19	57599885	57612722	+	1.03675	0.00168511	1.52435	5.38382e-09
ENSG00000183864.5	chr22	41433494	41446801	-	1.27456	5.72861e-59	0.709456	6.52888e-11
ENSG00000184083.12	chrX	54068324	54183281	-	1.08458	7.37521e-07	0.734049	2.31207e-05
ENSG00000184205.14	chrX	53082367	53088540	+	0.945234	1.09432e-05	1.5147	2.97267e-17
ENSG00000184441.4	chr21	44331234	44335851	+	1.02362	1.00941e-05	1.0215	0.0185097
ENSG00000184678.10	chr1	149884459	149886652	-	0.982697	2.85633e-08	2.50006	1.07148e-30
ENSG00000184716.13	chr15	43794162	43800221	-	2.08127	1.67911e-08	3.33606	9.75144e-07
ENSG00000184990.13	chr14	104753147	104768494	+	0.949644	1.51239e-28	0.854694	3.46429e-16
ENSG00000185000.12	chr8	144314584	144326910	-	0.768547	1.0192e-09	0.948678	3.99714e-14
ENSG00000185088.14	chr15	63125872	63158021	-	0.982507	3.91392e-30	0.851227	1.18253e-13
ENSG00000185115.6	chr15	29264989	29269822	-	1.04901	5.6356e-36	0.860397	1.46803e-17
ENSG00000185271.9	chr14	20425852	20436166	-	1.64223	0.00336331	1.36153	0.0167903
ENSG00000185883.12	chr16	2513952	2520218	+	0.725669	3.13443e-25	0.739659	3.34013e-15
ENSG00000186019.11	chr19	44103007	44113183	-	1.03861	0.0156234	1.04826	0.0151892
ENSG00000186130.5	chr9	122908056	122913323	-	0.943942	8.32961e-16	0.953094	1.27552e-14
ENSG00000186230.7	chr19	57435325	57447101	+	0.985206	2.52276e-06	0.764358	0.00511572
ENSG00000186301.8	chr1	16645622	16650289	+	0.97676	0.0343303	1.16944	0.0404904
ENSG00000186334.10	chr5	151276358	151303766	-	0.957789	0.0281772	1.10963	0.0309616
ENSG00000186364.12	chr1	145845630	145848954	+	1.88143	9.15466e-18	1.11996	0.00017078
ENSG00000186431.19	chr19	54874235	54891420	+	0.921403	0.00398969	1.15245	0.0107418
ENSG00000186501.14	chr1	27322145	27336400	+	1.18616	6.66433e-33	0.731546	3.02342e-07
ENSG00000186594.14	chr17	1711493	1717174	-	0.939072	0.000254905	2.20103	3.45374e-52
ENSG00000186666.6	chr12	49836043	49843106	-	0.717342	0.00102413	1.35331	3.38545e-17
ENSG00000186834.4	chr17	45148475	45152099	+	2.22909	0	1.21865	1.63137e-42
ENSG00000187479.8	chr11	43925342	43943878	+	3.57658	0.000458734	5.00848	0.00295585
ENSG00000188002.10	chr5	1598920	1634005	-	1.08682	0.000443316	1.00579	0.00796149
ENSG00000188038.8	chr16	67884885	67888855	+	2.792	0.0116077	5.0963	0.00213892
ENSG00000188167.9	chr3	33090421	33097146	-	1.22574	3.20459e-06	1.50404	1.31692e-06
ENSG00000188542.10	chr2	240560054	240565256	+	0.771755	0.0481207	1.35698	6.47308e-09
ENSG00000188825.14	chr17	43338741	43389199	-	1.4564	5.84575e-13	1.14625	9.54246e-09
ENSG00000188993.3	chr4	51993702	52017620	-	4.85107	4.26171e-12	2.06807	0.00324022
ENSG00000189001.11	chr19	35523367	35528351	-	6.52402	3.32293e-05	3.42874	1.25241e-07
ENSG00000189120.5	chr17	47844908	47855874	-	2.77268	9.67297e-05	1.42412	3.50282e-11
ENSG00000189171.14	chr1	153618787	153631360	-	0.953787	0.000653607	0.925255	4.35891e-12
ENSG00000196110.8	chr19	9291140	9309838	-	0.863288	0.000426541	0.719352	0.0119755
ENSG00000196152.10	chr9	127424374	127445372	+	1.93692	8.45288e-40	1.40885	1.10254e-10
ENSG00000196296.14	chr16	28878405	28904466	+	3.30311	1.14883e-08	1.98922	0.000429411
ENSG00000196465.10	chr12	56152256	56159647	+	0.841314	1.69302e-05	0.836296	1.69664e-09
ENSG00000196605.7	chr19	9751993	9793180	-	1.40673	0.0154363	0.947524	0.0413235
ENSG00000196678.14	chr16	20780193	20900349	-	0.869121	0.00406327	0.787518	5.34225e-07
ENSG00000196787.3	chr6	27133042	27135291	+	0.772964	0.00115563	0.79941	0.0155767
ENSG00000197019.5	chr19	40421589	40425992	-	2.14666	5.16702e-44	2.48797	3.25482e-82
ENSG00000197165.11	chr16	28591943	28597050	-	1.41796	0.0257095	1.51841	0.00977482
ENSG00000197296.6	chr20	44302840	44311202	-	0.865478	1.07134e-05	0.916495	3.67553e-15
ENSG00000197530.12	chr1	1615415	1630610	+	1.38539	2.13617e-18	1.39401	2.83748e-15
ENSG00000197696.10	chr15	84655129	84658563	-	0.869453	0.0349401	1.25107	1.20018e-09
ENSG00000197852.12	chr1	111680630	111755824	-	3.46818	4.07569e-21	1.10923	0.000119733
ENSG00000197858.11	chr8	144082590	144086216	+	1.06349	8.84112e-19	1.06028	9.33853e-18
ENSG00000197937.13	chr19	53124072	53159075	-	0.854327	0.000203739	0.886941	0.010234
ENSG00000198435.4	chr9	137299631	137302271	-	1.03753	0.000341034	1.02761	1.79701e-05
ENSG00000198753.12	chrX	153764196	153779346	+	2.90514	0.00170798	1.05671	0.00394146
ENSG00000198804.2	chrM	5904	7445	+	0.796696	7.81699e-84	1.02082	7.31753e-48
ENSG00000198888.2	chrM	3307	4262	+	0.795927	1.65264e-81	1.25211	2.54839e-63
ENSG00000198932.13	chrX	102651092	102659083	+	0.893137	0.0429336	1.30643	0.000375276
ENSG00000198967.4	chr1	158605268	158612514	+	2.59466	0.0167784	2.41421	0.0146934
ENSG00000202198.1	chr6	52995620	52995950	+	1.38124	1.06181e-06	2.23996	1.59592e-07
ENSG00000203804.5	chr1	150560202	150562115	-	2.36744	3.92104e-05	4.0109	2.10157e-06
ENSG00000204277.1	chr17	78261349	78278492	-	1.42657	0.00540442	1.65916	0.00665381
ENSG00000204386.12	chr6	31857659	31862905	-	1.05545	1.11354e-14	0.776343	3.70375e-08
ENSG00000204421.3	chr6	31718648	31721746	-	4.06811	0.000521518	4.67763	0.00478684
ENSG00000204428.12	chr6	31676684	31684040	-	2.10681	2.59751e-11	1.31885	0.0144668
ENSG00000204839.9	chr8	143566192	143572772	-	0.935568	0.00501516	1.47022	0.000169574
ENSG00000204923.4	chr2	68459422	68467294	-	1.14128	2.01656e-06	0.835213	7.0511e-05
ENSG00000204947.9	chr7	149102784	149126324	-	1.3354	0.000732801	2.79007	5.45362e-15
ENSG00000205078.6	chr16	77199408	77213215	+	2.69499	0.00538111	1.38887	5.14838e-05
ENSG00000205853.12	chr22	32359886	32382106	-	2.40074	1.12481e-14	1.62567	0.000116158
ENSG00000210082.2	chrM	1671	3229	+	1.16715	7.0434e-167	1.66599	5.42235e-85
ENSG00000211459.2	chrM	648	1601	+	1.19603	3.67653e-41	2.23433	1.78289e-80
ENSG00000212694.8	chr12	121795267	121803906	-	1.64405	2.37975e-53	2.60624	1.26071e-29
ENSG00000213015.9	chr19	55635016	55643470	+	0.806344	6.13412e-07	0.773281	1.98379e-05
ENSG00000213145.10	chr14	105486317	105488947	+	0.729931	4.0466e-24	0.915061	1.34464e-17
ENSG00000213221.5	chr9	136359480	136363744	-	0.788493	0.0264426	0.700828	0.00187434
ENSG00000213385.3	chr7	102755146	102755939	+	1.20669	0.00357634	2.38508	0.000546567
ENSG00000213398.8	chr16	67939750	67944131	-	1.40493	0.000273251	1.28598	1.83558e-05
ENSG00000213462.5	chr7	64990356	65006743	-	1.08204	0.000293259	1.18699	0.000285699
ENSG00000213648.11	chr16	29459913	29464966	+	3.81741	3.78093e-06	5.06047	6.03092e-14
ENSG00000213658.12	chr16	28984826	28990784	+	0.755256	0.0170086	1.25914	0.0127696
ENSG00000213714.1	chr20	56533246	56536520	+	1.25713	0.0187978	2.02079	0.0188384
ENSG00000213722.10	chr6	31727038	31730617	-	0.851043	0.000631817	0.702162	8.87219e-05
ENSG00000213741.11	chr14	49570984	49599164	-	0.795947	4.00142e-13	1.32972	2.49132e-24
ENSG00000213859.7	chr17	7351889	7354944	+	1.30741	1.06939e-08	1.53519	2.62339e-27
ENSG00000213903.9	chr14	24311450	24318036	+	1.58147	3.30433e-15	1.8084	5.89618e-37
ENSG00000213906.10	chr14	24305734	24312053	+	1.25935	1.25567e-09	1.37682	8.28204e-09
ENSG00000213977.8	chr17	3662895	3668679	-	0.980239	9.74608e-08	0.740513	1.7631e-15
ENSG00000215012.9	chr22	19846138	19854896	-	1.29649	8.66709e-19	1.08846	8.78308e-16
ENSG00000215014.5	chr1	1574102	1577075	+	1.45335	0.00488202	3.29257	2.73683e-09
ENSG00000216490.4	chr19	18173162	18178117	+	0.731803	2.67968e-35	0.84221	0.000275342
ENSG00000219529.2	chr11	77813319	77813676	-	1.11953	0.00162967	1.84968	0.00499462
ENSG00000220201.7	chr19	10304803	10309880	-	1.47639	1.49641e-07	2.1861	4.2262e-05
ENSG00000220205.9	chr17	8159149	8163546	-	0.88903	7.09719e-21	1.60368	1.78699e-50
ENSG00000220323.4	chr1	149842875	149846486	+	0.924222	0.000521915	1.94694	8.49626e-37
ENSG00000221821.4	chr6	42890265	42890821	-	1.34982	1.42349e-05	1.50628	6.10007e-08
ENSG00000221909.3	chr7	99546300	99558536	-	0.98901	1.09115e-08	0.863126	3.26036e-06
ENSG00000221988.13	chr6	32153441	32163678	+	1.28939	0.0198627	2.19879	4.796e-16
ENSG00000222009.8	chr1	44808482	44815585	+	1.64529	1.85462e-08	1.93798	1.34822e-11
ENSG00000222046.2	chr1	32209094	32216196	+	3.39662	0.00460653	4.98465	0.00351168
ENSG00000223705.9	chr7	75410322	75416787	+	0.897399	1.9563e-23	1.92045	3.8533e-29
ENSG00000223891.6	chr20	44210907	44226027	+	0.755757	0.0251686	1.24742	4.20801e-05
ENSG00000224097.5	chr4	39480255	39481905	+	2.86277	1.26819e-08	2.32565	0.00468961
ENSG00000224635.2	chr20	38404893	38416797	-	1.61408	3.99941e-10	1.74162	1.61282e-10
ENSG00000224660.2	chr3	15254184	15264515	+	0.838792	2.26364e-08	1.34312	1.97932e-06
ENSG00000224934.5	chr10	99430919	99463259	+	1.37117	2.93708e-08	2.21079	2.03884e-16
ENSG00000225138.8	chr5	473236	480884	+	1.2169	8.19056e-08	1.20189	2.25067e-06
ENSG00000225511.7	chr9	92141298	92160114	+	3.87073	0.000139897	3.96143	3.1633e-09
ENSG00000225828.1	chr1	32361270	32364278	-	1.50501	5.54298e-07	0.914237	0.00591291
ENSG00000225840.2	chrY	10197256	10199103	-	2.31293	5.24896e-10	3.157	5.67678e-28
ENSG00000225972.1	chr1	629062	629433	+	1.26619	0.0282856	1.50598	0.00110678
ENSG00000226029.1	chr1	16460948	16468481	+	3.28294	1.4096e-17	1.0572	0.0451071
ENSG00000226312.7	chr2	201140278	201157823	-	1.35155	0.00847759	0.904156	0.0476289
ENSG00000226314.8	chr6	28161769	28169594	+	1.70884	5.07731e-05	1.11413	0.0453464
ENSG00000226396.1	chr1	19608114	19608568	+	1.34878	0.012058	3.88398	0.00122467
ENSG00000227097.5	chr11	82689559	82689768	+	0.755426	6.58198e-28	0.964286	3.98639e-12
ENSG00000227195.11	chr20	26167817	26251546	-	4.84883	0	6.01259	0
ENSG00000227354.7	chr13	79406293	79427317	+	1.04231	8.09846e-06	2.44244	1.52622e-11
ENSG00000227896.2	chr10	86521945	86525101	+	1.62154	6.83938e-05	1.71665	1.3789e-07
ENSG00000228242.6	chr3	14144637	14165978	+	3.81742	0.000224454	1.89668	0.00741065
ENSG00000228409.6	chr7	65751142	65763354	+	0.834953	6.61131e-07	0.960117	0.000929269
ENSG00000228570.7	chr10	79841358	79850878	+	2.26408	2.15464e-06	1.3982	0.0312031
ENSG00000228998.4	chr15	90275129	90275716	+	1.59668	0.000578074	0.809171	0.0158336
ENSG00000230074.3	chr9	34665607	34681981	+	1.27834	0.011123	1.25943	0.000984884
ENSG00000231856.2	chr13	51803838	51813832	+	0.792357	0.0490475	2.67763	9.40194e-09
ENSG00000231880.2	chr11	47577725	47578277	+	1.94176	0.005025	2.15596	0.0117924
ENSG00000232098.3	chr19	58404238	58408484	-	1.03413	8.33923e-09	1.7669	7.06147e-28
ENSG00000232112.3	chr3	48440257	48444208	+	0.901415	3.00387e-50	1.03059	6.07242e-19
ENSG00000232386.9	chr15	100849561	100861756	+	0.966754	0.0357452	1.1382	0.00593244
ENSG00000232656.8	chr10	1022630	1045425	+	3.99091	1.62453e-16	1.76277	0.00460622
ENSG00000232859.10	chr17	27878314	27894752	-	0.755073	0.0324791	0.850728	0.0308707
ENSG00000233024.7	chr16	18358086	18379331	-	0.872655	2.95418e-06	0.841789	5.20657e-06
ENSG00000233276.7	chr3	49357176	49358358	-	0.978542	1.49397e-61	1.29983	1.41142e-31
ENSG00000233527.9	chr19	36573070	36594708	+	0.974913	7.59644e-05	0.94634	0.0213995
ENSG00000233937.7	chr5	181246507	181272167	+	0.738681	0.0005196	1.31875	2.30368e-08
ENSG00000234072.1	chr2	27356246	27367622	+	0.791065	3.76319e-10	1.29429	2.04396e-14
ENSG00000234290.2	chr5	132468890	132473043	-	3.66907	9.19754e-20	4.41826	1.80267e-05
ENSG00000234327.8	chr17	5111468	5115004	+	0.869673	4.66884e-05	1.06247	2.14349e-05
ENSG00000234608.8	chr12	111839764	111842902	-	0.780643	2.93686e-08	0.918551	4.29991e-06
ENSG00000234665.9	chr9	62856999	62898095	-	1.03504	0.0012052	1.82744	0.00243532
ENSG00000235217.6	chr20	32186477	32190527	-	2.16948	0.00047269	1.82391	0.000715741
ENSG00000235374.2	chr21	45070952	45074165	-	1.77413	0.000768461	0.972888	0.0453363
ENSG00000235706.8	chr14	95157645	95181475	+	1.15832	0.000356093	1.68063	6.2049e-05
ENSG00000235912.1	chr1	27649419	27649610	+	0.772706	5.41987e-08	0.82666	9.59003e-07
ENSG00000236255.2	chr2	117833937	117841658	+	1.40099	3.63501e-16	1.54047	8.63072e-08
ENSG00000236263.1	chr1	155211151	155213819	-	0.782798	0.0364717	0.866445	0.0022254
ENSG00000236814.1	chr8	56050038	56051207	-	8.36928	9.45689e-09	7.99537	1.38423e-07
ENSG00000236824.2	chr2	47335315	47335514	+	0.802303	0.0292028	1.38108	7.16103e-42
ENSG00000237036.5	chr10	31206278	31320447	-	1.21322	8.94337e-10	1.15948	0.000312942
ENSG00000237310.2	chr7	66493607	66495758	+	1.12848	0.0289328	0.861428	0.0245405
ENSG00000237424.1	chr1	47432133	47434641	-	2.05771	1.78484e-31	2.75045	1.2359e-27
ENSG00000237781.3	chr1	150548562	150557724	-	3.6662	0.00421285	2.54346	0.00809253
ENSG00000239569.3	chr7	105013425	105014321	-	1.03622	0.00441257	0.957418	0.0025021
ENSG00000240023.1	chr14	35388121	35389069	-	7.88243	1.08529e-07	6.54087	2.69612e-07
ENSG00000240038.6	chr1	103553815	103579534	+	1.40582	2.46726e-11	1.32786	0.0132822
ENSG00000240053.8	chr6	31670167	31673776	+	1.5573	2.90897e-26	1.97076	2.25983e-23
ENSG00000242028.8	chr15	43796142	43804427	+	0.715135	0.00181016	1.26081	5.98625e-09
ENSG00000242732.4	chrX	72127110	72131901	-	2.30236	0.0242463	1.85128	4.56663e-14
ENSG00000243449.6	chr4	2041993	2043970	+	0.721359	0.0142438	1.01316	8.39868e-06
ENSG00000243749.1	chr1	34981535	34985353	-	0.720303	0.000707646	0.804641	0.000624547
ENSG00000244509.4	chr22	39014257	39020352	+	0.720397	1.87405e-21	0.781841	3.32338e-14
ENSG00000244945.1	chr5	179595904	179603741	-	4.2058	2.0133e-08	3.50239	7.91925e-07
ENSG00000245146.7	chr5	140071312	140109274	-	0.837793	0.044277	1.24007	0.000328214
ENSG00000245812.3	chr5	159100483	159117478	+	0.819061	0.0418802	1.0676	0.0305371
ENSG00000246130.1	chr8	23068229	23083619	+	2.84243	2.00365e-05	4.64741	1.06737e-09
ENSG00000246203.2	chr1	155614726	155660245	-	2.06934	0.0118675	1.24602	0.0165843
ENSG00000246451.2	chr14	103682362	103684015	-	2.59396	0.00925182	3.10356	0.00795886
ENSG00000246922.9	chr15	65092760	65115200	-	1.31415	6.28139e-08	1.35708	0.000154305
ENSG00000247271.7	chr11	10858179	10908972	+	0.71559	0.00277107	0.98957	7.3739e-09
ENSG00000247315.4	chr20	297570	300321	+	0.818222	3.82886e-23	1.17491	5.49019e-32
ENSG00000247373.3	chr12	123575891	123585115	-	0.76174	0.0015356	0.903448	0.00117051
ENSG00000247679.3	chr5	177611240	177619754	+	1.34838	0.000467045	1.19616	0.00127419
ENSG00000249145.3	chr4	8320105	8327165	+	0.797899	0.0210249	0.942363	0.028021
ENSG00000249209.2	chr21	33584687	33931607	-	0.724487	4.41128e-10	0.819008	5.96103e-05
ENSG00000249484.9	chr5	152618965	153223543	-	1.34396	0.00667522	2.00089	0.00185071
ENSG00000250337.7	chr5	27217714	27496994	+	2.23303	2.20669e-40	1.1498	1.95187e-12
ENSG00000253716.6	chr8	143280161	143281690	-	1.09392	0.0024265	1.2502	5.14022e-09
ENSG00000254213.2	chr8	73277364	73278046	-	2.76572	0.0151736	5.98247	0.000361663
ENSG00000254718.6	chr14	60240121	60248765	-	2.21681	0.00696382	3.02688	0.00959604
ENSG00000254815.6	chr11	557595	560107	+	1.24566	0.0375196	2.08437	0.000628762
ENSG00000255112.3	chr18	11851413	11854444	+	1.07674	3.88456e-26	1.06359	2.79654e-24
ENSG00000255150.2	chr12	104303739	104305205	+	1.23177	0.000243244	1.39237	1.13639e-12
ENSG00000255185.6	chr16	70010751	70065945	-	1.25326	0.0014801	1.87892	5.21113e-07
ENSG00000255198.4	chr16	1964959	1965509	+	1.3562	6.4744e-05	1.36253	9.52724e-10
ENSG00000255823.5	chr11	10507894	10509186	-	2.75263	0.00162979	4.44298	1.89748e-05
ENSG00000256092.2	chr12	123363868	123366113	+	0.847292	0.0249836	0.715749	0.033197
ENSG00000256642.1	chr16	34158585	34160036	-	3.81215	0.00307299	3.95598	0.00293665
ENSG00000257497.2	chr12	75483454	75489820	-	1.51871	2.54934e-08	1.29291	0.00177672
ENSG00000257704.4	chr19	47274885	47275723	+	0.724559	0.0112745	0.945847	0.000830316
ENSG00000257900.2	chr14	45377268	45389286	+	0.957994	0.0077739	1.09166	0.00294026
ENSG00000258315.5	chr17	7014495	7017525	+	0.718907	1.6287e-11	0.750459	2.54543e-06
ENSG00000258377.1	chr14	49620815	49623480	-	3.63326	4.01136e-11	2.22254	6.8817e-05
ENSG00000258469.1	chr14	55298644	55299231	+	2.4574	0.000712967	3.30432	0.000198356
ENSG00000258727.1	chr14	23561097	23568073	+	0.873813	0.000646518	0.945932	7.14518e-05
ENSG00000258738.1	chr14	34874343	34876459	+	1.48756	6.31953e-15	1.44089	5.90777e-09
ENSG00000259172.1	chr15	101295419	101305737	+	1.71902	0.00202731	2.68017	1.25754e-05
ENSG00000259374.2	chr14	103139675	103141959	+	4.41737	0.000638249	4.31266	0.000264806
ENSG00000259448.3	chr15	31215622	31224445	+	2.06901	0.000225358	4.10887	6.59122e-17
ENSG00000259802.1	chr5	10352701	10353601	-	1.38358	0.0122102	1.62487	2.11578e-05
ENSG00000260083.2	chr16	30875222	30895220	+	1.25575	1.05232e-05	1.49446	0.00045478
ENSG00000260105.6	chr17	42865922	42874369	+	5.26194	5.66897e-08	4.50273	4.18683e-07
ENSG00000260261.2	chr3	195913078	195954485	-	1.4595	0.00331578	1.77471	2.27843e-06
ENSG00000260436.1	chr16	2571570	2572353	-	2.11218	0.0164002	3.27408	0.000117661
ENSG00000260619.1	chr15	80990804	80993258	-	2.76398	0.00688679	5.0337	0.000221472
ENSG00000260708.1	chr22	46761894	46762563	-	0.732824	0.0157394	0.872171	0.000263188
ENSG00000260778.5	chr16	2268155	2273418	+	0.924864	0.0126218	2.00103	1.78843e-06
ENSG00000260912.1	chr9	19453209	19455173	+	3.57216	5.7035e-53	0.823911	0.00695698
ENSG00000260948.1	chr1	111431046	111433068	-	2.10882	2.86891e-10	1.30708	0.00222997
ENSG00000261067.7	chr16	28974804	28990775	+	0.931037	0.0132307	1.08396	0.0384046
ENSG00000261087.1	chr8	101166805	101169629	-	2.57587	4.6122e-18	2.25643	1.72807e-09
ENSG00000261094.2	chr9	122937623	122940333	+	2.07472	2.37564e-20	2.80574	1.24524e-25
ENSG00000261338.2	chr2	218255319	218257366	+	1.20235	1.23217e-05	0.984289	0.0127584
ENSG00000261455.1	chr7	152463786	152465549	+	1.75571	1.3758e-14	2.12842	4.5681e-13
ENSG00000261526.2	chr19	1874871	1876169	-	1.04297	5.75578e-06	1.9197	1.21343e-10
ENSG00000261606.5	chr15	74816223	74831795	+	7.71534	2.64984e-07	3.23826	0.00688166
ENSG00000261613.2	chr16	2554060	2556060	-	1.16147	1.39506e-08	0.791085	0.00244387
ENSG00000261716.2	chr1	149844498	149850937	-	2.16326	2.46888e-63	2.59406	1.36926e-32
ENSG00000261857.7	chr19	40771648	40777490	+	3.20088	3.20434e-06	4.76208	3.93324e-05
ENSG00000262049.1	chr17	81701324	81703300	-	1.30546	7.74302e-07	2.02037	3.93154e-22
ENSG00000262089.1	chr17	6994642	6995189	-	3.40892	9.55303e-10	2.53229	3.77713e-05
ENSG00000263004.2	chr17	57071814	57085024	-	1.53599	0.000252847	1.85548	4.13979e-05
ENSG00000263126.1	chr16	67882461	67886367	+	0.745506	0.0292491	1.92507	0.000802446
ENSG00000263201.1	chr16	68013436	68015911	-	5.56555	0.000604292	5.9569	0.000458105
ENSG00000263731.1	chr17	81878425	81881106	-	1.03188	1.81978e-07	1.01769	4.36834e-05
ENSG00000263823.1	chr18	31942575	31944156	+	1.22126	0.00649589	3.17394	0.000122878
ENSG00000263874.2	chr17	38925168	38929384	+	1.29344	0.000123223	0.844852	0.028115
ENSG00000264672.6	chr17	58519837	58557799	+	0.904086	0.00356763	0.946772	0.0180702
ENSG00000266086.3	chr17	57989038	58007246	-	3.34017	4.05128e-14	1.80276	7.49909e-22
ENSG00000266680.1	chr6	63571005	63572408	-	3.30598	1.08755e-08	4.74412	2.76057e-46
ENSG00000266821.1	chr17	47879472	47882398	-	0.994042	0.0185135	1.4264	0.0142192
ENSG00000267122.1	chr19	2212029	2215565	-	1.70057	0.00521803	2.59467	4.31922e-05
ENSG00000267339.7	chr19	28883430	28970874	+	1.51299	0.000221585	2.60122	1.27399e-06
ENSG00000267871.6	chr19	57267211	57280334	-	1.40675	0.0208759	2.08094	0.00193976
ENSG00000267898.1	chr19	48963975	48965158	+	2.23126	3.36202e-07	4.67929	3.62604e-12
ENSG00000267939.1	chr19	8008729	8016025	+	0.946052	0.0187861	1.09714	0.0328077
ENSG00000268182.6	chr19	56643159	56657247	+	0.910003	0.0304074	0.872819	0.0467571
ENSG00000268583.2	chr19	48204071	48214751	+	1.98413	5.08698e-07	3.34494	4.48481e-14
ENSG00000269028.3	chr3	96617188	96618236	-	2.78834	0.000209795	2.52879	0.000102834
ENSG00000269242.1	chr19	12643831	12648397	-	0.992172	0.00172362	0.940999	0.0122358
ENSG00000269937.1	chr16	2561471	2565096	-	1.01401	4.29707e-06	0.831362	0.00118015
ENSG00000270020.1	chr16	86520383	86523897	-	2.67537	0.00403475	1.55975	0.0200893
ENSG00000270164.1	chr19	41535183	41536904	+	1.56591	2.0427e-08	2.69534	0.00755828
ENSG00000270170.2	chr3	196942674	196943543	+	0.910791	2.59098e-12	1.18599	9.39118e-11
ENSG00000270441.1	chr3	49140086	49160851	-	1.24089	0.0367416	1.90416	0.0166434
ENSG00000270820.6	chr2	61471188	61484130	+	1.60691	0.00454708	1.03774	0.00448996
ENSG00000271503.6	chr17	35871491	35880793	-	0.7854	1.26131e-22	1.27733	3.41895e-06
ENSG00000271698.1	chr8	144353228	144355609	-	1.65631	0.000908372	4.48632	8.83428e-11
ENSG00000271895.2	chr1	11029659	11030528	+	1.36975	3.4552e-10	2.47456	7.52082e-08
ENSG00000271971.1	chr8	93715378	93716113	-	1.28455	7.98036e-05	1.50234	0.00225209
ENSG00000272056.1	chr2	27053618	27054276	-	2.9445	0.00457257	1.77136	0.0262817
ENSG00000272086.1	chr5	32174471	32175272	+	2.01072	0.000226615	2.60538	5.65857e-13
ENSG00000272103.2	chr5	36861736	36867238	-	2.98402	1.63559e-06	5.54508	1.98818e-06
ENSG00000272334.1	chr3	36973117	36973672	-	2.81579	0.000119201	4.44679	0.00092099
ENSG00000272382.1	chr5	43033716	43034635	+	3.74287	9.10652e-07	5.21486	7.16954e-06
ENSG00000272677.1	chr4	82374301	82384027	+	1.91599	0.000861203	2.51034	0.000120255
ENSG00000272899.4	chr7	128866330	128872047	+	2.97106	2.49734e-10	3.16028	3.38736e-15
ENSG00000272968.5	chr7	4983718	5073221	+	2.86935	0.00108451	3.24944	0.00797432
ENSG00000272994.1	chr2	105334027	105337475	-	0.874634	1.59499e-06	1.48404	6.90294e-10
ENSG00000273008.1	chr10	43136824	43138334	-	2.72643	3.24528e-07	4.56021	2.18001e-33
ENSG00000273162.1	chr10	101060029	101061005	-	1.17379	0.0101449	1.04681	0.0118904
ENSG00000273275.1	chr2	68179833	68180532	+	2.30529	6.46157e-05	1.59654	0.000142683
ENSG00000273344.1	chr7	155003448	155005703	+	0.752438	6.53433e-05	1.78467	6.03543e-20
ENSG00000273599.1	chr10	124996064	125001491	+	4.57882	1.14324e-10	3.16171	1.9297e-06
ENSG00000273729.1	chr14	77028086	77031572	+	0.850818	0.0116136	0.866765	0.0228554
ENSG00000273759.1	chr20	62928621	62929297	-	2.01037	1.39757e-07	3.78949	2.3148e-21
ENSG00000273763.2	chr2	65203502	65227605	-	1.1301	0.0126741	1.94128	0.000774104
ENSG00000273841.5	chr5	69364743	69370013	-	0.716698	6.11341e-23	0.843207	3.49089e-15
ENSG00000274010.1	chr2	127840606	127841763	-	1.95177	0.0198552	2.55453	0.00398047
ENSG00000274213.1	chr17	56914186	56914533	+	1.53106	0.00417629	2.7261	6.21071e-16
ENSG00000274270.1	chr13	50125816	50128463	+	1.18872	0.0446046	2.90123	0.000918565
ENSG00000274386.5	chr1	42785007	42816619	+	1.39942	0.0111912	1.14005	0.0342788
ENSG00000274818.1	chr14	70906657	70907111	-	2.63809	0.000555359	2.34053	0.000124093
ENSG00000275202.1	chr13	48974967	48976867	-	0.765228	0.0447242	3.17439	7.63331e-13
ENSG00000275329.1	chr9	136122521	136124363	+	1.15243	0.0124158	3.92132	2.50227e-07
ENSG00000275383.1	chr16	68591382	68594424	+	1.14992	0.000346621	1.24487	0.000506454
ENSG00000275493.2	chr9	67725914	67726255	+	1.97176	1.55574e-06	1.84575	0.0168923
ENSG00000275708.1	chr21	8208473	8208652	+	5.47529	3.85176e-118	6.37141	1.77497e-179
ENSG00000275902.1	chr17	81697025	81697714	-	2.23665	0.000119895	3.41212	9.91937e-12
ENSG00000275964.1	chr13	19863858	19865048	+	0.803107	0.0382202	1.30298	0.0121889
ENSG00000276023.5	chr17	37489891	37513501	+	1.45008	4.22291e-48	0.791978	1.20248e-13
ENSG00000276603.1	chr20	37526642	37527060	-	3.62885	2.21068e-09	3.6481	4.89383e-12
ENSG00000277399.5	chr17	38324571	38343956	-	5.89049	1.03697e-08	6.90543	8.89095e-08
ENSG00000277726.4	chr1	11012662	11030528	+	2.58182	0.00102313	3.26897	0.000236704
ENSG00000277895.1	chr12	64451591	64452901	-	3.37166	0.00814164	3.78305	0.00184608
ENSG00000277969.1	chr17	38702452	38704747	+	1.46848	5.52495e-21	1.31221	3.49622e-05
ENSG00000278233.1	chr21	8212572	8212724	+	3.3073	2.99895e-163	5.38178	2.14743e-299
ENSG00000278703.1	chr18	57588611	57589091	-	2.1963	0.000263322	1.22223	0.0208224
ENSG00000278952.1	chr11	65118310	65119111	+	3.50197	0.000738266	3.92172	4.22268e-05
ENSG00000279019.1	chr16	57140896	57144586	-	3.45108	1.53263e-07	3.82508	1.51841e-05
ENSG00000279086.1	chr7	116209234	116211511	-	1.84639	0.00227552	4.10527	8.31416e-12
ENSG00000279145.2	chr15	55171378	55176739	-	1.43136	0.000159226	1.29493	0.0276541
ENSG00000279196.1	chr16	30984630	30988270	-	2.0881	0.0126365	2.32117	0.000150997
ENSG00000279207.1	chr17	58095672	58101479	+	2.79074	3.39812e-59	0.756958	7.06452e-05
ENSG00000279246.1	chr11	61352244	61354477	+	2.10496	0.00186283	1.27858	0.00686629
ENSG00000279259.1	chr17	80147250	80148596	+	2.97912	4.73304e-07	3.97053	2.22742e-48
ENSG00000279267.1	chr2	113605867	113607908	-	2.80102	1.22315e-44	1.03584	0.0155948
ENSG00000279561.2	chr9	41269916	41273997	-	0.809865	8.7223e-06	1.01832	0.000109301
ENSG00000279583.1	chr16	29595130	29596137	-	1.22738	0.0172205	1.46514	0.0247201
ENSG00000279602.1	chr17	43360041	43361361	-	1.64418	0.000194999	2.47397	1.00552e-07
ENSG00000279649.1	chr16	68290087	68292790	-	1.18892	0.0193299	1.15903	0.0415306
ENSG00000279696.1	chr11	93726654	93729805	-	2.29011	1.45111e-14	2.03802	2.84091e-13
ENSG00000279901.1	chr16	2683106	2684764	+	1.04425	0.0181089	2.02742	5.00784e-05
ENSG00000280087.1	chr19	44909375	44914968	+	1.04328	0.0023397	1.47883	0.0106248
ENSG00000280184.2	chr6	145789270	145791973	-	1.07101	0.000329338	0.867837	0.0184016
ENSG00000280239.1	chr19	4448810	4450836	+	2.42136	2.81488e-22	1.09845	0.00426469
ENSG00000280287.1	chr12	132550729	132554947	+	0.965195	0.000305228	0.812493	0.04077
ENSG00000280387.1	chr20	56522252	56523499	+	2.29432	2.48411e-05	1.14857	0.0476726
ENSG00000280422.1	chr3	51951849	51953902	-	1.76677	0.0101522	2.98043	0.000250557
ENSG00000280800.1	chr21	8210384	8211306	-	2.28214	2.00066e-06	3.13288	5.77334e-35
ENSG00000283867.1	chr10	103394253	103394401	-	1.1486	0.0154906	6.85988	2.55095e-05
ENSG00000283907.1	chr19	35557956	35581954	+	1.37215	4.30276e-06	2.19852	2.5012e-10
ENSG00000284419.1	chr20	26208186	26208278	-	5.0992	4.7186e-49	6.47675	1.2039e-54
ENSG00000284773.1	chr1	34974356	34985313	-	1.43693	4.81066e-06	1.45085	0.00442694
ENSG00000284934.2	chr12	122207662	122227534	-	4.10025	0.0004185	3.26816	0.000695907
ENSG00000284976.1	chr9	137217452	137219361	+	1.1004	4.21914e-18	1.03366	8.0611e-10
ENSG00000285184.3	chr1	150045660	150067701	-	0.86199	0.0334606	0.814447	0.00808071
ENSG00000285230.2	chr20	33980679	33994357	-	0.79153	0.0114879	1.22566	7.70045e-06
ENSG00000285244.1	chr6	36677609	36678559	-	1.15888	0.0388	5.7532	1.19372e-05
ENSG00000285589.1	chr19	12668071	12681834	-	0.813484	2.24295e-13	1.40817	2.03876e-15
ENSG00000285601.1	chr8	29351292	29360222	+	1.44794	0.00667801	4.33412	1.87474e-16
ENSG00000285693.1	chr11	72793624	72814054	-	2.7508	6.83645e-12	0.975684	0.0241519
ENSG00000285886.1	chr7	72954797	72957106	+	0.913602	0.0113146	1.1891	0.00827392
ENSG00000285967.1	chr5	36864425	36876700	-	1.06513	6.11091e-17	2.14212	1.74625e-33
ENSG00000286230.1	chr19	55214287	55217281	-	5.25717	5.82152e-05	2.59738	0.000492346
ENSG00000286656.1	chr5	42995134	42997480	+	1.76803	0.00102485	2.40782	5.03767e-06
ENSG00000286733.1	chr15	101602786	101614531	-	1.955	0.000105153	1.9319	0.00761859
ENSG00000286760.1	chr6	166342632	166351466	+	0.967369	0.0225325	2.99142	1.25505e-10
ENSG00000286797.1	chr2	185425063	185505608	+	1.07763	0.000128553	0.918661	0.00998531
ENSG00000286835.1	chr9	96416724	96417377	-	1.86989	2.54309e-11	3.52732	2.47052e-14
ENSG00000286996.1	chr3	39420644	39424870	+	1.70681	3.93662e-06	1.48155	0.0139613
ENSG00000287110.1	chr3	128872349	128876218	-	0.809027	0.0260489	0.980304	0.039309
ENSG00000287665.1	chr7	4725440	4728721	+	1.18058	0.0407497	2.07107	0.0108523
ENSG00000288033.1	chr11	512513	518134	+	0.986257	0.0418568	1.26214	0.0230171
ENSG00000288559.1	chr10	73247342	73248268	-	1.47388	1.1196e-11	1.9385	2.68847e-06
