# Supplementary material for: Gene architecture is a determinant of the transcriptional response to bulky DNA damages
Source: Life Sci Alliance. 2024 Jan 2;7(3):e202302328. doi: 10.26508/lsa.202302328 (PMC10761554; doi:10.26508/lsa.202302328)
Supplement: Supplementary file 4 [file LSA-2023-02328_TableS4.xlsx]

## Sheet: DifferentialExpression_Cisplati
	chr	start	end	strand	GM12878_Cisplatin_log2FoldChange	GM12878_Cisplatin_padj	A549_Cisplatin_log2FoldChange	A549_Cisplatin_padj
ENSG00000005486.17	chr7	75842602	75888926	+	1.04506	7.32812e-12	0.760436	3.15176e-09
ENSG00000007255.10	chr19	45162928	45178237	-	0.876877	5.86318e-05	0.906411	6.3526e-06
ENSG00000008988.11	chr8	56067254	56074510	-	0.856357	8.36205e-57	0.844612	2.97742e-15
ENSG00000013441.16	chr2	200853009	200864744	-	1.40458	6.69746e-98	0.815514	3.97294e-09
ENSG00000042445.14	chr2	85341955	85354531	-	1.16797	4.23246e-25	0.92424	1.15555e-19
ENSG00000049769.14	chrX	49269793	49301461	+	0.873672	0.0316783	0.724427	0.0130075
ENSG00000054148.18	chr9	136848724	136851027	+	0.800773	2.80214e-12	0.800088	2.25792e-12
ENSG00000059728.11	chr2	69897688	69942945	+	1.74676	4.18939e-22	0.975917	6.38636e-05
ENSG00000063177.13	chr19	48615328	48619184	-	0.814062	1.99263e-42	0.876484	2.41074e-15
ENSG00000065621.15	chr10	104268873	104304950	+	1.01451	0.0413675	1.34267	0.000927842
ENSG00000068028.17	chr3	50329782	50340980	-	0.995285	2.63736e-19	1.24032	7.72028e-13
ENSG00000069812.11	chr1	6412418	6424670	-	1.68056	3.62736e-07	1.51351	0.00414579
ENSG00000071082.11	chr2	101002229	101024032	+	0.872818	9.4485e-61	0.843403	9.32495e-15
ENSG00000072778.20	chr17	7217125	7225266	+	0.773626	6.1887e-13	0.976608	2.42094e-25
ENSG00000083845.9	chr19	58386400	58394806	+	0.854997	7.94881e-71	0.88018	7.39396e-14
ENSG00000084072.17	chr1	39692182	39763914	+	0.715315	8.65488e-09	0.705463	5.79792e-08
ENSG00000084207.18	chr11	67583742	67586656	+	0.758781	7.7813e-37	0.848715	3.9949e-14
ENSG00000087086.15	chr19	48965309	48966879	+	1.13072	1.83077e-92	0.910931	3.73637e-20
ENSG00000088356.6	chr20	31944337	31952046	-	1.10641	1.35455e-24	1.05109	1.57262e-12
ENSG00000089157.16	chr12	120196699	120201235	-	0.763409	1.07622e-47	0.772025	2.52002e-21
ENSG00000090266.13	chr7	140690777	140722790	+	0.765542	4.66703e-15	0.981945	5.3397e-13
ENSG00000091136.15	chr7	107923799	108003213	-	1.40544	0.0248245	1.03987	6.60986e-09
ENSG00000099795.7	chr19	14566078	14572066	-	0.764496	4.77619e-12	0.87031	1.21006e-07
ENSG00000099977.14	chr22	23971365	23979828	-	0.703602	4.5489e-10	0.817414	3.49861e-09
ENSG00000100097.12	chr22	37675636	37679802	+	0.946293	2.34411e-50	0.756891	1.8206e-10
ENSG00000100300.18	chr22	43151547	43163242	+	0.758687	7.78215e-07	0.840583	3.97248e-08
ENSG00000101182.15	chr20	62136733	62143440	-	0.723698	2.0776e-34	0.763776	9.95303e-12
ENSG00000101222.12	chr20	3777504	3781448	-	3.89322	0.00275066	1.99654	4.72074e-06
ENSG00000101365.21	chr20	2658395	2664219	-	0.720177	8.72245e-18	0.758908	4.21839e-10
ENSG00000103260.9	chr16	715118	719655	+	0.734561	0.0210666	0.768066	3.38059e-06
ENSG00000103269.14	chr16	675671	678268	+	1.89551	3.68949e-09	2.89737	7.29335e-06
ENSG00000103363.15	chr16	2771414	2777280	-	0.910381	1.26398e-15	0.92536	8.45761e-15
ENSG00000104899.8	chr19	2249309	2252073	+	2.75228	2.05858e-19	1.53879	2.07587e-14
ENSG00000104904.12	chr19	2269509	2273490	+	0.724255	8.72037e-40	0.788497	4.39438e-11
ENSG00000105185.12	chr19	32581190	32587453	+	0.836577	5.62487e-33	1.01914	7.65348e-35
ENSG00000105193.9	chr19	39433137	39435949	-	0.818254	6.64212e-49	0.906516	1.76691e-16
ENSG00000105327.18	chr19	47220822	47232766	-	0.766795	7.21545e-06	0.831241	5.59637e-05
ENSG00000105372.8	chr19	41860255	41872925	+	0.937852	1.17892e-63	0.945125	2.34454e-16
ENSG00000105583.11	chr19	12668073	12669415	-	0.805211	1.10936e-11	1.02539	2.59643e-12
ENSG00000105640.13	chr19	17859910	17864153	+	0.910948	3.62075e-66	0.897792	9.54942e-15
ENSG00000106153.13	chr7	56101573	56106476	-	0.719402	2.02318e-29	0.889431	1.6392e-17
ENSG00000106211.10	chr7	76302673	76304295	+	1.16489	4.34519e-61	0.762268	5.52215e-12
ENSG00000106328.10	chr7	127591409	127602144	+	1.67603	0.0202798	4.17523	0.00375203
ENSG00000108107.15	chr19	55385932	55403250	+	0.808191	4.69982e-30	0.72978	2.2267e-12
ENSG00000108298.12	chr17	39200283	39204840	+	0.766459	2.69789e-50	0.845784	1.06981e-18
ENSG00000108515.18	chr17	4948092	4957131	+	1.28908	1.89501e-13	0.928864	1.27473e-06
ENSG00000108733.11	chr17	35574795	35578863	-	0.706984	0.000168865	0.757847	0.000506739
ENSG00000109107.14	chr17	28573115	28576948	-	1.18776	8.18281e-20	1.0977	0.00555699
ENSG00000109475.16	chr4	108620566	108630412	+	0.838026	1.68764e-54	0.813649	1.50589e-09
ENSG00000110011.13	chr11	64230278	64234286	+	0.723481	5.20099e-07	0.710023	0.000746113
ENSG00000110169.11	chr11	6431049	6442617	-	4.79755	8.06627e-05	2.77374	0.0029184
ENSG00000110700.7	chr11	17074388	17077715	-	0.784794	5.14597e-44	0.934961	7.48841e-18
ENSG00000111678.11	chr12	6942978	6946003	+	1.12089	5.64522e-21	1.25336	6.05674e-19
ENSG00000111725.11	chr12	119667864	119681624	+	0.761181	2.66103e-09	0.749568	4.2867e-09
ENSG00000111775.3	chr12	120438090	120440737	+	0.913267	7.47638e-48	1.0981	2.46426e-25
ENSG00000112306.8	chr6	132814569	132817564	+	0.906335	1.00383e-59	1.00747	6.16658e-20
ENSG00000112599.9	chr6	42183284	42194956	-	1.48535	0.000425722	0.982335	0.0404773
ENSG00000112667.13	chr6	43225629	43229481	-	0.780783	0.000328732	0.813089	9.65434e-10
ENSG00000112773.16	chr6	81491439	81752774	-	0.861518	0.00921434	1.31246	3.99505e-05
ENSG00000113811.11	chr3	53884417	53891962	-	0.882067	9.65504e-22	1.03592	4.22237e-11
ENSG00000114391.13	chr3	101681091	101686718	-	0.781727	2.04864e-47	0.952941	1.93927e-20
ENSG00000114942.14	chr2	206159585	206162928	+	0.745981	3.88731e-42	0.819665	1.70259e-14
ENSG00000115128.7	chr2	24067586	24076373	-	0.71892	8.1218e-21	0.816647	4.71521e-11
ENSG00000115268.10	chr19	1438358	1440495	+	0.861125	3.85002e-36	0.891855	8.70372e-15
ENSG00000115350.12	chr2	74958643	74970128	+	0.810767	2.95449e-15	1.08108	1.41763e-16
ENSG00000116251.11	chr1	6185020	6209389	-	0.8686	5.47015e-55	0.856534	4.98619e-19
ENSG00000116717.13	chr1	67685201	67688334	+	2.0834	4.91565e-151	2.43872	1.54153e-127
ENSG00000117410.14	chr1	43974487	43978295	+	0.834248	1.4663e-19	0.933741	1.82485e-14
ENSG00000117450.15	chr1	45510914	45542732	-	0.757684	5.57022e-35	0.731305	2.35126e-12
ENSG00000117592.9	chr1	173477330	173488815	+	0.750222	1.13859e-24	0.792584	1.53067e-15
ENSG00000117616.18	chr1	25242249	25338213	-	1.1726	1.63697e-42	2.33878	1.83546e-84
ENSG00000117691.10	chr1	212432920	212446379	+	0.809226	1.31994e-09	0.843443	3.30119e-11
ENSG00000118181.11	chr11	119015712	119018691	-	0.826954	1.90898e-37	0.86228	1.61456e-16
ENSG00000119630.14	chr14	74941834	74955626	-	0.94041	0.00540464	1.74831	2.86653e-05
ENSG00000119632.4	chr14	94127779	94130253	-	0.72785	0.000694681	1.09545	9.03317e-07
ENSG00000119655.11	chr14	74476192	74494177	-	0.807288	4.52349e-11	0.744412	4.65026e-12
ENSG00000120306.11	chr5	140175156	140282052	+	0.741152	2.12003e-17	0.794151	1.40406e-11
ENSG00000120709.11	chr5	138331935	138349729	+	1.14602	1.08824e-28	1.18286	3.5091e-31
ENSG00000121410.12	chr19	58345178	58353492	-	1.0487	0.0102142	0.867662	0.0200489
ENSG00000122026.10	chr13	27251309	27256691	+	0.747757	1.51992e-42	0.790161	3.05772e-14
ENSG00000122035.7	chr13	27270830	27275192	+	2.88702	0.000414041	2.71553	1.34499e-09
ENSG00000123349.15	chr12	53295291	53299452	+	0.829217	7.61303e-24	0.883767	1.46726e-13
ENSG00000124074.12	chr16	67662945	67667265	-	0.704053	0.000517408	0.718289	0.0108382
ENSG00000124172.10	chr20	59025475	59032345	-	0.889864	1.78717e-47	0.975457	3.66237e-21
ENSG00000124216.4	chr20	49982980	49988886	+	2.86977	1.66169e-08	2.4212	2.65148e-16
ENSG00000124614.16	chr6	34417454	34426069	-	0.853717	9.36127e-50	0.894278	4.97924e-15
ENSG00000124659.7	chr6	42744498	42746103	-	0.745218	1.12222e-07	0.878862	2.69978e-08
ENSG00000124762.14	chr6	36676460	36687337	+	1.02606	1.52234e-58	1.70448	1.3866e-56
ENSG00000125356.7	chrX	119871832	119876662	+	0.834506	4.43237e-18	0.974695	3.97647e-15
ENSG00000125650.4	chr19	6375148	6379058	-	2.14767	2.96331e-18	1.03433	0.00102672
ENSG00000125691.14	chr17	38847860	38853764	-	0.829583	4.2877e-45	0.903559	1.14043e-20
ENSG00000125740.14	chr19	45467995	45475179	+	2.87414	1.1289e-13	3.47057	5.10368e-12
ENSG00000126088.14	chr1	45010950	45015575	+	0.838455	6.60179e-13	0.998056	4.82653e-08
ENSG00000126267.11	chr19	35648323	35658782	+	0.701721	1.64794e-15	0.876389	6.71394e-14
ENSG00000126709.15	chr1	27666064	27672198	-	0.946963	4.88998e-17	1.11597	0.00030586
ENSG00000126759.14	chrX	47623172	47630305	-	0.929377	0.0154995	2.4168	0.00245272
ENSG00000127184.13	chr5	86617928	86620962	+	0.813325	9.80872e-41	0.911619	1.3715e-15
ENSG00000127540.12	chr19	1597169	1605473	-	0.77639	1.75042e-13	0.927705	1.07713e-10
ENSG00000127586.17	chr16	788046	800737	+	0.739661	0.00395914	0.758699	0.00363387
ENSG00000128185.10	chr22	20314238	20320080	-	0.720825	4.573e-06	0.774094	2.08371e-07
ENSG00000129028.9	chr15	70881342	70892433	-	1.79783	0.000315284	1.51773	8.73393e-16
ENSG00000129084.18	chr11	14504874	14643635	-	0.923117	4.32186e-50	0.720092	9.29321e-13
ENSG00000130066.16	chrX	23783173	23786226	+	1.35556	1.09391e-47	1.18545	3.59865e-35
ENSG00000130203.10	chr19	44905791	44909393	+	3.443	3.35972e-12	2.36015	1.26754e-09
ENSG00000130255.13	chr19	5674947	5691875	+	0.822492	1.02822e-65	0.849086	7.13135e-15
ENSG00000130305.17	chr7	73302516	73308826	-	0.783638	3.31591e-08	0.928342	2.07752e-06
ENSG00000130513.6	chr19	18374731	18389176	+	3.91378	6.09312e-26	1.91743	6.16323e-36
ENSG00000130706.13	chr20	62302093	62308862	+	0.964202	2.94108e-46	0.762694	6.49197e-10
ENSG00000130724.9	chr19	58551566	58555105	-	1.01964	5.37197e-28	0.800311	3.62418e-13
ENSG00000131015.5	chr6	149942014	149949235	+	1.87919	0.000189622	1.31129	4.7481e-06
ENSG00000131143.10	chr16	85798633	85807068	+	0.762842	7.46341e-43	0.765177	2.31729e-10
ENSG00000131469.15	chr17	42998273	43002959	+	0.871529	2.27428e-59	1.00387	6.62742e-20
ENSG00000131471.7	chr17	42851184	42858130	+	1.9958	3.48203e-11	2.61443	3.77699e-07
ENSG00000131480.9	chr17	42844580	42850707	+	1.75445	1.10302e-12	1.52787	3.09265e-05
ENSG00000131495.9	chr5	140638740	140647771	-	0.771699	6.7902e-14	0.904678	2.58587e-10
ENSG00000132406.12	chr4	4235542	4248223	-	0.954093	2.06346e-14	1.33246	2.50913e-13
ENSG00000132541.11	chr8	98102344	98117171	-	0.766548	9.31768e-05	0.769467	3.26376e-06
ENSG00000132967.9	chr3	22381819	22382929	+	2.77632	6.89575e-05	1.89745	0.000897706
ENSG00000133112.17	chr13	45333471	45341284	-	0.812954	3.69362e-72	0.800834	4.61188e-16
ENSG00000133316.15	chr11	62832342	62841809	-	1.10718	1.99972e-40	1.05039	3.10008e-21
ENSG00000133321.11	chr11	63536808	63546462	+	0.771733	0.0114246	0.728118	0.0332404
ENSG00000134419.15	chr16	18781295	18790383	-	0.903477	6.11514e-59	0.943922	1.06905e-18
ENSG00000135424.18	chr12	55684568	55716043	-	0.861794	0.00370552	1.01828	0.0447369
ENSG00000135940.7	chr2	97646062	97648383	+	0.835593	1.3045e-19	1.05273	2.51293e-17
ENSG00000136521.13	chr3	179604690	179627647	+	1.03502	0.000118154	1.27275	1.51337e-07
ENSG00000136810.13	chr9	110243810	110256507	-	0.949044	2.4212e-67	0.920366	4.64564e-21
ENSG00000136942.15	chr9	124857880	124861981	-	0.781713	2.86746e-37	0.910668	8.30939e-19
ENSG00000137133.11	chr9	35812960	35815354	-	0.779872	2.58676e-07	0.869673	2.70794e-11
ENSG00000137154.13	chr9	19375715	19380236	-	0.748749	9.60323e-48	0.792418	7.98709e-16
ENSG00000137267.6	chr6	3153666	3157544	-	0.887658	1.61107e-15	0.923819	9.42728e-13
ENSG00000137575.12	chr8	58552924	58582859	+	1.05609	1.76536e-14	0.710046	1.81393e-18
ENSG00000137731.14	chr11	117800844	117828698	-	0.749676	0.0206292	1.05845	6.98559e-17
ENSG00000137818.12	chr15	69452814	69456205	+	0.97338	3.66611e-56	0.930224	1.78582e-18
ENSG00000138326.21	chr10	78033760	78056813	+	0.771888	1.84483e-45	0.84101	3.82516e-17
ENSG00000139880.19	chr14	23047062	23057538	-	0.981332	0.00553228	0.765816	0.00016752
ENSG00000139890.10	chr14	22883222	22887678	+	1.60316	0.00198303	1.46029	0.0202013
ENSG00000140264.21	chr15	43777087	43804427	+	0.785099	2.20377e-32	0.955475	7.93527e-20
ENSG00000140319.11	chr15	40035690	40039181	-	0.788909	2.79949e-39	0.893445	1.62914e-17
ENSG00000140398.14	chr15	75346955	75357115	+	1.19468	0.010642	0.873909	0.0253835
ENSG00000140988.16	chr16	1962058	1964841	-	0.899362	3.50343e-53	0.880158	2.69617e-16
ENSG00000141232.5	chr17	50862223	50867978	-	2.69451	1.70723e-120	1.38845	4.10384e-59
ENSG00000141504.12	chr17	7626234	7627876	-	1.02862	2.04102e-08	0.704985	2.82091e-07
ENSG00000141682.12	chr18	59899996	59904305	+	1.41328	5.2405e-52	3.34944	1.94333e-255
ENSG00000142046.15	chr19	41350911	41384083	+	1.24403	0.0164939	1.36856	0.00132612
ENSG00000142227.11	chr19	48321509	48330553	+	0.80822	1.05135e-09	1.0523	1.1983e-13
ENSG00000142507.10	chr17	4796144	4798502	+	0.854049	8.29472e-29	0.889401	7.62367e-15
ENSG00000142534.7	chr19	49496365	49499708	+	0.807841	7.09555e-43	0.910547	4.7336e-19
ENSG00000142541.18	chr19	49487510	49493057	+	0.812636	7.8318e-53	0.829291	3.22245e-15
ENSG00000142676.14	chr1	23691742	23696835	+	0.778207	1.87662e-37	0.838144	1.72893e-17
ENSG00000142937.12	chr1	44775251	44778779	+	0.769583	1.6325e-51	0.853849	8.98502e-15
ENSG00000143320.9	chr1	156699606	156705816	-	2.12818	3.33392e-07	1.5794	0.000190051
ENSG00000143443.10	chr1	151047751	151051986	+	2.87081	2.68338e-05	1.09483	0.000141937
ENSG00000143774.17	chr1	228139962	228148984	+	0.794224	3.61336e-09	0.750816	5.71419e-07
ENSG00000143793.13	chr1	228100726	228105411	-	0.782947	2.38996e-07	0.850935	1.51059e-05
ENSG00000143947.14	chr2	55231903	55235853	+	0.860066	3.62295e-62	0.987904	5.89816e-20
ENSG00000144426.18	chr2	203014879	203226378	+	0.848061	5.15602e-23	0.836864	3.2778e-17
ENSG00000144485.11	chr2	238238267	238240662	-	1.43776	1.56028e-05	1.39625	1.29902e-08
ENSG00000144713.13	chr3	12834485	12841582	-	0.933365	4.25964e-71	1.04257	1.11576e-23
ENSG00000145425.10	chr4	151099624	151104642	+	0.819727	1.35332e-61	0.831066	2.50158e-15
ENSG00000145569.6	chr5	14581792	14616180	+	2.03391	0.00338384	0.744441	0.0474903
ENSG00000145592.14	chr5	40825262	40835222	-	0.89477	1.82364e-64	0.950347	8.30939e-19
ENSG00000146453.13	chr6	159800249	159820704	+	4.09117	3.33455e-10	7.18153	2.96047e-05
ENSG00000147123.11	chrX	47142216	47145038	-	0.955337	4.58995e-21	1.07798	2.53112e-18
ENSG00000147403.18	chrX	154389955	154409168	+	0.882246	1.53533e-69	0.932997	1.15313e-18
ENSG00000147437.10	chr8	25419258	25424654	-	2.30468	3.07164e-10	2.25981	2.93386e-09
ENSG00000147535.17	chr8	38263130	38269243	-	1.12176	1.40637e-13	0.74416	2.59926e-06
ENSG00000147604.14	chr8	73290242	73295789	-	0.74437	5.2314e-45	0.775665	2.06682e-15
ENSG00000147684.10	chr8	124539101	124580648	+	0.784029	1.97138e-30	0.817358	2.00708e-13
ENSG00000149646.12	chr20	35954564	36030700	+	0.999903	0.00137881	0.780101	0.039363
ENSG00000149806.11	chr11	65120630	65122177	-	0.812636	8.58636e-24	1.12313	3.03106e-20
ENSG00000150459.12	chr13	21140514	21149084	+	0.770712	3.41903e-22	0.866755	1.81813e-14
ENSG00000150991.15	chr12	124911604	124917368	-	1.43773	4.6895e-170	1.54407	3.33487e-78
ENSG00000151006.7	chr16	31083425	31089628	-	0.988473	0.00339903	1.0642	0.00549276
ENSG00000152082.15	chr2	130181737	130190729	+	0.833405	7.58914e-09	0.90263	9.31973e-11
ENSG00000153234.15	chr2	156324437	156342348	-	2.53662	1.05209e-09	2.74684	7.43334e-21
ENSG00000154079.6	chr6	70566917	70589569	+	0.744881	0.0096814	1.18968	4.16688e-06
ENSG00000154277.13	chr4	41256413	41268455	+	0.836926	0.0176117	0.747154	1.59075e-13
ENSG00000154640.15	chr21	17593653	17612945	-	1.2426	3.43057e-41	0.845944	2.58302e-09
ENSG00000156411.10	chr14	103912288	103928269	-	0.753908	4.26343e-21	0.949858	1.62427e-13
ENSG00000156467.10	chr8	96222947	96235546	-	0.802415	2.73086e-27	0.966942	1.73884e-19
ENSG00000156482.11	chr8	98024851	98046469	-	0.910654	8.03674e-44	0.982507	5.22581e-21
ENSG00000157227.13	chr14	22836560	22849027	+	2.60264	1.32488e-09	1.23271	0.00275101
ENSG00000157514.16	chrX	107713221	107777342	-	1.59005	2.12517e-71	1.40133	4.2512e-20
ENSG00000159377.11	chr1	151399560	151401937	+	0.793094	2.2877e-31	0.905006	1.72695e-15
ENSG00000160781.17	chr1	156243320	156248117	-	0.994535	0.000145236	0.756305	0.0311426
ENSG00000160888.7	chr19	13150411	13154911	+	1.2838	3.91391e-62	1.41259	3.88934e-27
ENSG00000161016.18	chr8	144789765	144792587	-	0.712905	1.10537e-30	0.778893	1.06441e-12
ENSG00000161265.15	chr19	35742464	35745445	-	0.813504	0.000839844	1.06499	1.06768e-06
ENSG00000161509.14	chr17	74842023	74861504	-	5.20563	2.15173e-09	2.48296	3.26791e-05
ENSG00000161513.12	chr17	74862497	74873031	-	1.39406	1.81e-24	0.862816	3.42732e-15
ENSG00000161970.15	chr17	8377516	8383213	-	0.772396	1.98551e-31	0.853053	1.26745e-15
ENSG00000162231.14	chr11	62792123	62806302	-	1.92754	1.09544e-82	1.18048	1.11673e-25
ENSG00000162244.12	chr3	51993522	51995895	-	0.787727	5.54777e-50	0.854709	1.50674e-15
ENSG00000162771.8	chr1	212624474	212626775	+	3.95746	0.000890155	5.4984	0.00146228
ENSG00000162772.17	chr1	212565334	212620777	+	2.44396	2.17591e-79	4.77588	1.41665e-110
ENSG00000162972.10	chr2	199955317	200008540	+	1.40978	1.8094e-18	0.970547	2.73725e-13
ENSG00000163132.8	chr4	4859665	4863936	+	1.96183	2.92296e-08	1.40804	6.83732e-10
ENSG00000163170.12	chr2	74135400	74147912	-	0.752626	1.78028e-08	1.02372	1.06555e-16
ENSG00000163682.17	chr4	39452587	39458931	-	0.780283	4.44729e-50	0.922292	1.1115e-16
ENSG00000164284.15	chr5	149345430	149354583	+	1.11339	7.52088e-20	1.39915	1.22544e-34
ENSG00000164331.10	chr5	73552190	73565667	-	1.42739	1.8505e-19	1.28179	7.95635e-13
ENSG00000164404.8	chr5	132861181	132866884	-	2.72271	1.19287e-07	0.9314	0.0495204
ENSG00000164405.11	chr5	132866630	132868847	+	0.766369	4.1333e-09	1.03633	4.09646e-14
ENSG00000164406.8	chr5	132873444	132875046	+	1.44734	4.81885e-05	1.12515	0.0052119
ENSG00000164587.13	chr5	150442635	150449739	-	0.898359	9.66668e-49	0.879584	1.97371e-15
ENSG00000164609.10	chr5	160401641	160421711	-	1.01198	1.40364e-35	0.742391	1.10297e-06
ENSG00000164610.9	chr7	33094797	33109404	-	1.11888	1.15721e-10	0.896509	8.57944e-11
ENSG00000164683.18	chr8	79762371	79767857	-	0.906158	0.000242917	1.82041	0.00104567
ENSG00000164919.11	chr8	99873200	99893707	-	0.76627	1.73888e-33	0.917295	1.32601e-15
ENSG00000164920.9	chr8	98944403	98952104	+	1.88318	0.000472518	0.945649	0.000658704
ENSG00000164938.14	chr8	94925972	94949378	-	1.44889	3.12926e-24	0.718206	0.000194206
ENSG00000166165.13	chr14	103519667	103522833	-	1.4659	0.00682196	1.35259	1.89017e-11
ENSG00000166347.19	chr18	74250846	74291973	-	0.820074	1.41649e-19	0.89422	2.75515e-13
ENSG00000166441.13	chr11	8682788	8714759	+	0.784554	1.9784e-39	0.780068	4.80965e-14
ENSG00000166582.10	chr17	16342534	16353656	-	0.830839	3.69671e-07	0.791734	8.28966e-09
ENSG00000166592.12	chr16	66921679	66925536	-	2.47676	4.0239e-64	1.7013	6.61548e-12
ENSG00000166595.12	chr16	66932065	66934423	-	0.737624	7.03386e-11	1.02354	5.58999e-16
ENSG00000166750.10	chr17	35243071	35273655	+	1.01497	1.1128e-06	0.911285	2.59217e-05
ENSG00000166920.13	chr15	45430579	45448761	+	3.10451	0.00674587	0.856545	4.9481e-05
ENSG00000167034.10	chr8	23678697	23682938	-	0.820101	0.0257788	1.0933	3.3429e-13
ENSG00000167283.8	chr11	118401606	118431496	+	0.764055	4.00924e-24	0.817465	8.45031e-12
ENSG00000167476.10	chr19	2252252	2269759	-	1.1034	0.00125082	0.79266	0.0456263
ENSG00000167526.14	chr16	89560677	89564542	+	0.838539	2.2428e-57	0.895098	4.68706e-14
ENSG00000167543.16	chr17	29566052	29573157	+	0.884464	2.78322e-08	0.920907	1.54827e-06
ENSG00000167552.14	chr12	49184795	49189080	-	1.04808	6.58595e-30	0.907772	3.55754e-21
ENSG00000167702.13	chr8	144466043	144474202	+	0.823148	0.00469621	0.947656	4.08023e-08
ENSG00000167774.2	chr19	8308283	8321379	-	0.712655	0.00441891	0.998122	0.000481422
ENSG00000167807.15	chr19	10305427	10316009	-	1.44818	4.90992e-07	1.73588	0.00087028
ENSG00000167863.12	chr17	75038863	75046985	-	0.858548	5.6149e-33	0.947128	7.63983e-18
ENSG00000167874.7	chr17	7855066	7856099	+	1.39637	0.0312787	1.04213	0.0358102
ENSG00000168000.14	chr11	62690275	62709845	-	1.9965	3.80738e-12	1.4094	1.31581e-19
ENSG00000168028.14	chr3	39406716	39412542	+	0.740434	4.331e-53	0.903568	9.18836e-22
ENSG00000168101.14	chr16	4693694	4695859	+	0.734655	7.7932e-08	0.700784	2.06837e-05
ENSG00000169567.13	chr5	131155383	131224468	-	0.871658	2.52708e-42	0.979491	6.39746e-20
ENSG00000169738.8	chr17	82035136	82037709	-	0.835972	4.34461e-11	0.753698	0.000222604
ENSG00000169914.6	chr1	19882395	19912945	+	0.958587	3.1483e-05	0.803901	0.0161072
ENSG00000170315.14	chr17	16380798	16382745	+	1.02132	5.40952e-60	0.962372	2.21961e-24
ENSG00000170345.10	chr14	75278826	75282230	+	3.58939	1.45007e-25	5.63182	1.11184e-92
ENSG00000170385.10	chr1	211571568	211579161	-	1.54011	2.07068e-38	1.30691	9.59142e-44
ENSG00000170855.4	chr12	120443964	120446384	-	1.36783	5.13207e-59	1.13469	5.78288e-31
ENSG00000170889.14	chr19	54200809	54249003	+	0.813327	1.03185e-36	0.807973	2.3767e-12
ENSG00000171223.6	chr19	12791486	12793315	+	0.743027	1.56031e-26	1.30327	4.48463e-30
ENSG00000171858.18	chr20	62387103	62388520	+	0.968149	1.1094e-55	1.06038	1.10987e-16
ENSG00000171863.15	chr2	3575260	3580920	+	0.842236	2.4807e-47	0.930152	1.44418e-20
ENSG00000172602.11	chr12	48857145	48865870	-	2.09846	5.77043e-26	1.43504	7.97097e-12
ENSG00000172771.12	chr3	129401321	129428651	-	1.96406	6.6833e-07	1.2756	0.0120239
ENSG00000172809.13	chr17	74203582	74210655	+	0.884851	2.07033e-39	0.954841	1.04235e-17
ENSG00000173110.8	chr1	161524540	161526894	+	1.36778	6.0973e-07	3.1167	3.70889e-10
ENSG00000173451.7	chr12	71664301	71680644	+	1.61669	1.2708e-12	1.15338	7.38613e-07
ENSG00000173530.6	chr8	23135588	23164027	-	2.46333	9.05515e-131	1.48952	6.02963e-51
ENSG00000173531.15	chr3	49683947	49689501	-	1.12345	6.36238e-05	1.42793	0.0111076
ENSG00000174365.20	chr20	38446343	38450940	+	1.17403	9.43582e-13	1.33596	1.27071e-12
ENSG00000174748.22	chr3	23916591	23924374	+	0.768783	1.0273e-48	0.844067	4.91994e-21
ENSG00000174886.14	chr19	5891276	5904006	-	0.757449	5.1482e-19	0.879635	2.08763e-10
ENSG00000175003.15	chr6	160121815	160158718	+	1.98739	0.0131346	1.22176	0.0285615
ENSG00000175197.12	chr12	57516588	57521737	-	1.1294	2.82249e-08	1.87397	1.99895e-32
ENSG00000175213.3	chr11	46701030	46705912	+	0.865777	7.68791e-07	1.01208	9.672e-08
ENSG00000175573.7	chr11	65916810	65919062	-	0.799206	1.75897e-05	0.982643	1.84648e-12
ENSG00000175793.12	chr1	26863149	26864456	+	1.38759	0.0161411	0.765274	7.86399e-14
ENSG00000175820.4	chr13	102729367	102759072	-	2.75813	3.22571e-15	2.73837	0.00617803
ENSG00000175938.7	chr16	30949068	30956461	+	0.741735	0.00439903	0.716591	0.00260535
ENSG00000176153.12	chr14	64939152	64942905	-	4.93338	0.000334413	0.784258	1.58279e-15
ENSG00000176170.14	chr17	76376584	76387860	+	1.11467	0.0186159	1.12616	3.72576e-05
ENSG00000176340.4	chr11	63974620	63976543	+	0.775439	2.51917e-27	1.05192	5.0592e-16
ENSG00000176842.15	chr16	54930865	54934485	+	1.56641	0.0131346	1.11292	0.000108561
ENSG00000176912.5	chr18	630886	658340	-	0.704744	0.0479015	0.982947	0.00298032
ENSG00000177410.13	chr20	49278178	49299600	+	0.789112	1.23802e-20	0.846468	5.46966e-15
ENSG00000177556.12	chr5	151742316	151772532	-	0.771931	5.59061e-17	0.821674	4.9125e-07
ENSG00000177595.18	chr11	799179	809753	-	1.0797	6.15573e-20	1.41235	1.55946e-10
ENSG00000177600.9	chr11	809965	812880	+	0.869627	2.39783e-39	0.9388	1.3823e-17
ENSG00000177606.8	chr1	58776845	58784048	-	2.50024	8.00365e-87	2.09462	1.22706e-117
ENSG00000177700.6	chr11	837356	842529	-	0.790155	3.41344e-15	0.772009	3.10133e-13
ENSG00000177954.14	chr1	153990762	153992155	+	0.953911	8.00459e-84	0.97782	3.85704e-25
ENSG00000178381.12	chr7	1152071	1160759	-	1.56931	1.23872e-28	0.92143	2.23327e-08
ENSG00000178977.3	chr17	8220642	8224043	-	2.24838	2.18566e-06	1.73904	4.50953e-06
ENSG00000178980.15	chr19	47778585	47784686	+	1.00605	7.29255e-21	0.888947	3.8576e-10
ENSG00000179476.8	chr14	44897275	44907257	+	0.703163	0.0192836	1.51893	3.04078e-08
ENSG00000179921.15	chr2	218259496	218263861	+	2.20836	5.2435e-05	1.02732	0.0425775
ENSG00000180385.8	chr3	9986893	10006990	+	1.21248	7.76638e-09	1.39811	1.29892e-10
ENSG00000180879.14	chrX	153793516	153798499	+	0.709116	4.22734e-14	0.95336	1.32601e-15
ENSG00000181126.13	chr6	29790954	29797811	+	1.41924	3.29102e-09	1.46603	0.000557766
ENSG00000181649.8	chr11	2928273	2929420	-	2.05142	3.44512e-05	1.73748	7.14707e-34
ENSG00000181773.7	chr1	27392622	27395814	+	1.26273	0.00353757	2.60173	3.86869e-17
ENSG00000182165.18	chr7	87322943	87345528	-	0.875591	4.20979e-05	0.822422	0.000304941
ENSG00000182325.11	chr8	144355431	144359376	-	0.737704	1.09134e-05	0.863288	1.99118e-07
ENSG00000182511.12	chr15	90883695	90895776	+	1.25615	0.0263376	0.84413	0.0326249
ENSG00000182685.7	chr16	2209253	2211950	-	1.55393	0.00501515	0.875096	0.00388146
ENSG00000182774.13	chr15	82536750	82540459	-	0.804555	1.83256e-45	0.84829	3.63815e-15
ENSG00000182853.12	chr17	4785285	4786433	-	5.30807	0.0015324	2.18588	0.000204166
ENSG00000182899.17	chr3	197950190	197956610	+	0.81417	2.23527e-48	1.0154	2.25241e-21
ENSG00000183258.12	chr5	177511577	177516961	-	0.797242	0.000180091	1.01614	1.34644e-10
ENSG00000183423.12	chr4	109848107	109872315	+	1.92435	0.00188783	2.06161	0.0238963
ENSG00000183444.10	chr7	97966090	97967074	-	0.796903	0.0170337	1.00877	0.00121619
ENSG00000183496.6	chr15	82041778	82046119	-	2.12114	7.79307e-29	1.67586	1.07711e-21
ENSG00000184076.13	chr22	29767369	29770413	+	0.754276	1.14498e-15	0.806505	1.83076e-11
ENSG00000184205.14	chrX	53082367	53088540	+	2.03337	4.34441e-22	2.7638	1.23841e-74
ENSG00000184678.10	chr1	149884459	149886652	-	1.13583	2.23444e-09	2.09598	3.18379e-19
ENSG00000184924.5	chr2	24789734	24793382	-	0.790773	1.72134e-07	0.844837	4.50546e-08
ENSG00000184983.11	chr22	42085526	42090884	-	0.721767	6.40721e-19	0.952054	3.32972e-15
ENSG00000184990.13	chr14	104753147	104768494	+	0.782004	3.84448e-16	0.754949	1.1792e-07
ENSG00000185088.14	chr15	63125872	63158021	-	0.837615	5.73478e-15	0.872654	8.03841e-16
ENSG00000186010.19	chr19	19515736	19529054	+	0.736663	8.4633e-17	0.906189	1.88017e-16
ENSG00000186056.10	chr1	30718504	30726827	+	1.50623	0.0138504	1.24509	0.0175103
ENSG00000186301.8	chr1	16645622	16650289	+	1.25509	0.0153442	1.09172	0.0408194
ENSG00000186364.12	chr1	145845630	145848954	+	2.47482	2.65816e-29	1.35354	2.78325e-05
ENSG00000186468.13	chr5	82273320	82278396	-	0.835583	5.11243e-56	0.946312	3.1749e-18
ENSG00000186594.14	chr17	1711493	1717174	-	2.55596	6.0497e-28	1.23654	4.48167e-12
ENSG00000186834.4	chr17	45148475	45152099	+	2.02287	7.35043e-202	0.878789	1.37712e-26
ENSG00000186960.12	chr14	28771676	28823817	+	0.901365	0.00147646	3.55682	2.29415e-05
ENSG00000187193.9	chr16	56682470	56684196	+	0.87144	4.86666e-06	0.893804	5.0183e-06
ENSG00000187479.8	chr11	43925342	43943878	+	2.96818	0.00538498	5.62916	0.00104709
ENSG00000187531.14	chr17	81911939	81921323	-	1.14352	1.26067e-20	0.723933	3.9431e-09
ENSG00000188243.13	chr13	75525219	75549439	-	0.765376	8.07355e-09	0.831312	7.64219e-13
ENSG00000188290.11	chr1	998962	1000172	-	0.768534	0.0200597	0.770108	0.00353181
ENSG00000188483.8	chr9	129175552	129178261	-	3.39913	7.57814e-26	0.774489	7.12253e-09
ENSG00000188825.14	chr17	43338741	43389199	-	1.28323	2.52556e-08	1.11989	6.28306e-07
ENSG00000188846.14	chr3	40457292	40468587	+	0.783615	1.71215e-63	0.748505	7.63343e-14
ENSG00000188993.3	chr4	51993702	52017620	-	4.78374	3.99578e-11	2.48238	0.000469102
ENSG00000189001.11	chr19	35523367	35528351	-	5.29005	0.00128215	1.65881	0.0176559
ENSG00000189043.10	chr7	10931943	10940153	-	0.864736	1.57788e-20	1.00532	3.34537e-21
ENSG00000189171.14	chr1	153618787	153631360	-	0.747747	0.0136908	0.835569	1.18098e-07
ENSG00000196110.8	chr19	9291140	9309838	-	0.851909	0.00121413	1.00914	0.000427786
ENSG00000196154.12	chr1	153543613	153550136	-	1.30449	5.07809e-06	0.927387	6.52478e-16
ENSG00000196262.15	chr7	44796680	44824564	+	0.707457	6.48389e-50	0.915233	7.70119e-22
ENSG00000196465.10	chr12	56152256	56159647	+	0.760675	0.000393442	0.803054	5.23884e-07
ENSG00000196683.11	chr7	22812628	22822852	-	0.896068	1.90973e-18	0.95805	3.45737e-21
ENSG00000197019.5	chr19	40421589	40425992	-	2.092	8.59101e-39	3.24099	1.43535e-115
ENSG00000197530.12	chr1	1615415	1630610	+	0.730766	0.000106605	0.750458	0.000252297
ENSG00000197728.11	chr12	56041351	56044697	+	0.761487	3.46737e-30	0.917353	6.94024e-25
ENSG00000197756.10	chr2	216498825	216579180	+	0.974862	3.5305e-51	1.0184	3.22241e-16
ENSG00000197956.10	chr1	153534599	153536244	-	1.25876	4.22174e-09	0.970203	1.56376e-19
ENSG00000197958.13	chr9	127447674	127451406	-	0.792359	1.5608e-37	0.923033	8.78355e-20
ENSG00000198034.11	chrX	72255679	72277248	-	0.794029	1.88715e-55	0.764737	2.12557e-16
ENSG00000198242.14	chr17	28719985	28724359	+	0.806303	1.07524e-50	0.920609	1.73023e-18
ENSG00000198258.11	chr19	9827892	9830115	+	0.780655	1.03614e-14	0.890352	5.26468e-16
ENSG00000198435.4	chr9	137299631	137302271	-	1.78109	6.01642e-12	2.14919	1.7702e-24
ENSG00000198692.10	chrY	20575776	20593154	+	1.81154	0.00897656	0.7019	1.35338e-06
ENSG00000198858.10	chr19	896503	913245	-	1.1047	2.75878e-05	0.82875	0.000538738
ENSG00000198918.8	chrX	119786504	119791630	-	1.01135	3.05884e-64	1.07599	2.61197e-21
ENSG00000199352.1	chr1	228610268	228610386	-	4.24181	1.05789e-13	4.37568	2.17701e-41
ENSG00000201822.1	chr3	180161886	180161977	-	6.9014	1.87265e-05	2.90884	0.000185903
ENSG00000202198.1	chr6	52995620	52995950	+	3.55762	2.61319e-49	4.39009	5.24161e-48
ENSG00000203811.1	chr1	149839538	149841193	-	2.7317	3.84819e-15	2.0269	1.4255e-06
ENSG00000203814.6	chr1	149782689	149812373	-	1.40837	6.96827e-06	2.02919	4.24686e-05
ENSG00000203875.13	chr6	85650491	85678932	-	0.728541	5.07748e-13	0.769346	4.97826e-11
ENSG00000204256.14	chr6	32968594	32981505	+	1.27113	3.36199e-85	1.07297	8.06482e-28
ENSG00000204277.1	chr17	78261349	78278492	-	1.65736	0.00255691	1.70682	0.0061036
ENSG00000204388.7	chr6	31827738	31830254	+	1.53519	8.9792e-121	0.769167	7.98544e-16
ENSG00000204758.8	chr5	172954786	172959392	-	0.887058	0.0367072	0.742347	0.00723381
ENSG00000204947.9	chr7	149102784	149126324	-	1.05524	0.0120938	2.34135	8.72786e-09
ENSG00000205277.9	chr7	100969623	101018949	+	0.930693	0.0263937	0.920483	0.0131888
ENSG00000205544.4	chr17	7402975	7404097	-	0.974604	3.55325e-06	0.912141	7.62402e-09
ENSG00000205853.12	chr22	32359886	32382106	-	1.72902	2.21089e-07	0.874817	0.0487654
ENSG00000206652.1	chr1	16514122	16514285	-	5.05479	2.27911e-11	4.2384	4.4308e-62
ENSG00000210082.2	chrM	1671	3229	+	1.98747	0	1.51954	5.36648e-84
ENSG00000211459.2	chrM	648	1601	+	2.96282	9.35867e-242	3.37017	7.31034e-239
ENSG00000212694.8	chr12	121795267	121803906	-	1.32611	7.22254e-26	1.58888	5.07632e-08
ENSG00000213015.9	chr19	55635016	55643470	+	1.05362	3.26044e-10	0.973211	5.73126e-09
ENSG00000213145.10	chr14	105486317	105488947	+	0.889232	1.13104e-41	0.882175	1.9058e-14
ENSG00000213221.5	chr9	136359480	136363744	-	0.831197	0.0293076	0.982768	7.44027e-05
ENSG00000213648.11	chr16	29459913	29464966	+	3.46943	5.43155e-06	2.91563	1.31773e-09
ENSG00000213689.14	chr3	48465811	48467645	+	0.715598	0.00012464	1.03135	0.000281287
ENSG00000213722.10	chr6	31727038	31730617	-	1.70241	1.79677e-12	0.802075	4.13437e-05
ENSG00000213741.11	chr14	49570984	49599164	-	1.1297	3.27074e-21	1.52893	2.85777e-26
ENSG00000213903.9	chr14	24311450	24318036	+	0.823834	1.63274e-06	1.34952	1.01206e-08
ENSG00000213906.10	chr14	24305734	24312053	+	0.714751	0.00247481	0.716555	0.0154212
ENSG00000214253.9	chr7	101239458	101252316	-	0.759034	1.3589e-07	0.703261	9.50465e-09
ENSG00000215014.5	chr1	1574102	1577075	+	1.25904	0.0118346	2.64938	5.52643e-05
ENSG00000219928.2	chr9	87525302	87525475	+	1.06335	1.37202e-15	1.243	2.27896e-22
ENSG00000220201.7	chr19	10304803	10309880	-	0.995282	0.000634461	2.09027	0.000143797
ENSG00000221983.8	chr19	18571730	18577550	+	0.875177	4.15308e-36	0.922396	4.99848e-16
ENSG00000222009.8	chr1	44808482	44815585	+	1.23827	0.000104533	1.13367	0.000379109
ENSG00000222328.1	chr11	62841619	62841809	-	3.65966	9.35327e-08	3.25744	5.60209e-05
ENSG00000224420.3	chr19	49688664	49690575	+	2.08676	6.31557e-19	1.67961	5.29625e-09
ENSG00000224635.2	chr20	38404893	38416797	-	1.16876	9.76821e-05	1.07581	0.000989374
ENSG00000224660.2	chr3	15254184	15264515	+	1.03013	5.36899e-11	1.00486	0.000895044
ENSG00000224934.5	chr10	99430919	99463259	+	0.872915	0.00259835	1.31579	4.85798e-05
ENSG00000225138.8	chr5	473236	480884	+	0.974824	2.04885e-05	0.957598	0.000288188
ENSG00000225339.4	chr6	34248535	34286768	+	1.10134	0.0173054	0.717222	0.0170298
ENSG00000225840.2	chrY	10197256	10199103	-	4.50633	5.75753e-59	5.37442	1.86236e-160
ENSG00000227097.5	chr11	82689559	82689768	+	1.03671	9.09569e-54	1.05382	1.75529e-15
ENSG00000227195.11	chr20	26167817	26251546	-	6.23655	0	5.88482	0
ENSG00000227896.2	chr10	86521945	86525101	+	2.06131	4.59492e-07	1.05812	0.00205972
ENSG00000228305.2	chr2	63622178	63622831	-	0.750004	0.000129829	0.808166	8.30203e-05
ENSG00000228474.6	chr2	27070472	27071654	-	0.733095	4.76636e-16	0.836178	7.57921e-13
ENSG00000229109.2	chr9	83219288	83238463	+	1.31873	0.0282822	2.00053	0.0110853
ENSG00000229117.9	chr12	56116590	56117967	+	0.787462	3.90919e-30	0.905756	5.81553e-23
ENSG00000231500.7	chr6	33272075	33276511	+	0.868852	8.99658e-77	0.90288	2.42911e-19
ENSG00000232112.3	chr3	48440257	48444208	+	0.76975	1.66133e-27	0.925538	3.4199e-14
ENSG00000232386.9	chr15	100849561	100861756	+	1.28717	0.0122705	1.10004	0.00729318
ENSG00000232656.8	chr10	1022630	1045425	+	3.39942	1.93876e-10	1.03209	0.0424601
ENSG00000233276.7	chr3	49357176	49358358	-	0.839127	2.64858e-37	1.02036	2.0148e-13
ENSG00000233461.6	chr1	231520729	231528618	-	0.922363	0.0345647	0.726938	0.00106294
ENSG00000233927.5	chr19	8321158	8323340	+	0.944167	4.81652e-33	0.971412	9.83459e-12
ENSG00000234608.8	chr12	111839764	111842902	-	1.01159	9.80475e-12	1.11633	1.12537e-08
ENSG00000235174.1	chr6	73373108	73373263	-	0.893822	1.4299e-33	1.0508	1.73884e-19
ENSG00000235706.8	chr14	95157645	95181475	+	1.00253	0.00366994	1.31099	0.00272354
ENSG00000236255.2	chr2	117833937	117841658	+	1.54327	1.4748e-17	1.14579	0.000311916
ENSG00000236814.1	chr8	56050038	56051207	-	7.79722	4.51051e-07	6.3725	0.000145211
ENSG00000237424.1	chr1	47432133	47434641	-	0.769668	0.000860319	1.31139	4.02547e-05
ENSG00000237550.5	chr15	82372196	82372912	-	0.873681	1.08624e-37	1.00316	7.33044e-18
ENSG00000238741.1	chr3	160514907	160515236	-	1.36887	0.00704001	1.33536	0.00235899
ENSG00000240038.6	chr1	103553815	103579534	+	1.57315	1.11852e-12	1.10738	0.0281687
ENSG00000240053.8	chr6	31670167	31673776	+	1.05561	4.36515e-08	1.21285	1.44972e-07
ENSG00000240342.3	chr12	118246084	118246962	+	0.872627	1.59569e-42	0.877294	3.03084e-15
ENSG00000240972.2	chr22	23894383	23895227	+	0.721786	2.49857e-22	0.716341	1.04148e-08
ENSG00000241014.2	chr1	34975699	34978706	-	1.91037	0.00740375	1.99463	0.0158553
ENSG00000241343.10	chrX	101390824	101396155	+	0.845929	2.77753e-20	1.09936	1.78695e-23
ENSG00000241370.6	chr6	30345131	30346884	+	1.12238	3.44572e-12	1.08386	1.97042e-10
ENSG00000241769.7	chrX	149527591	149540959	-	0.970022	0.00717742	0.839545	0.0468125
ENSG00000242732.4	chrX	72127110	72131901	-	2.84135	0.0123266	1.19695	6.21067e-05
ENSG00000243449.6	chr4	2041993	2043970	+	0.783881	0.015015	1.26847	9.02925e-08
ENSG00000243678.12	chr17	51165435	51171744	+	0.847946	4.23606e-38	0.904312	2.52995e-16
ENSG00000244398.1	chr11	16974693	16975013	-	0.755927	5.12147e-25	0.759445	8.34745e-10
ENSG00000244945.1	chr5	179595904	179603741	-	2.53774	0.00415987	1.09033	0.043569
ENSG00000246203.2	chr1	155614726	155660245	-	1.39426	0.0304725	1.10837	0.028716
ENSG00000246705.4	chr12	14774383	14778002	+	0.818221	0.000712459	0.796489	2.01312e-09
ENSG00000246922.9	chr15	65092760	65115200	-	1.47212	3.80905e-07	1.17112	0.000678307
ENSG00000249209.2	chr21	33584687	33931607	-	0.797135	1.41517e-08	1.07704	2.12439e-07
ENSG00000250067.12	chr19	19528861	19537581	+	0.722971	3.84417e-05	0.913607	0.000883407
ENSG00000254473.1	chr9	83707594	83713378	+	0.984203	0.017513	1.21311	0.00120813
ENSG00000254911.3	chr11	93721513	93721865	+	0.957351	3.09248e-11	0.985933	0.00100249
ENSG00000255031.5	chr11	68050740	68053762	+	0.707569	0.00488795	0.745748	0.0380799
ENSG00000256223.6	chr12	133130575	133159465	+	0.904881	0.0250153	1.02262	0.00602467
ENSG00000256642.1	chr16	34158585	34160036	-	5.6211	1.99237e-05	5.02354	0.000204237
ENSG00000257497.2	chr12	75483454	75489820	-	1.35654	2.83561e-06	1.23108	0.00394954
ENSG00000258315.5	chr17	7014495	7017525	+	0.85227	3.862e-10	0.746523	7.69075e-06
ENSG00000258377.1	chr14	49620815	49623480	-	2.87396	1.11491e-05	1.77329	0.00239042
ENSG00000258738.1	chr14	34874343	34876459	+	0.773936	0.000930547	0.727448	0.0102624
ENSG00000259001.3	chr14	20343048	20343685	-	3.02953	1.45143e-09	3.25405	1.4577e-19
ENSG00000259462.3	chr15	82647770	82692820	+	1.10196	8.6772e-05	0.87151	0.0144766
ENSG00000259826.1	chr7	39947522	39949755	-	1.51324	0.0014875	0.987689	0.0423584
ENSG00000260257.2	chr20	32856621	32858751	+	0.873711	0.00862962	0.825946	0.0314889
ENSG00000260306.1	chr16	21794095	21795759	-	1.25108	9.41423e-05	1.72668	0.00467409
ENSG00000260342.2	chr16	18788063	18801519	-	1.05527	1.4336e-16	0.911716	3.49261e-15
ENSG00000260563.3	chr17	82293716	82294910	+	0.760741	0.0173115	0.812796	0.0196864
ENSG00000260708.1	chr22	46761894	46762563	-	1.51667	1.31066e-07	0.874807	0.000367102
ENSG00000260778.5	chr16	2268155	2273418	+	1.20204	0.00341806	1.73454	0.000152437
ENSG00000260806.1	chr14	96500810	96502321	-	1.82021	1.25131e-05	1.31289	0.0042484
ENSG00000261052.6	chr16	30199228	30204310	+	1.36637	7.47877e-09	1.16556	3.45737e-21
ENSG00000261087.1	chr8	101166805	101169629	-	2.45896	8.89095e-11	1.00956	0.0157934
ENSG00000261094.2	chr9	122937623	122940333	+	1.22082	8.11534e-06	0.94552	0.00737122
ENSG00000261455.1	chr7	152463786	152465549	+	0.950038	0.000547725	1.33461	0.000195942
ENSG00000261716.2	chr1	149844498	149850937	-	1.49377	7.3324e-21	1.21079	1.51058e-06
ENSG00000261758.1	chr3	136752630	136755780	+	2.80504	0.000100991	0.733421	0.0379595
ENSG00000261889.1	chr16	3156736	3157483	-	1.83208	0.00107007	2.49856	1.13293e-07
ENSG00000262526.2	chr17	7240427	7244635	-	1.01682	0.000113967	0.938574	4.70542e-10
ENSG00000263004.2	chr17	57071814	57085024	-	1.2117	0.00792214	1.28676	0.00397009
ENSG00000263412.1	chr17	48045141	48048073	-	2.15044	9.11e-05	0.817955	0.0359599
ENSG00000263823.1	chr18	31942575	31944156	+	1.17739	0.0108535	1.60015	0.0246372
ENSG00000263874.2	chr17	38925168	38929384	+	1.70135	5.6803e-07	1.10079	0.00387206
ENSG00000263934.5	chr17	19188016	19188714	+	2.28139	7.4333e-17	3.59471	6.18463e-22
ENSG00000264112.1	chr17	57989039	57994850	-	1.74568	5.59311e-39	0.883119	3.93425e-08
ENSG00000264743.2	chr17	30975387	30975954	+	2.20332	0.00329733	2.3469	0.000821105
ENSG00000265401.1	chr17	16382152	16382669	-	1.09911	0.00095698	1.20425	5.38689e-06
ENSG00000266086.3	chr17	57989038	58007246	-	3.19103	2.21406e-11	1.96505	1.19584e-23
ENSG00000266680.1	chr6	63571005	63572408	-	2.43448	0.000195065	2.39959	6.95331e-07
ENSG00000267322.2	chr18	49814023	49851059	+	1.51538	2.53627e-06	1.48624	9.84933e-06
ENSG00000267598.1	chr19	13153071	13154193	-	1.00516	0.0164728	1.56958	0.00179139
ENSG00000267898.1	chr19	48963975	48965158	+	2.66944	4.60412e-10	3.34458	3.13422e-05
ENSG00000268403.2	chr11	9459556	9460702	-	0.939383	0.00342237	0.897827	0.00468541
ENSG00000269028.3	chr3	96617188	96618236	-	1.84215	0.0157548	1.85684	0.00531766
ENSG00000269855.2	chr19	58396090	58397079	+	3.56331	0.00610413	0.720223	0.0378205
ENSG00000269900.3	chr9	35657751	35658018	-	6.97517	2.01328e-05	9.11599	2.17854e-08
ENSG00000269929.3	chr9	94166258	94200902	+	2.18095	1.52444e-06	2.06887	0.000165187
ENSG00000270617.1	chr7	43866558	43906589	-	0.957557	0.00354221	1.47799	1.90686e-14
ENSG00000270882.2	chr1	149832659	149839767	+	1.78406	0.0105603	1.34703	0.000705714
ENSG00000271503.6	chr17	35871491	35880793	-	1.01328	1.22611e-28	0.903574	0.000249824
ENSG00000271698.1	chr8	144353228	144355609	-	0.988192	0.0442003	3.15275	0.000192029
ENSG00000271788.1	chr5	43006733	43007543	-	1.53531	0.0230366	2.40124	0.0022506
ENSG00000271895.2	chr1	11029659	11030528	+	0.882123	0.000158654	1.19655	0.0153283
ENSG00000272086.1	chr5	32174471	32175272	+	2.02191	0.000417962	1.76079	2.19261e-05
ENSG00000272103.2	chr5	36861736	36867238	-	1.8936	0.00578551	2.37311	0.0235211
ENSG00000272382.1	chr5	43033716	43034635	+	1.17324	0.0450914	3.46795	0.00514167
ENSG00000272512.1	chr1	995966	998051	-	2.31066	0.00241694	2.64643	3.54392e-09
ENSG00000272899.4	chr7	128866330	128872047	+	2.56095	4.07319e-07	0.979353	0.0349161
ENSG00000273008.1	chr10	43136824	43138334	-	2.3655	2.83135e-05	3.14463	2.54166e-11
ENSG00000273149.1	chr13	45340039	45341183	+	0.864082	0.00384992	1.0662	0.00194248
ENSG00000273275.1	chr2	68179833	68180532	+	2.38497	6.49643e-05	1.31164	0.00280596
ENSG00000273599.1	chr10	124996064	125001491	+	3.99989	1.86488e-07	1.92394	0.00623198
ENSG00000273702.1	chr17	59618553	59619714	-	1.06371	0.0217954	0.793208	0.0346243
ENSG00000274471.2	chr15	23309607	23314566	+	1.0086	1.66595e-08	0.996726	2.00855e-06
ENSG00000274818.1	chr14	70906657	70907111	-	2.24694	0.0024139	2.01456	0.000994937
ENSG00000275198.1	chr14	90383365	90387973	+	0.929197	0.0137706	1.05477	0.0435833
ENSG00000275329.1	chr9	136122521	136124363	+	1.28408	0.00868127	1.43233	0.0306254
ENSG00000275383.1	chr16	68591382	68594424	+	1.08855	0.000527464	1.23557	0.000700193
ENSG00000275708.1	chr21	8208473	8208652	+	6.23115	5.50959e-180	5.28916	1.57089e-77
ENSG00000275964.1	chr13	19863858	19865048	+	0.883071	0.0332889	0.928483	0.0478688
ENSG00000276791.1	chr16	2777319	2780568	+	0.888762	0.0224469	0.963422	0.0317163
ENSG00000277027.1	chr9	35657754	35658017	-	3.51284	8.63437e-16	3.59303	2.94376e-17
ENSG00000277399.5	chr17	38324571	38343956	-	1.18947	0.0353313	1.44459	0.0258679
ENSG00000277767.1	chr13	110916004	110917827	+	1.1165	0.00637453	1.01813	0.0485116
ENSG00000277895.1	chr12	64451591	64452901	-	4.31987	0.0013887	3.35419	0.00613107
ENSG00000277969.1	chr17	38702452	38704747	+	1.4183	2.67968e-17	0.973971	0.0033573
ENSG00000278000.1	chr18	80161752	80162413	+	2.94767	2.30335e-05	1.28061	0.0271391
ENSG00000278233.1	chr21	8212572	8212724	+	3.11358	4.15413e-105	4.40446	6.12032e-140
ENSG00000278249.1	chr1	109100193	109100612	+	2.55196	0.0105154	1.70108	0.0260359
ENSG00000278677.2	chr6	27892699	27893185	-	0.907109	0.0377809	0.996643	0.0412316
ENSG00000278963.1	chr17	50722074	50724224	+	1.04441	0.0270118	1.34028	0.0221329
ENSG00000279026.1	chr14	73580694	73582918	+	2.98753	3.83399e-08	1.07581	0.015505
ENSG00000279086.1	chr7	116209234	116211511	-	2.76404	4.03845e-06	4.03731	2.4021e-10
ENSG00000279145.2	chr15	55171378	55176739	-	2.52936	3.19565e-13	2.09055	0.00116279
ENSG00000279200.1	chr17	17616043	17617745	+	0.964841	0.0288669	1.00024	0.0197555
ENSG00000279207.1	chr17	58095672	58101479	+	3.07124	7.94881e-71	0.703117	0.000625457
ENSG00000279259.1	chr17	80147250	80148596	+	2.17518	0.000573972	2.112	8.55774e-08
ENSG00000279283.1	chr12	131896500	131898239	+	1.87747	0.0010782	1.07437	0.0350757
ENSG00000279602.1	chr17	43360041	43361361	-	3.0444	8.98966e-17	4.02338	2.89591e-25
ENSG00000279696.1	chr11	93726654	93729805	-	3.28241	7.29486e-34	1.87509	2.66215e-10
ENSG00000279901.1	chr16	2683106	2684764	+	2.98178	6.82193e-14	1.7861	0.000775061
ENSG00000280800.1	chr21	8210384	8211306	-	4.61424	4.43278e-23	5.49777	7.1774e-303
ENSG00000283078.1	chr20	62066830	62068437	+	2.00526	5.88584e-05	1.79059	0.00274734
ENSG00000283907.1	chr19	35557956	35581954	+	3.06596	4.0848e-61	3.75431	8.2699e-181
ENSG00000284419.1	chr20	26208186	26208278	-	6.37962	6.29142e-90	6.08158	2.95096e-44
ENSG00000284820.1	chr2	219209772	219222738	-	0.95023	0.0267219	0.855907	0.0194556
ENSG00000285230.2	chr20	33980679	33994357	-	0.73531	0.0261739	0.700571	0.0258878
ENSG00000285589.1	chr19	12668071	12681834	-	0.908334	2.8863e-13	1.19473	2.44894e-12
ENSG00000285796.1	chr20	45926518	45935055	-	0.860011	0.00393305	0.896704	0.00551326
ENSG00000287979.1	chr1	120849674	120850985	-	1.27096	0.00665786	3.23669	0.000504932
ENSG00000288559.1	chr10	73247342	73248268	-	1.22377	3.56606e-07	1.57764	0.000266506
