# Supplementary material for: Gene architecture is a determinant of the transcriptional response to bulky DNA damages
Source: Life Sci Alliance. 2024 Jan 2;7(3):e202302328. doi: 10.26508/lsa.202302328 (PMC10761554; doi:10.26508/lsa.202302328)
Supplement: Supplementary file 5 [file LSA-2023-02328_TableS5.xlsx]

## Sheet: DifferentialExpression_BPDE_Upr
	chr	start	end	strand	GM12878_BPDE_log2FoldChange	GM12878_BPDE_padj	A549_BPDE_log2FoldChange	A549_BPDE_padj
ENSG00000026036.22	chr20	63659300	63698684	+	0.77811	0.000195045	2.90941	5.5849e-28
ENSG00000064787.13	chr20	53936777	54070594	-	0.765769	1.80924e-05	0.746158	0.00312534
ENSG00000066923.17	chr7	100177563	100221488	+	0.73618	7.17995e-08	1.08769	0.000902273
ENSG00000073605.18	chr17	39904595	39919854	-	0.970463	4.74874e-09	1.0634	8.04427e-05
ENSG00000073734.10	chr2	168915498	169031324	-	1.82829	4.36755e-08	0.854553	0.0476534
ENSG00000075826.17	chr10	100486646	100519864	-	0.773837	3.02027e-07	0.870171	0.00442901
ENSG00000099904.16	chr22	20129456	20148007	+	0.74276	1.82663e-07	0.729803	0.00150747
ENSG00000101353.15	chr20	37101226	37179588	-	0.734408	0.0459394	0.82013	0.0251953
ENSG00000102878.17	chr16	67164681	67169945	+	2.21398	0.000164006	2.05335	1.14808e-07
ENSG00000107331.17	chr9	137007234	137028922	-	0.873106	0.0397245	1.12447	4.29799e-07
ENSG00000107742.13	chr10	72059034	72089032	-	0.702193	0.0292125	1.47583	0.0194892
ENSG00000113108.19	chr5	140558268	140564781	-	0.876502	4.77838e-08	1.23024	3.29852e-05
ENSG00000125740.14	chr19	45467995	45475179	+	3.16286	7.65813e-17	6.65242	1.49625e-92
ENSG00000127415.13	chr4	986997	1004564	+	0.723491	0.00882957	1.22222	9.73102e-10
ENSG00000127586.17	chr16	788046	800737	+	0.804592	8.45231e-05	0.857432	6.04648e-06
ENSG00000132510.10	chr17	7839904	7854796	+	1.11687	1.45565e-05	1.23257	0.0225765
ENSG00000139631.19	chr12	53157663	53180925	-	0.815862	0.000336526	1.20222	2.78205e-07
ENSG00000140400.17	chr15	75355207	75368612	-	0.963285	1.08834e-22	1.03806	8.46055e-11
ENSG00000142046.15	chr19	41350911	41384083	+	1.5943	0.00151302	1.90914	1.79396e-06
ENSG00000143847.15	chr1	203026498	203078740	+	2.16226	0.00312365	1.68626	0.0183443
ENSG00000156711.17	chr6	36127809	36144524	+	0.711068	0.00127583	1.15651	0.00872806
ENSG00000157514.16	chrX	107713221	107777342	-	0.795881	1.86396e-17	0.853192	9.1375e-09
ENSG00000158286.13	chr1	6205475	6221299	+	0.935991	0.00201452	1.03302	3.64471e-05
ENSG00000160323.19	chr9	133414358	133459402	+	1.01618	0.0301435	0.763419	0.047584
ENSG00000160781.17	chr1	156243320	156248117	-	1.08373	3.78312e-05	1.32485	2.87148e-05
ENSG00000160796.18	chr3	46979666	47009704	+	0.744448	1.38382e-21	0.890755	4.02995e-06
ENSG00000162004.18	chr16	722582	726954	-	0.736529	0.000193604	0.863424	0.00403697
ENSG00000167615.17	chr19	54448887	54462016	+	0.788175	4.95395e-21	1.41357	1.45306e-91
ENSG00000170345.10	chr14	75278826	75282230	+	3.23671	2.06123e-20	6.2788	3.29154e-133
ENSG00000174501.14	chr2	95836919	95991831	-	0.711825	1.106e-06	0.883371	2.50669e-07
ENSG00000175265.17	chr15	34379068	34437466	-	1.22152	5.86757e-47	1.93755	1.03289e-15
ENSG00000177606.8	chr1	58776845	58784048	-	0.959022	8.042e-10	1.08587	3.65289e-37
ENSG00000178773.15	chr16	89575758	89597246	+	1.40699	3.73235e-13	1.3607	3.0852e-19
ENSG00000178977.3	chr17	8220642	8224043	-	2.43068	3.24813e-08	3.1002	1.17042e-27
ENSG00000179832.17	chr8	144148016	144261940	+	0.742233	6.88471e-09	0.784234	0.0086812
ENSG00000180229.12	chr15	20379495	20506180	-	0.758608	8.06135e-09	0.733505	0.000865155
ENSG00000180747.15	chr16	21446683	21520444	-	1.39221	4.67523e-34	0.734522	0.00735218
ENSG00000182796.14	chr12	55829608	55836246	+	0.866242	1.60082e-09	1.25903	2.39298e-09
ENSG00000183401.12	chr19	11344684	11354944	+	0.771821	0.0062025	1.22132	0.000127141
ENSG00000184465.16	chr6	169457212	169702067	-	0.85299	6.85026e-05	0.955398	1.34786e-08
ENSG00000185189.18	chr8	143833583	143840973	-	0.806611	7.08807e-05	1.14489	9.78503e-18
ENSG00000185324.22	chr16	89680737	89696354	+	1.0505	1.61622e-06	0.925392	0.000316869
ENSG00000196421.8	chr20	64034344	64039962	+	0.818826	8.30555e-05	1.78395	0.000150022
ENSG00000197774.13	chr16	1772810	1781708	+	1.02767	2.76561e-21	1.51011	1.47095e-16
ENSG00000202198.1	chr6	52995620	52995950	+	1.57724	6.36047e-08	1.78384	6.74513e-06
ENSG00000203811.1	chr1	149839538	149841193	-	1.60846	4.84407e-05	2.35056	1.20414e-09
ENSG00000204277.1	chr17	78261349	78278492	-	1.44036	0.00457305	1.6075	0.00842738
ENSG00000205682.2	chr4	61420246	61428221	-	1.28683	8.50067e-06	0.828286	0.0336635
ENSG00000211459.2	chrM	648	1601	+	3.07971	7.49648e-297	3.04724	1.03525e-224
ENSG00000213648.11	chr16	29459913	29464966	+	2.00101	0.0144486	2.52601	5.90454e-08
ENSG00000213903.9	chr14	24311450	24318036	+	1.14091	3.84548e-06	1.67962	1.73532e-17
ENSG00000213906.10	chr14	24305734	24312053	+	0.828383	0.000501146	1.2983	2.06861e-08
ENSG00000214021.16	chr3	9808086	9855138	+	0.872708	3.59815e-18	0.812411	0.0142539
ENSG00000214826.5	chr12	9418673	9448229	-	1.15677	1.35396e-07	0.878684	0.000131756
ENSG00000215014.5	chr1	1574102	1577075	+	1.14064	0.01822	2.09856	0.000556327
ENSG00000215252.11	chr15	34525207	34588503	-	1.52875	1.63707e-63	1.50262	2.05143e-32
ENSG00000221953.5	chr1	247110160	247112417	-	2.40547	0.000902223	1.82148	0.00363489
ENSG00000223705.9	chr7	75410322	75416787	+	0.867974	9.49225e-15	1.30334	1.38098e-13
ENSG00000223839.8	chr9	40321299	40329221	+	0.816183	0.0370291	1.3694	0.0100532
ENSG00000225138.8	chr5	473236	480884	+	0.993957	3.03601e-06	1.14993	3.97025e-06
ENSG00000225840.2	chrY	10197256	10199103	-	1.87116	1.53401e-05	2.04331	4.78847e-08
ENSG00000227195.11	chr20	26167817	26251546	-	4.22799	0	3.15355	2.55413e-250
ENSG00000229337.2	chr2	177111036	177212662	-	0.80359	0.0174479	1.6201	0.00750855
ENSG00000233024.7	chr16	18358086	18379331	-	0.798941	2.38543e-08	1.10247	6.81322e-06
ENSG00000234771.3	chr9	128108581	128118693	-	0.829632	1.40457e-14	0.948527	2.39298e-09
ENSG00000236017.8	chrX	1401769	1414028	+	0.900374	6.58396e-06	1.86593	2.58883e-06
ENSG00000237037.9	chr22	42090931	42137742	+	0.818516	0.0282369	1.51453	0.00622736
ENSG00000237296.9	chr16	22437008	22492220	+	1.2144	1.90089e-13	1.035	7.57485e-07
ENSG00000240053.8	chr6	31670167	31673776	+	0.754597	3.20231e-06	0.787589	0.00346974
ENSG00000241769.7	chrX	149527591	149540959	-	1.09359	0.00449231	0.88778	0.0418712
ENSG00000242294.6	chr7	100336079	100351900	+	0.705668	4.06466e-08	1.25396	4.41863e-14
ENSG00000243708.10	chr15	41837775	41848147	+	0.908475	0.01856	1.96174	0.00157896
ENSG00000244055.2	chr7	92457564	92495601	+	1.22684	4.41049e-07	1.0352	0.00445393
ENSG00000254413.8	chr22	50568869	50582965	-	0.815041	2.76252e-06	1.05325	0.000129072
ENSG00000254634.4	chr16	29425800	29447026	-	1.36361	0.000669451	2.42161	0.00576965
ENSG00000254929.6	chr10	47517816	47553514	-	1.01476	0.0197738	0.907583	0.00583583
ENSG00000258727.1	chr14	23561097	23568073	+	1.19629	8.29437e-07	1.1716	9.89581e-08
ENSG00000260507.1	chr16	90105095	90106316	-	3.06156	0.00147192	2.64054	0.000642363
ENSG00000261889.1	chr16	3156736	3157483	-	1.92886	0.000324987	3.99342	8.61697e-30
ENSG00000263934.5	chr17	19188016	19188714	+	1.529	1.13662e-08	1.35038	0.00737841
ENSG00000265972.6	chr1	145992435	145996579	-	0.794084	2.54782e-10	1.97713	0.0052288
ENSG00000266086.3	chr17	57989038	58007246	-	1.58652	0.0015021	1.23054	1.24331e-08
ENSG00000267339.7	chr19	28883430	28970874	+	1.21484	0.00324464	1.98577	0.000193176
ENSG00000271503.6	chr17	35871491	35880793	-	1.11305	2.15016e-38	1.10869	2.89602e-05
ENSG00000272752.6	chr7	100336104	100367831	+	0.892934	4.30027e-09	1.2941	1.95206e-12
ENSG00000273142.1	chr7	66902857	66906297	+	0.918348	5.06868e-07	1.00186	0.000617842
ENSG00000274213.1	chr17	56914186	56914533	+	0.897826	0.0434313	2.20215	1.84719e-11
ENSG00000274471.2	chr15	23309607	23314566	+	0.806833	9.19841e-06	1.10764	1.00218e-08
ENSG00000275708.1	chr21	8208473	8208652	+	4.6847	7.13205e-93	3.15003	2.81323e-24
ENSG00000278202.1	chr15	82418651	82434235	+	0.946486	0.00319174	0.768888	0.0356101
ENSG00000278233.1	chr21	8212572	8212724	+	3.18273	9.07661e-173	2.85389	6.55847e-61
ENSG00000278963.1	chr17	50722074	50724224	+	1.51772	0.00149267	2.44626	1.42008e-05
ENSG00000279114.1	chr6	122471923	122484161	+	0.809682	0.0160777	1.42803	0.00146637
ENSG00000279602.1	chr17	43360041	43361361	-	1.07303	0.0105019	3.6611	5.79855e-22
ENSG00000279901.1	chr16	2683106	2684764	+	1.87898	3.17464e-05	1.95579	4.93275e-05
ENSG00000280129.1	chr14	23005499	23007123	-	1.28282	0.000790716	0.854589	0.0399117
ENSG00000280800.1	chr21	8210384	8211306	-	1.95637	0.00012422	1.82334	9.09324e-05
ENSG00000283078.1	chr20	62066830	62068437	+	1.31175	0.0065415	2.5765	6.32966e-06
ENSG00000283907.1	chr19	35557956	35581954	+	1.39042	3.47494e-05	1.79466	2.27574e-18
ENSG00000284419.1	chr20	26208186	26208278	-	4.39586	1.66701e-32	3.7949	6.7742e-14
ENSG00000284981.1	chr7	102538417	102543849	-	0.999525	7.76127e-08	0.734842	0.00200874
ENSG00000285589.1	chr19	12668071	12681834	-	0.718016	7.10382e-08	0.747386	2.90176e-05
ENSG00000286835.1	chr9	96416724	96417377	-	0.854331	0.0062025	1.56302	0.00595051
