# Supplementary material for: Gene architecture is a determinant of the transcriptional response to bulky DNA damages
Source: Life Sci Alliance. 2024 Jan 2;7(3):e202302328. doi: 10.26508/lsa.202302328 (PMC10761554; doi:10.26508/lsa.202302328)
Supplement: Supplementary file 6 [file LSA-2023-02328_TableS6.xlsx]

## Sheet: DifferentialExpression_AllGenes
	chr	start	end	strand	GM12878_UV_log2FoldChange	GM12878_UV_padj	A549_UV_log2FoldChange	A549_UV_padj	GM12878_Cisplatin_log2FoldChange	GM12878_Cisplatin_padj	A549_Cisplatin_log2FoldChange	A549_Cisplatin_padj	GM12878_BPDE_log2FoldChange	GM12878_BPDE_padj	A549_BPDE_log2FoldChange	A549_BPDE_padj
ENSG00000000003.15	chrX	100627108	100639991	-	0.0921083	0.770532	0.606769	6.60907e-08	0.21561	0.357404	0.46606	1.07592e-05	-0.00337931	NA	0.258639	0.0214446
ENSG00000000419.13	chr20	50934867	50958555	-	-0.227067	0.0206403	-0.0141536	0.93786	-0.0440973	0.744621	0.481406	2.45151e-05	-0.0910963	0.431554	-0.115513	0.403093
ENSG00000000457.14	chr1	169849631	169894267	-	-0.276819	0.0545391	-1.62721	7.41079e-11	-0.609249	4.73473e-05	-0.647716	0.00505376	-0.121901	0.444374	-0.230414	0.276726
ENSG00000000460.17	chr1	169662007	169854080	+	-0.456589	7.19496e-05	-0.704953	9.45437e-09	-0.295506	0.0302606	-0.252333	0.0967895	0.31025	0.00470677	-0.0556549	0.806782
ENSG00000001036.14	chr6	143494812	143511720	-	-0.0861388	0.618916	0.567759	3.74787e-09	-0.0288891	0.877282	0.2732	0.00909133	0.20211	0.11211	0.290146	0.00277929
ENSG00000001084.13	chr6	53497341	53616970	-	-0.867559	0.000106438	-2.11524	1.20111e-47	-0.137325	0.579768	-0.788847	7.5243e-14	-0.790541	1.01702e-09	-0.68873	1.47708e-10
ENSG00000001167.14	chr6	41072945	41099976	+	-0.30636	0.0123276	-1.98055	1.97872e-38	-0.81196	1.72742e-05	-1.17994	4.11945e-13	-0.492087	3.78566e-05	-0.564408	0.000304308
ENSG00000001460.18	chr1	24356999	24416934	-	-0.0822787	0.838645	-1.40686	1.75052e-06	0.0223096	0.957916	-0.320414	0.208903	0.125776	0.608869	-0.221669	0.297448
ENSG00000001461.17	chr1	24415802	24472976	+	-0.697729	0.0116907	0.173285	0.382453	-0.218731	0.443972	-0.192999	0.395211	0.174841	0.501137	0.19173	0.296902
ENSG00000001497.18	chrX	65438549	65534810	-	-0.02993	0.787341	0.267358	0.00438209	0.0910863	0.336673	0.286102	0.00484125	0.401078	6.64835e-08	0.0945229	0.401068
ENSG00000001561.7	chr6	46129989	46146688	+	0.173926	0.195062	-0.484998	0.134816	-0.231245	0.23418	-0.00439433	0.990313	-0.354369	0.0141047	-0.111162	0.698454
ENSG00000001629.10	chr7	92245974	92401383	+	-1.69208	1.60891e-23	-0.583329	0.000559104	-1.28745	3.36101e-16	-0.497204	0.00138859	0.118845	0.544857	0.27467	0.136495
ENSG00000001630.17	chr7	92112153	92134803	-	-0.359386	4.93737e-06	-0.0599107	0.63883	-0.0580014	0.646656	-0.0011818	0.99402	0.23322	0.0039421	0.168653	0.0872622
ENSG00000001631.16	chr7	92198969	92246166	-	-0.739633	0.000163815	-1.56489	4.5789e-12	-0.809238	1.11906e-05	-0.919229	0.000175811	0.0850131	0.704387	-0.028159	0.921016
ENSG00000002016.18	chr12	911736	990053	-	0.176579	0.627672	-2.32823	1.09553e-12	-0.821129	0.00821141	-0.998114	0.00185601	-0.441282	0.0944019	-0.462721	0.0610056
ENSG00000002330.14	chr11	64269830	64284704	-	0.358824	0.089145	0.744666	6.07487e-05	0.449384	0.0374715	0.828448	2.10645e-05	-0.0971189	0.726005	0.399639	0.0488304
ENSG00000002549.12	chr4	17577192	17607972	+	0.231797	0.000258695	0.4612	8.68075e-05	0.387108	2.31703e-08	0.363877	0.00325892	0.464033	6.4603e-18	0.146724	0.300286
ENSG00000002586.20	chrX	2691187	2741309	+	0.0927023	0.395153	0.659631	1.19713e-12	0.242041	0.0116739	0.435586	3.93641e-07	0.180435	0.0486722	0.293398	0.000535776
ENSG00000002587.10	chr4	11393150	11429564	-	-0.128276	0.725414	-1.94137	0.000990523	-1.85392	0.018663	-1.98751	0.0019164	-0.0861449	0.638104	-0.125646	0.389402
ENSG00000002746.15	chr7	43112629	43566001	+	-0.238039	0.478757	-0.206142	0.444072	0.0812192	0.842257	-0.160898	0.61402	0.31056	0.290188	-0.0718784	0.776316
ENSG00000002822.15	chr7	1815793	2233243	-	-0.523273	0.0145052	-0.025756	0.917497	-0.0615315	0.80629	-0.00363784	0.989672	0.272213	0.196226	0.161839	0.480613
ENSG00000002834.18	chr17	38869859	38921770	+	-0.260158	0.00923356	-0.141721	0.185877	-0.267167	0.0198474	-0.666374	3.30831e-12	-0.287629	0.000297151	-0.138138	0.266178
ENSG00000002919.15	chr17	48103357	48123601	+	-0.374672	0.000433619	-0.889352	9.58655e-08	-0.243153	0.0184382	0.250423	0.155738	-0.177317	0.128619	-0.2017	0.217644
ENSG00000003056.8	chr12	8940361	8949761	-	0.297222	0.202457	0.360998	0.00164645	-0.190936	0.30605	0.270183	0.0747402	0.143823	0.523102	-0.0139113	0.940102
ENSG00000003096.14	chrX	117897813	118117340	-	-1.43501	2.80083e-06	0.318991	0.432332	-0.745222	0.00849306	0.590178	0.131161	0.199062	0.504655	0.0584572	0.849389
ENSG00000003147.19	chr7	8113184	8262687	-	-0.0827881	0.845094	-0.46791	0.189425	0.510703	0.190625	0.122945	0.744241	0.0320888	0.923845	-0.0944119	0.750125
ENSG00000003249.15	chr16	90004871	90019890	-	-0.362415	0.342877	0.094399	0.530017	0.0522696	0.900242	-0.0580245	0.741784	-0.0999622	0.729354	0.110939	0.444164
ENSG00000003393.15	chr2	201700267	201780956	-	-0.572574	0.000112731	-0.846374	2.32007e-08	-0.179415	0.325394	0.0344932	0.885219	0.319436	0.0692555	0.214096	0.232321
ENSG00000003400.15	chr2	201182898	201229406	+	-0.108109	0.663505	0.126146	0.694652	-0.499485	0.0170349	0.0351103	0.916947	-0.565323	0.00142127	-0.324703	0.133894
ENSG00000003402.20	chr2	201116154	201176687	+	-0.277882	0.000236218	-0.32629	0.000908541	-0.0206359	0.88834	0.0347217	0.806241	0.0377197	0.665077	-0.0482234	0.772024
ENSG00000003436.16	chr2	187464230	187565760	-	0.447283	0.169	-0.153585	0.299332	0.0880998	0.820852	-0.101059	0.587735	-0.0391311	0.910414	0.122784	0.443754
ENSG00000003509.16	chr2	37231631	37253403	+	-0.367673	0.0154516	-0.714317	0.000390651	-0.0657604	0.744053	0.0353908	0.885975	0.0793092	0.706939	-0.142752	0.48737
ENSG00000003756.17	chr3	50088919	50119021	+	-0.327558	0.00102481	-1.18834	9.99955e-08	-0.461311	0.00589396	-1.25173	3.73453e-11	-1.31507	1.17098e-39	-2.31247	1.72736e-13
ENSG00000004059.11	chr7	127588386	127591700	+	0.391451	0.00206676	0.719487	2.04643e-10	0.486359	5.64189e-05	0.548075	1.34223e-05	0.287506	0.0193241	0.247256	0.0658018
ENSG00000004139.14	chr17	28364356	28404049	+	-0.403463	0.100551	-0.167315	0.543374	-0.110083	0.734782	-0.719014	0.00108319	0.204392	0.401628	-0.0437189	0.874727
ENSG00000004142.12	chr17	28346633	28357527	-	0.240468	0.00202718	0.464163	3.29844e-07	0.229436	0.0130579	0.366599	2.97377e-05	0.355161	1.33552e-05	0.167915	0.0739669
ENSG00000004399.13	chr3	129555214	129606676	-	-0.542975	0.150512	0.136472	0.520331	0.0236964	0.947413	-0.545582	0.00358898	0.0515026	0.815764	0.382556	0.0194492
ENSG00000004455.17	chr1	33007940	33080996	-	0.141674	0.0702071	0.376686	0.0102758	0.293162	0.000107985	0.475582	7.73964e-05	0.45456	1.32395e-13	0.238315	0.0888824
ENSG00000004468.13	chr4	15778275	15853232	+	-0.387203	0.182711	0.336058	0.119605	-0.403032	0.185483	0.0908431	0.742645	0.00896321	0.976956	0.130318	0.566951
ENSG00000004478.8	chr12	2794970	2805423	+	-0.0507612	0.684246	0.373312	9.89418e-05	0.356051	8.08179e-05	0.498577	3.85365e-07	0.415001	1.34302e-05	0.188972	0.140408
ENSG00000004487.17	chr1	23019443	23083689	+	-0.684871	7.26732e-22	-0.461534	3.53334e-06	-0.464554	2.52497e-08	-0.280485	0.0191342	-0.01671	0.905899	-0.135947	0.256627
ENSG00000004534.15	chr3	49940007	50100045	+	-0.799265	2.87315e-18	-0.547713	0.00561153	-0.83823	5.37886e-32	-0.644812	0.00026523	0.277583	0.00277461	-0.0897007	0.667237
ENSG00000004660.15	chr17	3860315	3894891	-	-0.376799	0.310716	-1.72042	6.11356e-22	0.0610778	0.882811	-0.867877	3.31086e-07	0.00432277	0.992934	-0.144594	0.38917
ENSG00000004700.16	chr12	21468910	21501669	-	0.244093	0.00204526	0.240793	0.0409623	-0.0115343	0.953083	-0.10785	0.463099	0.0822086	0.4759	-0.0437035	0.812285
ENSG00000004766.17	chr7	93232340	93361123	+	-1.29937	3.50939e-11	-0.532246	0.00221538	-0.462637	0.0447788	-0.417457	0.0674659	-0.0637008	0.775161	-0.327695	0.0435931
ENSG00000004776.13	chr19	35754566	35758079	-	1.51402	0.00815724	1.20359	0.041721	0.755101	0.0911744	0.0119469	0.966802	0.150152	NA	0.0405644	NA
ENSG00000004777.18	chr19	35774532	35788822	+	0.862994	0.00946614	-0.0391708	0.926002	0.291779	0.126213	-0.500681	0.119383	0.966264	7.03176e-11	0.504026	0.0841506
ENSG00000004779.10	chr16	23581014	23596316	-	0.278095	0.000208997	0.465485	0.000236112	0.479624	3.40321e-08	0.706349	7.05083e-08	0.310804	4.00449e-05	0.0888473	0.581505
ENSG00000004838.14	chr3	50341110	50345732	-	1.44861	0.00510209	0.352167	0.39012	2.1218	0.000262036	0.685597	0.0949689	-0.0664027	NA	0.0939107	NA
ENSG00000004846.16	chr7	20615207	20777038	+	0.148309	0.688589	0.081023	0.83413	-0.105995	0.756227	-0.0214011	0.941456	-0.10007	0.677194	0.0477243	NA
ENSG00000004864.14	chr7	96120220	96322147	-	-1.44143	0.00458426	-1.23409	4.06089e-10	-0.845342	0.0151328	-1.16598	4.24698e-08	-0.072021	0.810423	-1.00416	9.81184e-14
ENSG00000004866.22	chr7	116953238	117230176	+	-1.52241	3.76172e-48	-0.368176	0.03977	-0.744816	2.05314e-08	-0.551733	0.00189462	-0.262723	0.0167907	0.152934	0.402907
ENSG00000004897.12	chr17	47117703	47189422	-	-1.13545	2.44468e-11	-1.11292	1.53374e-18	-0.892038	3.75669e-08	-0.882186	3.69186e-09	-0.322123	0.0269336	-0.14803	0.26356
ENSG00000004939.15	chr17	44248390	44268141	-	-0.0125313	0.977878	-0.134114	0.727784	-0.128712	0.727042	-0.126943	0.677837	-0.17205	0.480767	-0.0814557	NA
ENSG00000004961.15	chrX	11111301	11123086	+	0.162626	0.149869	0.642356	1.5875e-09	0.174163	0.11105	0.640866	1.53468e-09	0.00960461	0.95665	-0.0734654	0.658092
ENSG00000004975.12	chr17	7225342	7234517	-	0.176828	0.370307	0.0114338	0.958444	0.528789	8.35686e-05	0.0910675	0.638868	0.121443	0.477078	0.250538	0.0983776
ENSG00000005007.13	chr19	18831959	18868230	+	0.369859	0.00304042	-0.299258	0.00477355	-0.0932409	0.526426	-0.818288	1.27726e-12	-0.397965	0.000483781	-0.192684	0.184801
ENSG00000005020.13	chr7	26667068	26995239	-	-0.237446	0.0652679	0.411009	0.0495991	-0.108029	0.484316	-0.152526	0.401411	0.609857	2.07739e-07	0.512582	7.07577e-07
ENSG00000005022.6	chrX	119468422	119471396	+	0.245242	2.31217e-05	0.572614	1.12602e-08	0.256856	1.73703e-05	0.586577	1.96066e-08	0.162102	0.0142001	0.113731	0.336234
ENSG00000005059.16	chr4	109560209	109688719	+	-0.420911	0.000791833	-0.00314719	0.987726	-0.439218	0.00113799	0.305824	0.0590994	0.189511	0.124654	-0.0388361	0.868156
ENSG00000005075.15	chr7	102473118	102478907	-	0.257367	0.0434366	0.661482	5.61574e-05	0.417904	0.000810952	0.753086	5.78349e-07	0.419367	0.00079204	0.221313	0.179548
ENSG00000005100.13	chr17	5440917	5468982	-	-0.458752	3.29351e-08	-0.506944	2.31842e-05	-0.929934	3.0805e-18	-0.694816	3.86446e-07	-0.742949	8.41021e-14	-0.109977	0.453333
ENSG00000005156.12	chr17	34980512	35009743	+	-0.128845	0.675807	-0.515269	0.0155804	-0.286183	0.437144	-0.621264	0.00904098	0.00355898	0.994534	-0.650705	0.00146637
ENSG00000005175.10	chr12	47661249	47706030	-	-0.439844	0.00270273	-0.183736	0.0749241	-0.178252	0.0961309	0.0672809	0.637312	0.0515699	0.712314	0.0450619	0.741489
ENSG00000005187.12	chr16	20610243	20797581	+	-0.141486	0.679484	0.229967	0.392632	0.0135358	0.973078	-0.0258675	0.938317	0.0726312	0.827817	-0.00718646	0.982612
ENSG00000005189.20	chr16	20806429	20849665	+	0.0823345	0.813258	-0.0446253	0.885897	0.224407	0.455866	0.152437	0.636933	0.100913	0.739109	-0.0109592	0.973452
ENSG00000005194.15	chr16	57428187	57447420	-	-0.0677925	0.6395	0.177927	0.218239	-0.015822	0.944342	0.243379	0.100696	-0.181559	0.253165	0.0936295	0.619266
ENSG00000005206.17	chr19	2328615	2355095	+	0.463385	4.09207e-05	0.661625	1.0047e-05	-0.00546112	0.977589	0.59715	0.000113929	0.511793	1.23702e-05	0.772271	4.45591e-07
ENSG00000005238.20	chr9	35104112	35116341	-	-0.337216	0.16445	-1.65751	2.13307e-10	0.415451	0.0899966	0.114374	0.694916	-0.570349	0.0383678	-0.656778	0.00542193
ENSG00000005243.10	chr17	48026167	48038030	-	-0.231836	0.19653	-0.0150875	0.97313	-0.235284	0.170867	0.149629	0.642765	-0.124034	0.258031	0.120955	0.495077
ENSG00000005302.19	chrX	11758159	11775772	+	-0.0582276	0.616306	0.161749	0.202449	0.0835387	0.48197	0.243914	0.0704042	0.0923003	0.317981	0.171495	0.197972
ENSG00000005339.15	chr16	3725054	3880713	-	-0.957119	3.17561e-09	-1.53882	2.78206e-26	-2.08003	3.2665e-28	-2.2002	6.53807e-18	-0.769149	6.65673e-14	-0.5394	0.0238541
ENSG00000005436.14	chr2	75652000	75710985	-	-0.134644	0.525459	0.068724	0.708668	-0.0165422	0.949878	0.403288	0.0260676	0.169193	0.350459	0.0395682	0.854906
ENSG00000005448.17	chr2	74421678	74425755	+	0.500202	0.00978628	0.723133	4.42867e-09	0.695905	0.000239879	0.776681	9.02905e-07	0.307338	0.107533	0.28707	0.0392511
ENSG00000005469.12	chr7	87345664	87399794	+	0.0555264	0.802679	-0.713105	8.93311e-05	-0.00811275	0.97625	-0.18931	0.365608	-0.136593	0.508879	-0.243795	0.16581
ENSG00000005483.21	chr7	105014190	105115019	+	-0.110903	0.49006	-1.65824	7.07437e-46	-0.669865	3.61818e-06	-1.57337	3.59791e-26	-1.09382	4.41471e-12	-0.94968	7.09388e-15
ENSG00000005486.17	chr7	75842602	75888926	+	1.54736	5.60901e-36	1.19053	2.89619e-20	1.04506	7.32812e-12	0.760436	3.15176e-09	0.2481	0.186705	0.0632522	0.740579
ENSG00000005700.15	chr6	82169986	82247754	-	-1.04575	1.92806e-38	-0.43618	2.48492e-06	-0.74632	2.27726e-15	-0.456428	1.41706e-05	0.0470086	0.682526	-0.0134998	0.92478
ENSG00000005801.18	chr11	3339261	3379222	-	0.120712	0.470149	-0.221336	0.157508	-0.734111	0.000127361	-0.222045	0.299912	-0.285618	0.0725387	0.0645096	0.755478
ENSG00000005810.18	chr13	77044657	77327094	-	-1.40854	1.52188e-30	-0.50757	0.016005	-0.850134	4.69957e-12	-1.4054	7.98076e-13	-0.30919	0.000811467	-0.0757504	0.758878
ENSG00000005812.11	chr13	76992598	77027195	-	0.252542	0.017049	-0.732164	1.49194e-08	0.0673649	0.657639	0.214174	0.138472	-1.08478	1.87409e-23	-0.447392	0.000241335
ENSG00000005844.19	chr16	30472658	30523567	+	-0.577831	4.09471e-08	-0.244285	0.549221	-1.14513	6.33527e-30	0.0660266	0.828982	0.0767362	0.545524	0.0210943	0.926608
ENSG00000005882.12	chr17	50094737	50112152	+	0.0310659	0.941652	0.695066	0.00315893	-0.217156	0.479096	0.127569	0.683877	0.113977	0.699524	0.389665	0.081196
ENSG00000005884.18	chr17	50055968	50090481	+	0.419765	0.132059	0.0917007	0.506191	0.0985576	0.804444	-0.380176	0.00151188	0.292134	0.281397	0.122097	0.477881
ENSG00000005889.16	chrX	24149173	24216255	+	-0.35833	0.0132201	-1.84579	7.34851e-12	-1.06609	1.11617e-11	-1.35287	2.92609e-06	-0.193435	0.477597	-0.60583	0.0213996
ENSG00000005893.16	chrX	120426148	120469365	-	-0.184545	0.0783592	0.260729	0.0029766	-0.14235	0.419507	0.0214927	0.891687	-0.0626696	0.660092	0.18165	0.0762676
ENSG00000006007.12	chr16	19501693	19522123	-	0.259721	0.0113938	0.159051	0.148089	0.306204	0.00373807	0.178215	0.152113	0.0141254	0.945689	0.298351	0.00277293
ENSG00000006015.18	chr19	18588685	18592337	+	0.273304	0.22445	0.642256	0.000144987	0.562644	0.0019142	0.82981	1.35446e-07	0.627922	0.00016006	0.33761	0.0440077
ENSG00000006025.12	chr17	47807372	47821834	-	0.190514	0.444546	0.867934	0.0114784	-0.339437	0.221402	0.74778	0.0309958	-0.160979	0.389165	1.19903	0.000802777
ENSG00000006042.12	chr17	32927910	32945106	+	-0.265787	0.373488	0.638678	1.67685e-05	-0.037571	0.912831	0.58763	0.000281554	-0.12906	0.498406	0.333045	0.047682
ENSG00000006062.17	chr17	45263119	45317029	-	-0.786284	2.26576e-05	-1.94834	3.52344e-30	-1.69905	1.06071e-11	-2.38269	3.79651e-77	-2.52828	1.04688e-33	-1.62299	3.43442e-43
ENSG00000006118.15	chr11	60924460	60937159	+	-0.171215	0.658341	0.561255	3.60995e-06	-0.243601	0.499853	0.278308	0.0243755	-0.154041	0.558319	0.231157	0.0202266
ENSG00000006125.18	chr17	35578046	35726413	+	-0.351871	7.3049e-05	0.0263358	0.879375	-0.310308	0.000126968	-0.480929	0.000145468	0.0282514	0.773497	0.0448335	0.789256
ENSG00000006194.10	chr16	3263800	3301401	+	0.323662	0.00260195	0.157312	0.30704	0.0808779	0.601374	0.486095	0.000389233	-1.08153	6.10356e-21	-0.861303	1.59511e-10
ENSG00000006210.7	chr16	57372477	57385044	+	-1.07374	1.47079e-05	-0.335943	0.345408	-2.0639	6.02609e-12	-0.150134	NA	-2.56746	7.71287e-17	-0.0369942	NA
ENSG00000006282.21	chr17	50543058	50555852	+	0.194825	0.12322	0.557699	2.14803e-07	0.0784731	0.619606	0.481828	1.54827e-06	0.3032	0.00243858	0.464395	1.01701e-06
ENSG00000006283.18	chr17	50560715	50627474	+	-0.0484945	0.874417	0.224431	0.347942	0.0512769	0.869049	-0.516682	0.0412001	-0.0121687	NA	0.460665	0.0218026
ENSG00000006327.14	chr16	3018445	3022383	+	0.211445	0.575039	0.19026	0.342961	1.47394	0.0180385	0.393664	0.00429022	-0.210532	NA	-0.00256193	0.993186
ENSG00000006432.15	chr14	70722526	70809534	-	-1.29422	3.12297e-10	-2.02362	3.26576e-29	-1.16038	2.26081e-05	-1.80902	3.05604e-26	-0.95247	5.12197e-06	-0.501329	0.00022182
ENSG00000006451.8	chr7	39623565	39708120	+	-0.603269	0.00164386	-1.13047	1.29765e-13	-0.173494	0.348631	-0.666324	2.86287e-05	-0.1448	0.477078	-0.47122	0.00402617
ENSG00000006453.14	chr7	98291650	98401090	-	-0.22887	0.0726429	-0.513837	2.40688e-07	-0.415698	0.00263226	-0.231076	0.0361243	0.36158	0.000144491	0.0824948	0.520015
ENSG00000006459.11	chr7	140084746	140176983	-	-1.88528	3.82345e-05	-1.78443	6.82376e-09	-1.32496	3.68603e-05	-0.817243	0.00337466	-0.7081	0.00332005	-0.477303	0.0444134
ENSG00000006468.14	chr7	13891229	13991425	-	-0.36147	0.203456	-0.755083	0.00761692	0.0422618	0.900711	0.0113217	0.973337	0.17622	0.522828	0.516784	0.019228
ENSG00000006530.18	chr7	141551278	141655244	+	-0.552634	1.43268e-10	-0.361945	0.00959884	-0.368294	0.000335625	-0.168192	0.288286	0.0255798	0.844571	-0.127767	0.436862
ENSG00000006534.16	chr11	68008578	68029282	+	0.395421	0.300915	0.405043	3.07768e-05	1.05496	0.0273263	0.296818	0.00817155	-0.150919	0.586094	0.151979	0.165922
ENSG00000006576.16	chr7	77798792	77957503	+	-1.60634	4.30184e-53	-0.00494616	0.983187	-1.19608	3.41323e-21	-0.314038	0.0987709	0.0232312	0.875309	0.0700505	0.761868
ENSG00000006607.14	chr2	241356285	241494841	+	-0.912678	7.86195e-08	-0.54206	0.0175336	-0.876257	4.88094e-05	-0.514597	0.012334	-0.135348	0.425946	-0.00328151	0.990468
ENSG00000006625.18	chr7	30496621	30504841	-	0.301313	0.00235935	0.440764	4.41682e-05	0.361316	0.000637954	0.615738	1.49695e-09	0.430228	7.94443e-06	0.183643	0.136119
ENSG00000006634.8	chr7	87876216	87909553	+	-0.0941577	0.439162	-1.91017	1.82587e-27	-0.43677	0.00262257	-0.895774	2.1763e-15	-0.588607	5.46274e-07	-1.15354	2.62873e-22
ENSG00000006638.13	chr19	3594507	3606875	-	0.54573	0.0261118	0.455334	0.216933	0.614353	0.0153333	0.27513	0.41165	0.344023	0.177811	0.603019	0.0386258
ENSG00000006652.15	chr7	112422887	112481017	+	-0.149672	0.323438	-1.22084	1.24399e-15	0.670055	1.2324e-06	0.38722	0.00862956	-0.603061	0.000706409	-0.410747	2.33728e-05
ENSG00000006695.12	chr17	14069490	14231736	+	-1.22733	2.63791e-18	-1.51999	3.31472e-15	-0.42384	0.0330504	-0.232419	0.247166	-0.131588	0.390599	-0.337681	0.0477919
ENSG00000006704.11	chr7	74453790	74602605	+	-1.44907	0.000371543	-1.30107	0.000399381	-0.0718418	0.859873	-0.540711	0.0266177	-0.362424	0.226978	-0.516831	0.0221093
ENSG00000006712.15	chr19	39385629	39391154	-	0.229243	0.100319	0.0431096	0.823159	0.145423	0.271477	0.387874	0.00825264	-0.375546	0.000271379	-0.245814	0.103345
ENSG00000006715.16	chr7	38722974	38932394	-	-0.455074	0.00509176	-0.17327	0.212401	-0.253246	0.231904	-0.325155	0.0580665	0.136823	0.290411	-0.115609	0.530692
ENSG00000006740.17	chr17	12789498	12991643	+	-0.180415	0.63255	-0.414534	0.187466	-0.159452	0.675466	-0.508812	0.117859	0.00696572	0.987553	0.173863	0.529028
ENSG00000006744.19	chr17	12991612	13018065	-	0.044962	0.712991	-0.0868209	0.559412	0.0244784	0.865116	-0.00589009	0.97239	-0.114785	0.22471	-0.0308339	0.882671
ENSG00000006747.15	chr7	12570577	12660182	+	0.345221	0.359197	-0.275498	0.50659	0.562807	0.163015	-0.116248	0.729973	2.08719	0.000288361	-0.018567	0.933891
ENSG00000006756.16	chrX	2903972	2929349	-	-0.00837753	0.980556	0.0593668	0.776884	-0.031865	0.919026	-0.179414	0.351168	-0.144545	NA	-0.250315	0.220126
ENSG00000006757.12	chrX	7898247	7927739	-	0.252222	0.124814	0.320384	0.192833	0.311326	0.0821777	0.446972	0.0728469	-0.0518327	0.8267	-0.111074	0.669971
ENSG00000006831.10	chr12	1688574	1788674	+	-0.362829	0.0760689	-1.1449	5.79905e-09	-0.659848	0.00510492	-0.969943	1.08113e-11	0.185764	0.312236	0.0589996	0.80634
ENSG00000006837.12	chr5	134286350	134371047	-	0.0712693	0.872897	0.144361	0.745048	0.10425	0.79484	0.713519	0.0542824	-0.156063	0.602523	0.128584	0.649923
ENSG00000007047.15	chr19	45079288	45305284	+	-0.529428	7.00075e-05	-1.3412	3.62852e-06	-0.687754	0.000790689	-1.0286	0.00839525	0.0995164	0.538788	-0.0014912	0.995674
ENSG00000007080.11	chr19	17933015	17943991	+	0.274752	0.00969129	0.518274	0.000160185	0.25905	0.0325101	0.259717	0.0787472	0.46774	3.05807e-06	0.147101	0.362631
ENSG00000007168.14	chr17	2593210	2685615	+	-0.832736	1.15885e-14	-1.21524	8.89175e-32	-0.566865	0.000773361	-0.258486	0.00294221	0.0141927	0.912764	-0.142092	0.116057
ENSG00000007202.15	chr17	28614446	28645454	-	-0.362804	0.00023037	0.28312	0.00951493	-0.284699	0.0134585	-0.209317	0.114145	0.103547	0.290625	0.339649	0.00419059
ENSG00000007237.19	chr17	9910606	10198606	-	-1.82665	6.38992e-09	-0.538052	0.217347	-0.960515	0.00303615	0.248002	0.443851	-0.175518	0.491775	-0.144861	0.531469
ENSG00000007255.10	chr19	45162928	45178237	-	0.752346	0.000119495	0.910766	9.90297e-07	0.876877	5.86318e-05	0.906411	6.3526e-06	0.581695	0.0033325	0.189676	0.380447
ENSG00000007341.19	chr1	112523514	112620825	-	0.109528	0.709914	0.21638	0.409269	0.195304	0.476155	0.398056	0.117753	0.284313	0.19866	0.0419246	0.890129
ENSG00000007376.8	chr16	784974	788397	-	-0.742792	7.3545e-07	-1.2072	1.2075e-14	-0.498928	0.0024927	-0.345562	0.023146	0.026628	0.899691	-0.402081	0.00451448
ENSG00000007384.15	chr16	58059	76355	-	1.88663	0.0222968	0.068414	0.768303	1.92649	0.0225985	-0.255012	0.241054	0.150589	NA	-0.435973	0.0285796
ENSG00000007392.17	chr16	188969	229463	-	-0.0695152	0.638525	-0.286839	0.0984996	0.142381	0.345465	0.127064	0.431393	-0.0573127	0.729846	0.037429	0.860424
ENSG00000007516.14	chr16	1333638	1349441	+	-0.0262022	0.927667	0.921481	0.0445373	-0.00319945	0.989503	0.846921	0.059609	-0.162387	NA	0.541598	0.0889476
ENSG00000007520.4	chr16	1349240	1351878	-	0.055125	0.716556	0.428073	0.000713945	0.229826	0.0898891	0.570969	0.000160407	0.342569	0.000614448	0.176335	0.287384
ENSG00000007541.17	chr16	566995	584109	+	0.23419	0.477802	-0.0853405	0.770998	0.173351	0.574218	0.151201	0.645981	0.0765101	0.791959	-0.188803	0.448462
ENSG00000007545.16	chr16	1612337	1677908	+	-0.273281	0.45898	-0.488911	0.248167	0.051705	0.845816	-3.08631	8.53137e-18	-0.085582	0.699946	-0.0292544	0.899681
ENSG00000007923.16	chr1	6634168	6701924	-	-0.792043	2.38582e-09	-0.22523	0.206894	-0.505107	0.00544851	-0.464562	9.72557e-05	0.0623782	0.751594	-0.200563	0.233767
ENSG00000007944.15	chr6	16129086	16148248	+	-0.206939	0.174491	0.546664	0.0215123	0.267106	0.0661369	1.13528	3.55326e-08	-0.960078	7.87374e-11	-0.410268	0.128023
ENSG00000007968.7	chr1	23506438	23531233	-	0.497324	1.28807e-07	-0.515911	0.0257866	-0.662361	4.36422e-06	-1.31368	2.27231e-07	-1.41852	1.02192e-50	-1.19528	3.44571e-07
ENSG00000008018.9	chr6	170535120	170553307	-	0.222284	0.00264194	0.522307	1.69129e-07	0.538239	1.48802e-18	0.6897	1.63992e-12	0.149855	0.0205251	0.0131023	0.935226
ENSG00000008056.14	chrX	47571901	47619857	-	-0.0790342	0.847388	-0.000341207	NA	-0.138183	0.717638	0.0166305	NA	-0.630981	0.065585	0.128518	NA
ENSG00000008083.14	chr6	15246069	15522042	+	-1.8319	4.18194e-48	-2.18099	2.38802e-08	-2.6136	4.31161e-108	-2.0661	3.33117e-13	-1.48554	3.24056e-43	-1.72314	6.79037e-16
ENSG00000008086.13	chrX	18425583	18653629	+	-0.364384	0.209669	-1.03735	0.000110865	-0.22101	0.539084	-0.81419	0.000523448	-0.292458	0.244516	0.46696	0.0176893
ENSG00000008128.23	chr1	1702379	1724357	-	0.734596	9.24229e-10	0.462627	0.00863716	0.775128	1.26451e-10	0.222396	0.231104	0.18781	0.244199	-0.0187819	0.940102
ENSG00000008130.15	chr1	1751232	1780457	-	0.0244156	0.925789	-0.222553	0.403239	-0.0962253	0.670616	-0.162633	0.630826	-0.183316	0.362613	-0.0988144	0.696755
ENSG00000008256.16	chr7	6161776	6272644	-	-0.794993	8.36468e-06	-1.172	6.75096e-08	-0.867071	2.3508e-08	-0.977996	9.17403e-09	-0.326497	0.0365405	-0.197894	0.203426
ENSG00000008277.14	chr7	87934143	88202889	+	-0.79185	2.65955e-05	-0.264336	0.492286	-1.20932	1.4513e-20	-0.350965	0.31125	0.45275	0.00169072	-0.089245	0.764893
ENSG00000008282.9	chr7	106090505	106112576	-	-0.616702	8.48278e-07	0.00988782	0.949847	-0.725583	2.17861e-11	0.19148	0.065509	-0.129614	0.214619	0.0576725	0.662294
ENSG00000008283.16	chr17	63432304	63446354	-	0.302543	0.128064	-0.362729	0.00555581	0.130586	0.59763	-0.237328	0.0877455	-0.126255	0.570226	0.0519075	0.78166
ENSG00000008294.21	chr17	50962174	51120868	-	-1.36231	1.46785e-30	-0.834584	4.20204e-17	-1.53625	3.17874e-68	-1.10094	4.47081e-21	-0.163362	0.0855095	-0.292379	0.00601487
ENSG00000008300.17	chr3	48636463	48662886	-	0.445107	0.108133	-0.128375	0.701911	-0.643519	0.0217954	-0.386539	0.261247	-0.160886	0.58589	0.413252	0.12335
ENSG00000008311.15	chr7	122073549	122144255	-	-0.011303	0.967742	0.577741	0.172583	-0.0640055	0.809744	0.366813	0.31188	0.439097	0.00686513	0.293062	0.282528
ENSG00000008324.12	chr3	42581840	42596934	+	0.365887	0.000861203	0.127148	0.590641	0.333366	0.00544851	0.55338	0.0103329	-0.299537	0.0307231	-0.396462	0.0897714
ENSG00000008382.16	chr19	4343527	4360086	+	0.342052	0.136152	1.47512	2.07388e-07	0.438531	0.0584235	0.770386	0.0190296	0.571725	0.0129182	0.453709	0.113935
ENSG00000008394.13	chr12	16347142	16609259	+	0.535122	0.0190038	0.73539	1.78269e-17	0.411882	0.0565518	0.642883	3.51211e-12	0.446572	0.0642412	0.328207	0.00204319
ENSG00000008405.12	chr12	106991364	107093549	-	-1.09115	3.15079e-08	-0.830395	4.39318e-10	-0.174621	0.467086	-0.2239	0.158032	0.0572897	0.806967	-0.181247	0.224449
ENSG00000008441.18	chr19	12995475	13098796	+	0.3026	0.30193	0.693372	0.0367273	-0.295641	0.334446	-1.3009	3.40432e-07	1.9481	0.00745583	0.256083	0.23893
ENSG00000008513.16	chr8	133454848	133571940	-	-1.82809	2.2444e-31	-0.0564272	0.817366	-0.893325	5.91432e-09	-0.260161	0.294561	-0.176848	0.272116	0.266907	0.205472
ENSG00000008516.17	chr16	3046561	3060726	+	-0.218023	0.379684	1.53857	0.0197753	-0.00803835	0.974077	-0.0304759	0.920185	0.00212472	NA	-0.0179063	NA
ENSG00000008517.18	chr16	3065297	3082192	+	0.509354	4.02196e-06	0.572914	0.0039157	0.821963	2.41732e-13	0.499915	0.00773183	0.715264	1.76492e-12	-0.0806596	0.746102
ENSG00000008710.20	chr16	2088708	2135898	-	-0.388739	0.00178075	0.0415498	0.863412	-0.564396	2.26591e-05	-0.548387	7.70921e-05	-0.102053	0.502301	0.230875	0.108881
ENSG00000008735.14	chr22	50600793	50613981	+	2.0165	1.31896e-05	0.647277	0.0268368	0.292652	0.418843	0.296479	0.33889	-0.0406482	0.885092	0.267203	0.311567
ENSG00000008838.20	chr17	40019097	40061215	-	-0.124227	0.440849	0.0508928	0.792091	-0.132045	0.403015	0.193147	0.378306	0.104961	0.520102	-0.0591636	0.804073
ENSG00000008853.17	chr8	22987417	23020199	+	-1.00825	0.00110384	-0.516348	0.0105808	-0.473573	0.150669	-0.614349	0.000684307	-0.624897	0.0256526	-0.0135814	0.964697
ENSG00000008869.12	chr2	36968383	37084372	-	-1.1326	7.37188e-12	-1.15226	1.3052e-09	-1.26883	2.17231e-26	-1.04706	9.39087e-12	-0.381809	0.000447799	-0.444572	0.00238394
ENSG00000008952.17	chr3	169966635	169998373	+	-0.446454	4.50843e-08	0.0545675	0.64181	-0.133951	0.297198	0.169446	0.114482	-0.12265	0.289999	-0.0832104	0.477239
ENSG00000008988.11	chr8	56067254	56074510	-	0.619447	2.9698e-33	0.873	4.86223e-15	0.856357	8.36205e-57	0.844612	2.97742e-15	0.585562	1.38199e-32	0.278605	0.00365053
ENSG00000009307.16	chr1	114716913	114758676	-	0.0373992	0.715666	0.0858851	0.539278	-0.00619048	0.968588	-0.142943	0.266373	0.322052	1.05942e-05	0.302204	0.00236107
ENSG00000009335.18	chr7	157138916	157269370	+	-1.14452	8.44381e-48	-0.453507	5.06492e-08	-0.915877	2.90419e-25	-0.438638	7.46382e-07	-0.151758	0.0699459	0.111996	0.233734
ENSG00000009413.16	chr6	111299028	111483715	-	-0.52341	1.77683e-05	-0.565433	0.00189174	-0.737736	4.04837e-08	-1.00667	8.27965e-07	-0.46894	0.000221309	-0.49154	0.00570328
ENSG00000009765.15	chr6	150368892	150405969	+	0.409587	0.275833	0.305473	0.486016	0.172247	0.652674	-0.155937	0.622173	-0.170909	0.430601	0.0374151	0.878686
ENSG00000009780.16	chr1	27725961	27763116	+	0.472151	0.00854826	-0.930594	0.00129879	0.172166	0.486674	0.17187	0.507377	0.180445	0.414958	-0.0808492	0.764306
ENSG00000009830.12	chr14	77274956	77320883	-	-0.393705	0.142531	0.00117585	0.99605	-0.246132	0.335219	-0.124087	0.523719	-0.111449	0.620784	0.127485	0.475526
ENSG00000009844.16	chr6	142147162	142224685	+	-0.583905	3.32869e-12	-0.681142	6.48567e-11	-0.186077	0.0890832	0.127125	0.273456	0.180661	0.0405801	0.120464	0.30499
ENSG00000009950.16	chr7	73593194	73624543	-	-0.137407	0.737519	0.775871	0.0471679	0.0621734	0.882445	0.846263	0.0303275	0.0559382	0.864428	1.66394	5.05071e-06
ENSG00000009954.11	chr7	73440406	73522293	-	-0.588836	1.92165e-22	-0.943964	1.24109e-20	-0.781281	1.5451e-22	-0.951113	3.18379e-19	-0.265548	2.76994e-05	-0.144858	0.157113
ENSG00000010017.13	chr6	13621498	13711835	-	-1.03046	1.21314e-21	-0.794204	9.94856e-09	-0.478217	0.000226497	-0.186357	0.259601	-0.218659	0.0574282	-0.123423	0.524566
ENSG00000010072.16	chr1	231337104	231355023	+	0.621751	0.00280896	-0.638834	0.000154329	-0.129984	0.670212	-0.0505853	0.831095	-0.0826567	0.756241	-0.360472	0.0258922
ENSG00000010165.20	chr1	171781660	171814023	+	-0.501234	2.90787e-07	-0.881923	6.09585e-10	-0.399793	0.000370081	-0.0255927	0.913186	-0.61312	1.06099e-06	-0.158691	0.291043
ENSG00000010219.13	chr12	4562204	4615302	+	0.388521	0.0155444	0.416301	0.0191186	0.198893	0.385547	0.638638	2.21803e-05	-0.0666259	0.793889	-0.124535	0.534719
ENSG00000010244.19	chr17	32350132	32381885	+	-0.577865	3.90924e-08	-0.849785	6.31034e-12	-0.113502	0.339251	-0.131296	0.374306	-0.0765989	0.513686	-0.382744	0.0010159
ENSG00000010256.11	chr3	48599002	48610976	-	0.49731	4.90251e-12	0.834744	1.50473e-16	0.459553	3.92815e-11	0.685805	2.78658e-12	0.248446	0.00032294	0.162253	0.142145
ENSG00000010270.14	chr7	38178245	38230670	+	-0.61962	1.62198e-10	-0.286693	0.0212008	-0.280307	0.00884853	0.186975	0.188922	0.117663	0.245294	0.0363772	0.82965
ENSG00000010278.15	chr12	6199715	6238271	+	0.202623	0.115669	0.330318	0.00129123	0.217559	0.120587	0.394915	0.000770695	-0.106906	0.453992	-0.095277	0.426902
ENSG00000010292.13	chr12	6493356	6531955	+	-0.524084	5.60164e-06	-0.739662	2.24467e-12	-0.805306	2.87985e-28	-0.897213	1.18319e-16	-0.274725	0.000583071	-0.362962	0.00117559
ENSG00000010295.20	chr12	6538961	6556073	-	0.144591	0.43196	2.29799	8.68058e-05	-0.199809	0.302283	0.591116	0.127492	0.282758	0.0601274	0.0517621	NA
ENSG00000010310.9	chr19	45668221	45683722	+	-0.442529	0.00355804	0.133186	0.772548	0.280581	0.0818353	1.31138	0.00550294	0.473801	0.000582921	0.868243	0.0325879
ENSG00000010318.21	chr3	52410660	52423641	+	-0.239971	0.409582	0.672343	0.0257115	-0.166991	0.619243	0.182864	0.604393	-0.0695001	0.83069	0.147792	0.602242
ENSG00000010322.16	chr3	52455118	52493068	+	0.603869	1.28544e-09	-0.193581	0.378294	0.244097	0.0467369	-0.0234631	0.941121	0.257337	0.0172467	0.269249	0.233084
ENSG00000010361.14	chr19	49806866	49817376	-	-0.0369251	0.930969	0.324688	0.299541	0.00798365	0.985493	0.521341	0.0911437	-0.145465	0.62568	0.341747	0.143625
ENSG00000010404.18	chrX	149476988	149521096	-	0.028344	0.838781	0.317345	0.00601047	0.217206	0.0206161	0.0725042	0.661425	0.209705	0.00717991	0.35892	0.00226573
ENSG00000010539.12	chr16	3222325	3236221	-	0.343505	0.0198445	-0.0567131	0.808822	-0.479847	0.00967057	-0.0481867	0.865595	-1.17231	4.2727e-11	-0.856401	9.52764e-06
ENSG00000010626.15	chr12	6873569	6914241	+	0.753309	0.0263325	0.295813	0.175497	0.696841	0.0411289	0.390147	0.0768715	0.500997	0.100231	0.155595	0.531351
ENSG00000010704.18	chr6	26087281	26098343	+	0.0430365	0.917631	0.26749	0.122258	-0.543114	0.0560048	-0.0563254	0.831095	0.032269	0.929179	0.238596	0.118225
ENSG00000010803.16	chr1	41027200	41242154	-	-0.594694	0.00014571	-0.0220623	0.927678	-0.632643	1.01916e-05	-0.361819	0.120879	0.415075	3.95999e-05	0.47177	0.0159336
ENSG00000010810.17	chr6	111660332	111873452	-	-1.8362	7.18521e-144	-2.11321	1.92201e-05	-1.50901	6.45635e-65	-1.37557	0.00453644	-0.570439	6.41412e-23	-0.351764	0.200985
ENSG00000010818.10	chr6	142751469	142956698	-	-1.27348	0.00119281	-2.94553	6.55814e-10	-2.92281	8.66523e-58	-0.014186	0.96002	-0.972994	0.0148715	-0.829906	0.0287625
ENSG00000011007.12	chr1	23743155	23762059	+	0.144181	0.179236	-0.0847427	0.598013	0.159799	0.295666	-0.115442	0.545359	-0.710008	4.17997e-14	-0.578403	1.24904e-05
ENSG00000011009.11	chr1	23791145	23795539	+	0.227285	0.0810708	0.334161	0.00676926	0.440457	7.1036e-05	0.31966	0.0507142	0.0114977	0.949532	0.0495098	0.804651
ENSG00000011021.23	chr1	11806096	11848079	+	-0.418376	0.000712257	-0.238857	0.321435	-0.222336	0.0998528	-0.0476173	0.893073	0.548046	1.67304e-06	0.321897	0.150483
ENSG00000011028.14	chr17	62627670	62693597	+	0.0591942	0.861969	0.628864	1.11687e-06	0.0365773	0.908412	-0.00964931	0.963047	0.106327	NA	0.525466	6.75444e-06
ENSG00000011052.21	chr17	51153590	51171744	+	1.13025	0.000209795	0.0385026	0.860264	1.67617	3.27149e-07	0.190487	0.252461	0.121376	0.673076	-0.0030449	0.967733
ENSG00000011105.14	chr12	3077355	3286564	+	0.109368	0.659164	-0.335819	0.1723	0.200514	0.388117	-0.38824	0.113411	0.123851	0.371244	-0.15757	0.540492
ENSG00000011114.15	chr14	93237550	93333092	-	-0.921823	1.59991e-15	-1.87431	1.99444e-28	-0.90653	1.35997e-08	-1.54219	2.06977e-20	-1.30391	1.06045e-29	-0.785949	1.42914e-08
ENSG00000011132.12	chr19	3750772	3761692	-	0.667792	2.51879e-05	0.354348	0.0796321	0.301611	0.248448	0.125707	0.654881	0.00310584	0.991809	-0.105364	0.681793
ENSG00000011143.19	chr17	58205441	58219605	-	0.282112	0.129374	0.203761	0.270257	0.296136	0.254892	0.331839	0.0937209	0.170256	0.403312	0.132612	0.524083
ENSG00000011198.10	chr3	43690108	43734371	+	0.105739	0.522771	-0.759917	0.000526752	0.0591292	0.770286	-0.0864972	0.735243	-0.218428	0.243414	0.0409668	0.875671
ENSG00000011201.12	chrX	8528874	8732137	-	-1.42281	0.0257947	-0.409156	0.210318	-0.101729	0.704062	-0.266204	0.154491	0.0635778	0.809448	-0.122318	NA
ENSG00000011243.18	chr19	15380050	15419141	-	0.88003	2.53164e-16	0.122408	0.555779	0.731041	5.86164e-12	0.222982	0.323291	0.433313	0.000397853	0.411875	0.0133122
ENSG00000011258.16	chr17	51177425	51260163	-	-0.657652	2.4877e-05	-1.45782	1.48233e-12	-0.576559	0.00164487	-0.841234	1.561e-05	-0.00239017	0.992827	-0.131598	0.480553
ENSG00000011260.14	chr17	51260546	51297936	+	-1.18028	3.35155e-25	-0.563789	5.13379e-06	-0.225126	0.0577783	0.13821	0.255824	0.0218924	0.89595	-0.0685202	0.62463
ENSG00000011275.19	chr7	5620047	5781696	-	-1.13437	9.20937e-10	-0.846713	1.41183e-05	-0.909258	5.98332e-06	-0.892954	3.97404e-12	0.140758	0.590789	0.144742	0.422241
ENSG00000011295.16	chr17	15999784	16045015	+	-0.282657	0.0202359	-0.190267	0.11879	0.0775636	0.570709	-0.0568943	0.720614	0.372075	0.000223763	0.0280364	0.87044
ENSG00000011304.22	chr19	797075	812327	+	-0.0183798	0.874749	-0.108442	0.44084	-0.164299	0.0557275	-0.377821	0.000752822	-0.343207	6.49137e-05	-0.164735	0.232892
ENSG00000011332.19	chr19	38211006	38229714	-	1.06706	0.0212223	0.0860673	0.826742	0.629832	0.122715	0.505152	0.0659475	0.384428	0.176719	-0.142519	0.612353
ENSG00000011376.12	chr3	45388561	45554726	+	-0.550148	0.000719744	-0.60848	0.000311014	-0.452657	0.0492124	-0.924369	3.75909e-09	0.475191	6.24923e-06	-0.258193	0.079349
ENSG00000011405.13	chr11	17077730	17207983	-	-0.633637	0.0445336	-0.404374	0.299791	-0.534382	0.0910722	-0.855127	1.6956e-05	0.478543	0.0183996	0.489237	0.107729
ENSG00000011422.12	chr19	43646095	43670547	-	0.0974421	0.783794	-0.175776	0.29255	0.242774	0.376234	0.771841	1.24433e-09	-0.020322	0.952361	-0.00918382	0.969034
ENSG00000011426.11	chr7	36389821	36453791	+	-1.29659	2.03904e-15	-0.833432	9.97015e-16	-1.30234	1.00653e-11	-0.661013	5.94822e-08	-0.210023	0.24944	-0.271629	0.0102039
ENSG00000011451.21	chr19	15419978	15449956	-	-0.192919	0.183033	0.469334	0.00016841	-0.628668	4.03167e-06	-0.265625	0.0710711	-0.386718	0.00540859	0.295412	0.0311351
ENSG00000011454.18	chr9	122940833	123104866	+	-1.50492	4.35362e-18	-1.5841	1.68198e-16	-1.54595	7.40046e-19	-0.914506	5.0165e-08	-0.132849	0.515018	-0.341675	0.0488485
ENSG00000011478.13	chr19	45692403	45703989	+	0.0708674	0.814269	0.460189	0.0492895	-0.400585	0.0669214	0.436142	0.058566	-0.0909372	0.735987	0.120585	0.640526
ENSG00000011485.15	chr19	46347087	46392981	+	-0.577208	5.10757e-06	-0.163929	0.197949	-0.356364	0.00133562	0.0474524	0.80851	-0.108892	0.434722	-0.129052	0.287384
ENSG00000011523.14	chr2	65056366	65087004	+	0.562934	0.000900005	0.0543087	0.812092	0.432543	0.0558833	0.318816	0.0997053	-0.317975	0.0866058	-0.0863931	0.680155
ENSG00000011566.15	chr2	39249266	39437301	-	-1.45767	0.00429744	-2.60542	1.8539e-37	-0.0963709	0.800492	-1.81388	9.13854e-17	0.415811	0.183146	-1.08372	7.06533e-09
ENSG00000011638.11	chr16	21158377	21180616	+	0.410867	0.072319	-0.0228899	0.941432	0.424448	0.0616159	0.427525	0.0677826	0.0993584	0.713246	0.246549	0.250637
ENSG00000012048.23	chr17	43044295	43170245	-	-0.471876	0.0199248	-0.487384	0.000495918	-0.648239	1.36209e-07	-0.840936	1.84978e-12	0.116924	0.496932	0.14759	0.364799
ENSG00000012061.16	chr19	45407334	45478828	-	-0.167315	0.280681	0.247278	0.0834478	0.240394	0.103554	0.464047	0.0002655	0.259051	0.0827172	0.0782318	0.622685
ENSG00000012124.17	chr19	35319261	35347361	+	-0.454126	1.27547e-06	0.326146	0.36796	-0.484372	0.00405535	-0.0721315	0.854175	0.349075	0.000221782	0.22267	0.421182
ENSG00000012171.20	chr3	50267558	50277546	+	0.298741	0.416966	0.756464	1.18416e-07	0.586272	0.1489	0.742839	5.00047e-05	0.00855227	NA	0.460832	0.00318246
ENSG00000012174.12	chrX	21839617	21885423	+	-1.13706	1.99497e-10	-0.173067	0.0865925	-1.39744	1.0279e-07	-0.385724	0.000363975	-0.144375	0.448684	0.00909028	0.956593
ENSG00000012211.13	chrX	49174802	49186528	-	0.190205	0.332942	-0.260083	0.306129	-0.307799	0.102664	-0.130375	0.697709	-0.0309237	0.903965	-0.154323	0.555946
ENSG00000012232.9	chr8	28600469	28755599	+	0.025845	0.925966	-1.20036	1.06699e-11	-0.19206	0.257342	-1.14877	0.00010424	-0.608558	0.000792184	-0.645926	0.00610493
ENSG00000012660.14	chr6	53267398	53349179	-	-0.482541	8.49114e-19	-0.165489	0.0731117	-0.392684	1.29773e-08	-0.294393	0.00150902	0.381638	2.38935e-13	-0.214097	0.0120261
ENSG00000012779.11	chr10	45374176	45446119	+	0.325434	0.0916816	0.389939	0.33433	-0.071674	0.782333	-0.0429651	0.887722	0.397446	0.0298235	-0.00332973	NA
ENSG00000012822.16	chr12	53708517	53727745	-	-0.195735	0.372649	0.286598	0.182878	0.176624	0.46281	0.447727	0.0204244	0.0205425	0.945452	0.232135	0.252934
ENSG00000012963.15	chr14	93207241	93229215	+	-0.15245	0.252622	-0.247501	0.0524321	-0.117951	0.522748	-0.154047	0.211044	0.0494115	0.69424	0.0542387	0.706259
ENSG00000012983.11	chr14	50418501	50561126	-	-1.10568	3.08544e-15	-0.848948	4.36449e-15	-0.837828	7.21245e-08	-0.678576	5.86195e-10	-0.0978316	0.512945	-0.132585	0.219922
ENSG00000013016.16	chr2	31234152	31269451	+	-0.840771	7.70746e-14	0.0818895	0.678284	-0.720896	1.34048e-08	-0.231867	0.21682	0.258995	0.0111121	0.295855	0.0521139
ENSG00000013275.8	chr19	39971165	39981764	+	0.336231	7.54304e-06	0.598536	7.66317e-11	0.553107	2.45295e-15	0.62083	2.04491e-10	0.234276	0.00102983	0.208921	0.0508988
ENSG00000013288.9	chr4	6575189	6623362	+	0.410203	0.000426366	0.532516	0.000298274	-0.446762	0.00014331	-0.0593483	0.801183	0.487977	0.125023	0.110695	0.583812
ENSG00000013293.6	chr3	170459548	170586075	-	0.0136231	0.977481	0.243508	0.580961	-0.148296	0.64018	-0.243474	0.304403	-0.165944	0.33648	0.107297	0.625344
ENSG00000013306.16	chr17	44319625	44324870	-	0.362051	4.07291e-05	0.790288	5.20197e-16	0.473656	9.22669e-06	0.570282	8.74682e-08	0.473977	2.37555e-07	0.298367	0.00303921
ENSG00000013364.19	chr16	29820394	29848039	+	-0.0193766	0.947149	-0.0615856	0.835833	-0.0455042	0.855578	-0.119314	0.629231	0.0700184	0.721193	0.105817	0.630235
ENSG00000013374.16	chr7	151341699	151378449	+	-0.334742	2.91436e-07	-0.313731	0.0197994	-0.0845748	0.454894	-0.0598244	0.740251	0.298437	2.0816e-05	-0.0475193	0.79952
ENSG00000013375.16	chr6	83161150	83193936	-	0.112662	0.769168	-0.0944336	0.83711	0.0271568	0.936783	-0.0985892	0.763901	-0.138725	0.517455	-0.142221	0.525899
ENSG00000013392.8	chr6	83193357	83198935	+	0.144018	0.665915	0.164123	0.648706	0.218999	0.464447	0.518594	0.0560774	-0.153626	0.593551	-0.153847	0.575523
ENSG00000013441.16	chr2	200853009	200864744	-	1.23575	1.40516e-50	0.809195	2.29527e-11	1.40458	6.69746e-98	0.815514	3.97294e-09	-0.705262	2.1062e-10	-0.869401	3.3478e-10
ENSG00000013503.10	chr12	106357748	106510198	+	-1.65175	1.21785e-09	-2.69112	1.70662e-31	-1.72574	1.00368e-20	-1.65421	1.45641e-15	-0.782786	5.96895e-09	-1.00485	5.52564e-05
ENSG00000013523.11	chr14	76786009	76826246	-	0.435883	0.0737719	0.0719108	0.715395	-0.0596679	0.852189	0.0303047	0.928622	0.0410008	0.892264	0.163692	0.405942
ENSG00000013561.18	chr5	141958328	141990292	+	-0.501136	6.15972e-05	-0.624062	1.79138e-05	-0.038936	0.836008	0.146275	0.303906	0.243202	0.0498194	0.189167	0.194091
ENSG00000013563.14	chrX	154401236	154412112	-	0.686108	0.0056454	0.372913	0.0140109	0.307224	0.267083	0.150063	0.502477	0.514714	0.0509348	-0.0339506	0.881357
ENSG00000013573.17	chr12	31073860	31104799	+	-0.168375	0.140869	-0.615359	1.01245e-06	-0.157989	0.225281	-0.000580114	0.996148	0.38043	0.00513255	0.583128	9.92095e-07
ENSG00000013588.9	chr12	12891559	12917937	+	0.222906	0.485371	-0.168183	0.147913	0.251424	NA	-0.353937	0.000178227	0.0655988	0.76231	-0.849536	1.70099e-25
ENSG00000013619.14	chrX	150361422	150514178	+	-0.192556	NA	-2.65173	7.26241e-17	0.0523092	0.842198	-1.56513	1.26613e-05	0.144772	NA	-1.03214	4.64351e-05
ENSG00000013810.20	chr4	1712891	1745171	+	-0.0711772	0.43196	-0.683872	1.84945e-13	-0.476098	2.72642e-07	-0.354017	0.000122956	-0.119212	0.116654	-0.207227	0.0208897
ENSG00000014123.10	chr6	96521595	96555276	+	-0.261324	0.000268724	-0.581436	0.000496899	-0.259622	0.0221067	-0.16315	0.350356	-0.0299464	0.776676	-0.151984	0.401968
ENSG00000014138.9	chr11	65261920	65305589	+	-0.348362	0.00274553	-0.602114	0.000274737	-0.239066	0.0923023	0.110392	0.581939	0.153305	0.249096	-0.101618	0.60771
ENSG00000014164.7	chr8	143437659	143541447	-	-0.453667	0.0112687	-1.04931	6.69135e-09	-1.29686	1.24999e-11	-0.88405	1.22492e-06	-0.7562	6.98118e-08	-0.395515	0.0149534
ENSG00000014216.16	chr11	65180566	65212006	+	0.116957	0.370988	0.0387352	0.840283	-0.00884758	0.959717	-0.294112	0.0509972	-0.0263944	0.794651	-0.00114487	0.995674
ENSG00000014641.21	chr2	63588609	63607197	+	0.44625	4.60913e-09	0.651813	4.68272e-06	0.467796	4.66994e-07	0.567372	3.02866e-06	0.159228	0.18756	-0.0376355	0.82675
ENSG00000014824.14	chr4	41990502	42090461	+	-1.2475	1.36399e-22	0.118834	0.32287	-0.837106	6.35881e-08	0.0638151	0.713784	0.0946495	0.54401	0.156189	0.240134
ENSG00000014914.21	chr1	149928651	149936879	-	1.40627	0.00231811	-0.46848	0.0102303	1.71958	0.00109982	-0.279689	0.20723	0.425201	0.162444	-0.333346	0.0632799
ENSG00000014919.13	chr10	99710868	99732127	-	0.275457	0.024377	0.308479	0.00918546	-0.252571	0.0705747	-0.160436	0.27446	0.0596611	0.790462	0.0249504	0.894989
ENSG00000015133.19	chr14	91271323	91417844	-	-0.272698	0.0223688	-0.921648	0.000861146	-0.76349	2.69528e-10	-0.663769	0.00635583	-0.348365	0.00555162	-0.214959	0.271674
ENSG00000015153.15	chr12	42157104	42238349	-	-0.94973	0.000713396	-0.916841	5.32473e-08	-0.0143975	0.954488	-0.249511	0.273069	0.0131425	0.963616	-0.0949343	0.659639
ENSG00000015171.20	chr10	134465	254637	+	-1.47899	4.46401e-35	-0.0992357	0.461851	-1.26701	2.2496e-25	-0.427659	9.84248e-05	-0.464194	3.88776e-07	0.144035	0.371064
ENSG00000015285.11	chrX	48676596	48691427	+	-0.0577296	0.644889	-0.0949435	0.824218	-0.0308156	0.909284	-0.108691	0.725807	0.172362	0.0731589	-0.0453182	NA
ENSG00000015475.19	chr22	17734138	17774770	-	0.091795	0.658009	0.527522	0.000454883	0.218722	0.195041	0.602795	0.000584602	0.168642	0.345858	0.303456	0.0153449
ENSG00000015479.20	chr5	139293674	139331677	+	-0.121697	0.185714	-0.139491	0.227844	-0.0493634	0.724505	-0.183163	0.24343	0.156475	0.157583	-0.140257	0.290049
ENSG00000015532.10	chr17	50346126	50363138	+	-0.157284	0.322172	-1.47858	1.33703e-06	-0.808393	9.74429e-09	-1.04024	0.000800917	0.15736	0.556956	-1.07213	0.000583116
ENSG00000015568.13	chr2	109792758	109857705	+	0.0327616	0.91189	-0.33441	0.442535	-0.372734	0.270343	-0.554039	0.152634	-0.0477542	0.808617	0.0873999	0.745831
ENSG00000015676.18	chr7	44379119	44490658	-	-0.7608	7.76245e-12	-0.765985	1.50048e-06	-0.931978	1.06742e-09	-0.714685	1.35596e-05	-0.253043	0.0633442	0.0338048	0.877863
ENSG00000016391.11	chr3	53812335	53846419	-	-0.167233	0.425908	-0.472311	0.0191033	-0.334567	0.0923112	-0.487437	0.0170183	0.677826	0.0011387	0.203299	0.255745
ENSG00000016864.18	chr3	52694488	52706032	-	0.200458	0.255969	-0.439564	0.002017	-0.238573	0.264808	-0.560787	0.000145076	-0.0774309	0.737967	-0.145533	0.465189
ENSG00000017260.20	chr3	130850595	131016712	+	-1.10339	5.39349e-21	-0.0598983	0.730421	-1.10368	2.13928e-16	-0.341624	0.0175551	0.0345711	0.836047	0.323189	0.000622602
ENSG00000017797.13	chr18	9475009	9538114	+	-0.571095	5.32199e-09	-0.27114	0.0467571	-0.407141	7.44134e-05	-0.19669	0.0868251	0.0685967	0.607845	0.160041	0.256078
ENSG00000018189.13	chr4	70704204	70808619	+	-1.84897	1.22444e-10	-1.1409	1.46258e-07	-0.618403	0.00745263	-0.938439	0.00117174	-0.434187	0.0563427	-0.0555209	0.844565
ENSG00000018280.17	chr2	218382029	218396894	+	-0.128518	0.726943	0.277036	0.488835	0.275734	0.433995	0.102283	0.742103	0.0972668	0.699434	-0.0589451	0.726138
ENSG00000018408.15	chr3	149517235	149736714	-	-1.05032	0.000503638	-0.45411	2.62303e-06	-1.03788	7.19554e-05	0.0328675	0.7799	-0.113747	0.664236	0.081574	0.393433
ENSG00000018510.17	chr2	177392768	177559299	+	-0.820365	5.22522e-09	-0.341722	0.00115073	-0.521101	0.000119125	-0.348147	0.00650378	0.0544676	0.754592	0.0257346	0.889439
ENSG00000018610.15	chrX	119538149	119565409	-	-0.0488003	0.768928	-0.159934	0.291824	-0.0779703	0.612113	0.0722765	0.730279	-0.0730228	0.646084	-0.225346	0.119896
ENSG00000018699.13	chr2	32628032	32821051	+	-1.33597	2.42284e-08	-0.198267	0.422541	-0.777854	2.71324e-05	-0.0783075	0.734321	-0.0514191	0.832864	-0.0493375	0.805898
ENSG00000018869.17	chr19	56375846	56393545	-	0.0115198	0.981413	-0.0402773	0.930812	-0.105773	0.7774	-0.0097975	0.977729	-0.207422	0.407185	0.0269705	0.919113
ENSG00000019144.19	chr11	118606440	118658031	+	-0.000740299	0.997607	-0.33004	0.062053	0.197739	0.59045	-0.740935	5.16824e-05	-0.0255791	0.945785	-0.134534	0.477881
ENSG00000019485.13	chr11	45095806	45235110	+	-1.03202	0.0023711	-0.703749	0.00352441	-0.893457	0.0323048	-0.64633	0.0104453	-0.22262	0.451165	-0.416256	0.0633505
ENSG00000019582.15	chr5	150400041	150412929	-	0.653647	3.45578e-50	-0.885865	0.084744	0.665483	6.68084e-38	-0.185149	0.563855	0.58038	1.22802e-48	0.109706	0.374587
ENSG00000019995.6	chr10	124942123	124988189	+	-1.01106	1.06223e-12	-1.69313	1.76364e-10	-1.70823	2.0618e-31	-1.28826	7.43549e-12	-0.869826	0.00549296	-0.20543	0.424267
ENSG00000020129.16	chr1	35557473	35567274	+	-0.15247	0.439484	0.0857163	0.667087	-0.254177	0.199649	0.26467	0.178405	0.06272	0.78186	0.136301	0.489369
ENSG00000020256.20	chr20	52051663	52204308	-	-0.930362	1.6072e-08	-1.71607	4.11394e-21	-1.11112	5.02626e-13	-0.634035	0.000135623	-0.95496	7.79152e-06	-0.563364	0.000106681
ENSG00000020426.11	chr14	60734742	60969965	+	-1.62564	2.52029e-24	-0.307092	0.0500321	-0.458622	0.0117994	0.1774	0.217353	0.254583	0.0426538	0.00895865	0.967327
ENSG00000020577.14	chr14	54566117	54793315	+	-0.168848	0.666634	-0.662867	0.00361821	0.00336463	0.995019	-0.736457	0.000279686	0.182108	0.540653	-0.140636	0.557254
ENSG00000020633.19	chr1	24899511	24965121	-	-0.193901	0.0415505	-0.783295	0.00127253	-1.2759	3.70567e-30	-0.767243	0.00715565	-0.481313	2.96003e-07	-0.127519	0.596261
ENSG00000020922.13	chr11	94415570	94493885	-	-0.691047	1.0313e-11	-0.148767	0.300801	-0.470909	0.00198261	-0.00810114	0.972112	0.279551	0.00199568	0.150234	0.403937
ENSG00000021300.14	chr11	73646178	73662819	+	-0.0514623	0.907691	1.28817	0.00880507	0.0652145	0.876121	0.894887	0.0523914	-0.0156153	0.962984	0.0967376	0.639417
ENSG00000021355.13	chr6	2832332	2841959	-	0.125665	0.747641	0.158528	0.179954	0.192281	0.609862	0.385464	0.000151714	0.30166	0.299566	0.0428564	0.780489
ENSG00000021574.13	chr2	32063556	32157637	+	-1.12269	2.27491e-18	-1.51041	1.0874e-30	-0.834301	9.97386e-07	-0.990942	7.85681e-13	-0.189838	0.219733	-0.134515	0.393433
ENSG00000021645.20	chr14	78170373	79868291	+	-0.510851	0.182326	-1.00807	0.00721845	-0.237833	0.490777	-0.81282	0.024076	-0.0093093	0.978578	-0.200648	0.466949
ENSG00000021776.11	chr15	34851782	34969742	-	-0.759359	1.32675e-11	-0.741867	2.35572e-10	-0.425067	0.00351454	-0.771401	1.13293e-07	-0.0984978	0.503554	-0.264966	0.0775606
ENSG00000021826.17	chr2	210477682	210679107	+	-0.311464	0.392833	-0.0600922	0.730129	-0.226183	0.533985	-0.624081	0.000104747	-0.0516234	0.878984	0.0962173	0.565781
ENSG00000022277.13	chr20	56468585	56519449	+	-0.0370804	0.814562	0.3168	0.0046272	0.185048	0.112677	0.404253	0.000472758	0.0795861	0.466958	0.0921283	0.513885
ENSG00000022556.16	chr19	54953130	55001142	+	0.161316	0.43312	-0.375885	0.00270737	0.36234	0.177478	-0.778123	1.61521e-06	0.204753	NA	-0.646059	1.23297e-06
ENSG00000022567.10	chr8	141207166	141308305	-	-1.14756	4.90797e-05	-1.89314	1.40081e-24	-2.85518	6.21024e-12	-1.75543	6.53134e-16	-1.2314	0.000199539	-0.234352	0.188997
ENSG00000022840.16	chr12	120533480	120577588	+	-0.175369	0.346525	-0.0835394	0.765412	-0.0668716	0.814797	-0.276692	0.0821439	-0.0834538	0.720634	0.0416906	0.811659
ENSG00000022976.15	chr14	102317377	102342702	+	-0.331022	0.229362	-0.651801	0.0116687	-0.793974	0.00276296	-0.277519	0.326811	-0.0723079	0.799672	-0.362532	0.0647762
ENSG00000023041.11	chr10	112424428	112446917	-	-0.3829	0.000153864	-0.871567	4.32623e-10	-0.182145	0.220517	-0.197397	0.235976	0.0332719	0.823765	-0.313069	0.0239614
ENSG00000023171.18	chr11	123358428	123627774	+	-1.84742	6.82904e-45	-1.61598	3.37959e-29	-1.33761	1.71873e-21	-0.978788	3.0425e-11	-0.463508	1.28844e-05	-0.324761	0.0331506
ENSG00000023191.17	chr11	494512	507300	-	0.226097	0.00564596	0.544082	4.62468e-07	0.404135	3.91895e-07	0.341638	0.00588689	0.00642612	0.962997	0.148953	0.261057
ENSG00000023228.14	chr2	206114817	206159509	-	0.00692466	0.971148	0.120556	0.337764	0.062411	0.666878	0.137154	0.37842	0.165433	0.180375	0.128929	0.276277
ENSG00000023287.13	chr8	52622458	52745843	-	-1.09308	3.02722e-11	-0.513992	1.48781e-05	-0.756332	6.43584e-07	-0.501902	8.67624e-06	-0.327804	0.0689829	-0.0696024	0.639417
ENSG00000023318.8	chr9	99979185	100099000	-	-0.807056	4.23472e-22	0.0669409	0.672069	-0.610166	1.11847e-12	-0.0967264	0.55064	0.0682018	0.472953	0.0881928	0.556133
ENSG00000023330.15	chr3	52198086	52214327	+	0.435594	4.98729e-07	0.211607	0.0948644	0.298352	0.000340593	0.199377	0.132941	-0.0882186	0.38134	-0.0949344	0.563447
ENSG00000023445.16	chr11	102317450	102339403	+	-0.0876573	0.312184	-2.18807	9.6299e-69	-0.31912	0.000316961	-0.376918	0.0462705	-0.462318	1.75697e-19	-0.247719	0.0458574
ENSG00000023516.9	chr13	42272152	42323261	+	-0.632151	1.21635e-18	-0.549915	0.000438166	-0.932263	2.51421e-17	-0.75228	2.1176e-05	0.0332782	0.776334	0.276356	0.0648668
ENSG00000023572.10	chr1	193090866	193106114	-	-0.0818626	0.663365	0.151852	0.308057	0.347004	0.0169663	0.700706	1.14621e-06	0.258614	0.0988281	0.112454	0.477881
ENSG00000023608.5	chr14	61762420	61796428	+	-0.494084	0.0187205	-0.845712	4.45373e-08	-0.328739	0.0944791	0.386593	0.00590343	0.146807	0.425946	0.136726	0.402186
ENSG00000023697.13	chr12	15911302	16037381	+	-0.437847	0.000331797	-0.0919769	0.562897	-0.194684	0.175024	0.0626185	0.714139	0.320714	0.00415464	-0.0837835	0.567897
ENSG00000023734.11	chr12	15882387	15903478	+	-0.0299722	0.715631	0.185288	0.0945605	0.225172	0.000605002	0.232473	0.0399482	0.135	0.0548771	0.095617	0.468141
ENSG00000023839.12	chr10	99782640	99852594	+	0.152401	0.70713	-0.800359	2.97204e-32	0.335416	0.264695	-0.858221	6.77764e-28	0.224559	0.441258	-0.0803977	0.382851
ENSG00000023902.14	chr1	150149183	150164720	+	-0.686413	1.55737e-17	-0.49838	0.229043	-0.813879	6.4734e-23	0.249728	0.471006	-0.363697	6.65696e-06	0.0334104	0.920989
ENSG00000023909.10	chr1	93885199	93909456	-	-0.628612	5.07389e-06	-1.12349	5.51377e-43	0.303555	0.0424646	-0.346032	0.00113908	-0.428374	0.0019837	-0.132131	0.176303
ENSG00000024048.11	chr6	42564029	42693505	+	-1.20695	1.09955e-33	-0.932201	9.41959e-13	-0.993171	1.22455e-19	-1.01023	7.3064e-13	-0.492175	9.88392e-06	-0.470482	0.000133249
ENSG00000024526.17	chr1	68474152	68497221	-	-0.229613	0.351082	-0.451141	0.00880421	-1.17804	2.31703e-08	-0.229694	0.206917	-0.138537	0.583766	-0.0271997	0.908632
ENSG00000024862.18	chr6	138773769	138793319	+	0.173422	0.378378	0.0256543	0.936797	0.426267	0.0123348	0.204011	0.430017	0.186493	0.313472	-0.0286562	0.924723
ENSG00000025039.15	chr6	89364616	89412273	-	-0.67728	4.71744e-05	0.0939257	0.803962	-0.476302	0.00852258	0.39847	0.160681	0.0393549	0.871386	0.259844	0.314137
ENSG00000025156.13	chr6	122399551	122433119	+	-0.281366	0.0810227	-1.27807	2.34717e-07	-0.16609	0.397009	0.113463	0.655446	-0.409977	0.00852167	-0.255483	0.272039
ENSG00000025293.17	chr20	35771974	35950370	+	-1.15345	7.44374e-22	-1.18392	4.85641e-09	-1.31739	1.50316e-23	-0.531058	0.0491138	-0.277751	0.0207564	-0.032831	0.910599
ENSG00000025423.11	chr12	56752161	56787790	+	-0.185917	0.611785	0.724143	0.120662	0.115805	0.730396	0.32958	0.325185	0.15158	0.482822	0.066436	0.783632
ENSG00000025434.19	chr11	47248300	47269033	+	0.119217	0.765417	-0.0647845	0.845494	0.292442	0.403394	0.399494	0.112471	-0.230026	0.431586	0.46831	0.0576222
ENSG00000025708.14	chr22	50525752	50530032	-	0.0496837	0.755475	0.353303	0.262887	0.501138	0.000975516	0.287511	0.38415	0.462067	0.000243676	-0.0252694	0.940569
ENSG00000025770.19	chr22	50508224	50524780	+	0.604712	2.60099e-10	0.644907	3.52814e-05	0.53405	7.27426e-08	0.854123	1.35502e-10	0.224994	0.0425995	0.218994	0.146716
ENSG00000025772.8	chr20	44942130	44960397	-	-0.110136	0.367817	0.173093	0.218644	0.0751931	0.573502	0.263065	0.0627752	-0.0391516	0.798084	0.106598	0.489816
ENSG00000025796.14	chr6	107867756	107958208	-	-0.528861	7.15035e-06	0.0950577	0.48844	-0.505791	1.03105e-05	-0.355797	0.00415716	0.0605486	0.621145	0.0331183	0.83619
ENSG00000025800.14	chr1	32108056	32176563	+	-0.25442	0.0400416	-0.545062	0.00087477	-0.911079	3.04255e-08	-0.559556	0.00505445	-0.212392	0.0729917	0.0633429	0.776192
ENSG00000026025.16	chr10	17228241	17237593	+	0.224245	2.28711e-05	0.249895	0.00191996	0.317285	2.58518e-09	0.221198	0.00458606	-0.15519	0.00453616	-0.116769	0.229954
ENSG00000026036.22	chr20	63659300	63698684	+	0.601817	0.00879027	2.51299	2.88596e-18	0.541358	0.0211108	1.54232	0.000152603	0.77811	0.000195045	2.90941	5.5849e-28
ENSG00000026103.22	chr10	88990531	89017059	+	0.420032	1.49527e-06	-0.0375413	0.861099	-0.0477269	0.775266	0.25981	0.12486	-0.193769	0.0279621	-0.19655	0.276953
ENSG00000026297.16	chr6	166922113	166957191	-	-0.172164	0.0409384	0.480532	0.0150301	0.131267	0.166322	0.599071	0.00613981	0.571387	1.64764e-12	0.240975	0.222001
ENSG00000026508.20	chr11	35138882	35232402	+	-0.665911	2.50295e-19	0.207542	0.016046	-0.603779	2.85385e-11	-0.116836	0.266033	-0.0890786	0.35095	0.315735	0.000102623
ENSG00000026559.14	chr20	51003656	51023107	-	0.300116	0.433997	-0.92072	0.000360523	1.18581	0.0126121	-0.656649	0.00903109	-0.0873673	0.744373	-0.419774	0.087245
ENSG00000026652.15	chr6	161129967	161274061	-	-1.39987	2.95845e-06	-1.70047	9.18727e-06	-0.283751	0.349777	-1.24666	0.000951926	0.00436904	0.991952	0.0553471	0.864146
ENSG00000026751.17	chr1	160739057	160754821	+	0.00881089	0.9351	0.160135	0.718865	-0.233205	0.0136083	-0.160453	0.669689	0.0336642	0.741006	0.0529979	0.861154
ENSG00000026950.17	chr6	26402237	26415208	+	-0.417604	0.00393572	-0.513586	0.0696803	-0.271592	0.138963	-0.246101	0.39289	-0.150233	0.38134	-0.537211	0.0285191
ENSG00000027001.10	chr13	23730189	23889400	-	-0.174243	0.224296	0.155313	0.320664	-0.136015	0.455397	0.0447519	0.829619	0.137924	0.372013	0.0227493	0.917915
ENSG00000027075.15	chr14	61187559	61550976	+	-1.66219	1.58464e-73	-0.273136	0.448619	-1.07178	6.27906e-27	-0.498841	0.0970593	0.0112071	0.943902	0.00573602	0.986417
ENSG00000027697.15	chr6	137197485	137219449	-	-0.319169	0.000733246	-0.593972	0.000613397	-0.695579	5.18015e-10	0.332476	0.00741732	-0.309327	2.95937e-05	-0.0549678	0.75277
ENSG00000027847.14	chr5	177600132	177610330	+	-0.308607	0.196885	-0.116559	0.544097	-0.0584134	0.849146	-0.0439378	0.877583	0.532356	0.0074788	-0.0190622	0.941394
ENSG00000027869.12	chr1	156806243	156816848	-	-0.254162	0.393655	0.204978	0.644667	-0.0676877	0.844547	0.247521	0.494918	0.506487	0.0464341	0.0408973	0.887661
ENSG00000028116.18	chr2	57907629	58159920	+	-0.882107	2.17138e-20	-0.817502	2.35812e-08	-0.425113	0.000223818	-0.336254	0.0463728	0.330814	4.25513e-06	-0.20041	0.168612
ENSG00000028137.19	chr1	12166991	12209228	+	-0.285085	0.00353899	-0.0816962	0.845203	-1.40973	5.11073e-53	-0.0394174	0.904959	-0.573045	1.88036e-13	0.0332147	NA
ENSG00000028203.18	chr12	95217746	95302799	+	-0.869744	2.00558e-10	-0.945006	4.07224e-24	-0.473873	1.44562e-05	-0.386952	0.00028441	-0.158609	0.218203	-0.0653596	0.669308
ENSG00000028277.21	chr19	42086110	42196585	-	0.14097	0.290948	0.293084	0.414844	-1.03906	1.74002e-21	0.0808016	0.760063	-0.333939	0.000736325	-0.031252	0.875445
ENSG00000028310.18	chr5	850291	892801	-	0.0545203	0.724356	0.0371566	0.843913	-0.0632061	0.690992	-0.118474	0.602293	0.188381	0.0980799	0.238711	0.152515
ENSG00000028528.15	chr15	64094123	64146090	+	-0.171834	0.0421398	0.294158	0.104464	-0.32763	0.000386816	0.0952104	0.463654	-0.0710389	0.590013	0.102273	0.424788
ENSG00000028839.10	chr6	133952170	133990432	+	-0.509301	0.000965274	-1.31807	1.84162e-06	-0.318701	0.0693183	0.067306	0.787277	-0.286333	0.123928	-0.378919	0.0461194
ENSG00000029153.14	chr12	27332854	27425289	+	-0.501586	2.06826e-08	-0.761245	3.40635e-12	-0.311673	0.00976174	-0.527684	6.44328e-06	0.422539	1.79404e-05	-0.176861	0.129092
ENSG00000029363.17	chr6	136256627	136289851	-	-0.381353	1.50433e-08	-0.37961	3.0391e-07	-0.349055	0.000129362	-0.259414	0.0720444	-0.296445	1.07758e-06	-0.331853	0.00067498
ENSG00000029364.12	chr14	69398015	69462390	+	-0.121014	0.201555	-0.369122	0.0028673	-0.326206	0.000132477	-0.475885	3.92249e-07	-0.55068	6.42732e-14	-0.0287598	0.827334
ENSG00000029534.21	chr8	41653220	41896762	-	-0.351319	0.267204	-0.634202	0.00385375	-0.905613	0.00682061	-0.982276	4.55025e-05	0.574626	0.0717046	-0.00322517	0.990686
ENSG00000029639.11	chr6	155256134	155314493	-	-1.11558	3.59671e-13	-1.24562	9.18364e-06	-0.49893	0.00847018	0.156064	0.601998	-0.0562873	0.758222	-0.131801	0.601468
ENSG00000029725.17	chr17	5282265	5386340	+	-1.11889	7.38569e-24	-0.0904058	0.406036	-0.805664	5.80529e-11	-0.103328	0.400888	-0.0950431	0.437808	0.129961	0.182342
ENSG00000029993.15	chrX	150980509	150990771	+	0.242891	0.0215126	0.187977	0.10647	0.169035	0.0855528	0.162535	0.184205	-0.128887	0.23404	-0.28742	0.00736918
ENSG00000030066.13	chr11	47778087	47848555	-	-0.116956	0.233056	-0.977444	5.60998e-18	-0.517139	1.80308e-07	-0.596063	1.78515e-07	-0.298189	0.000251891	-0.318258	0.00306485
ENSG00000030110.13	chr6	33572547	33580293	-	-0.0651206	0.587753	0.40398	0.0146505	-0.0928499	0.429331	-0.0581525	0.801898	-0.105984	0.321938	-0.229851	0.218369
ENSG00000030419.16	chr2	212999691	213152427	-	-1.32888	4.03632e-58	-2.61014	0.000530908	-1.95061	2.05931e-42	-1.02208	0.0395244	-1.14379	1.39732e-45	-0.226051	0.28679
ENSG00000030582.18	chr17	44345246	44353106	+	1.01076	1.50423e-44	0.652112	6.27802e-14	0.579427	3.54549e-09	0.440219	0.00702414	0.149975	0.115914	0.109537	0.329543
ENSG00000031003.10	chr5	137937960	138051961	-	-0.67693	5.46362e-08	-0.963933	8.07635e-09	-0.656015	0.00013528	-0.850117	2.53869e-08	0.225011	0.0580214	-0.0114806	0.960915
ENSG00000031081.11	chr3	119294383	119420714	+	-1.2266	5.82659e-40	-0.0549811	0.906251	-1.11456	1.01703e-28	-0.780092	0.0387244	0.0370959	0.875606	0.0970967	0.703581
ENSG00000031691.7	chr6	49463370	49493107	+	0.612352	1.24162e-05	-0.21539	0.317453	0.338071	0.0434416	0.420731	0.0161141	-0.073659	0.725326	-0.0167493	0.948715
ENSG00000031698.13	chr1	109213918	109238182	+	0.176271	0.0114947	0.22068	0.105681	0.0529283	0.610045	0.165403	0.252748	-0.206016	0.00432351	-0.0342799	0.858547
ENSG00000031823.14	chr19	5916139	5978142	-	-0.274658	0.0225898	-0.649596	0.00407086	-0.320636	0.0304077	-0.429149	0.0181738	-0.386624	0.000721603	-0.149974	0.521728
ENSG00000032219.19	chr14	58298504	58373887	+	-0.828942	0.00220036	-1.36894	1.35973e-07	-0.436883	0.125487	-1.35647	7.8752e-07	-0.070505	0.827659	-0.569789	0.0426324
ENSG00000032389.13	chr2	3188925	3377830	-	-0.761223	2.06697e-09	-0.176745	0.270179	-0.314374	0.028771	0.276711	0.0932323	0.164544	0.288677	0.122591	0.514557
ENSG00000032444.17	chr19	7534004	7561764	+	-0.0562352	0.769692	0.173588	0.454819	0.0984108	0.539073	-0.295624	0.178182	0.0707318	0.621132	0.0300677	0.918675
ENSG00000032742.18	chr13	20567138	20691444	+	-0.0309376	0.946078	-0.251183	0.135225	-0.240685	0.479037	-0.115753	0.521852	0.26309	0.316239	0.140773	0.392179
ENSG00000033011.13	chr16	5033923	5087379	+	0.0164482	0.942268	0.592904	4.63379e-07	-0.13393	0.517206	0.364513	0.00714418	0.0412892	0.846045	0.0979686	0.555373
ENSG00000033030.15	chr12	122471599	122501073	-	-0.131079	0.254788	-1.13494	9.14444e-20	-0.282014	0.0168862	-0.895221	3.88548e-11	-0.903029	2.7449e-16	-0.855782	2.95931e-15
ENSG00000033050.9	chr7	151211484	151227205	-	0.0378244	0.734993	0.194631	0.220165	0.226633	0.0833068	0.324318	0.0255255	0.141676	0.39911	0.313969	0.0139693
ENSG00000033100.16	chr7	151232489	151238827	+	-0.127069	0.465057	-0.755453	4.85086e-08	-0.40603	0.00199706	-1.28242	3.16433e-14	-0.866099	1.3098e-08	-0.533453	3.90591e-05
ENSG00000033122.21	chr1	69567922	70151945	+	0.531176	0.182501	0.200754	0.650499	0.441005	0.249533	-0.0302575	0.937574	0.180389	0.480243	0.0210957	0.936804
ENSG00000033170.17	chr14	65410592	65744121	+	-1.60116	6.79017e-09	-0.795445	0.000525316	-1.03797	9.17195e-07	-1.22341	2.11555e-14	-0.597725	0.000111103	-0.0189806	0.935944
ENSG00000033178.13	chr4	67612652	67701155	-	-1.23922	6.99708e-15	-0.817503	2.64197e-09	-0.873048	4.21711e-05	-0.616287	0.000364763	-0.0577388	0.671304	0.0260539	0.889439
ENSG00000033327.13	chr11	78215293	78418348	-	-1.9291	0.000372863	-1.38825	1.98269e-07	-1.53559	0.000306575	-0.554051	0.0965926	-0.0593941	0.85096	0.375784	0.115097
ENSG00000033627.17	chr17	42458844	42522582	+	-0.994677	7.96782e-10	-0.603883	0.000195984	-0.918913	1.3245e-09	-0.527638	0.000715569	-0.242118	0.0800877	-0.0196361	0.939681
ENSG00000033800.14	chr15	68054309	68198603	+	-0.697613	4.17212e-12	-2.12915	3.81354e-24	-1.02279	2.87927e-13	-1.4043	5.31809e-12	-0.88026	2.17835e-20	-1.43916	1.38742e-24
ENSG00000033867.16	chr3	27372721	27484420	-	-1.6616	8.48298e-47	-0.729073	4.36841e-08	-1.40757	1.4864e-12	-0.881524	4.68831e-05	0.275242	0.0454671	0.0289671	0.898044
ENSG00000034152.19	chr17	21284672	21315232	+	0.431262	0.000378106	-0.499039	0.000284387	-0.218888	0.130636	-0.436091	0.00794341	-0.0424898	0.80901	-0.597512	8.69644e-06
ENSG00000034510.6	chr2	84905656	84906671	+	0.462199	1.82675e-19	0.717923	4.90222e-12	0.644223	1.07072e-31	0.65489	2.60127e-10	0.159805	0.00281252	0.0839088	0.542496
ENSG00000034533.12	chr3	131013875	131027649	-	1.13583	2.16919e-11	-0.09737	0.747045	0.864331	5.08462e-05	0.142252	0.607033	-1.90339	4.61236e-10	-2.30686	9.23741e-12
ENSG00000034677.13	chr8	100257060	100336218	-	-0.72964	1.86078e-06	-2.0273	1.04288e-17	-1.04896	2.26259e-08	-1.02136	0.027978	-1.04967	9.38975e-09	-0.365742	0.111347
ENSG00000034693.15	chr6	143450805	143490616	+	-0.786642	1.33542e-05	-0.213226	0.432114	-0.24217	0.211171	0.0338778	0.925273	0.17339	0.265684	0.0182877	0.948348
ENSG00000034713.8	chr16	75566375	75577881	+	0.611011	1.9853e-17	0.737996	3.9542e-10	0.494346	2.16803e-09	0.5758	6.86321e-07	0.221477	0.0109859	0.208202	0.084027
ENSG00000035115.22	chr2	217730	266398	-	-0.297345	0.169	0.148083	0.634616	0.235975	0.325833	0.226311	0.379725	0.546082	0.00251882	0.18443	0.410691
ENSG00000035141.8	chr2	70295975	70302090	-	-0.0402563	0.675798	0.0691525	0.619486	0.315556	5.79736e-06	0.405568	0.000108164	0.310893	1.4628e-06	0.154671	0.243421
ENSG00000035403.18	chr10	73995193	74121363	+	-1.35637	2.37983e-15	-0.470647	7.22381e-05	-0.99269	1.10106e-07	-0.742766	9.48449e-10	-0.186586	0.360389	-0.315818	0.00612936
ENSG00000035499.13	chr5	60596912	60700190	-	-1.11744	1.08181e-21	-0.874688	9.94284e-13	-0.742588	3.66588e-07	-0.229869	0.11014	0.154193	0.282399	-0.0592356	0.714826
ENSG00000035664.11	chr15	63907036	64072033	-	-0.5894	0.00591765	-0.257982	0.4579	-0.632197	0.000786842	-0.688939	0.0212223	0.487263	0.00270683	0.0522037	0.870089
ENSG00000035681.9	chr8	58583508	58659853	-	-1.02068	5.01979e-08	-0.309644	0.0460294	-0.662279	0.00101997	-0.462439	0.0133381	-0.110506	0.513329	-0.114425	0.562385
ENSG00000035687.10	chr1	244408494	244451909	-	-1.18586	1.14753e-39	-0.995595	1.77107e-22	-0.836732	1.05395e-14	-0.25755	0.0150661	-0.170259	0.0534154	-0.0707194	0.584927
ENSG00000035928.16	chr4	39287456	39366375	-	-0.783807	3.1676e-10	-1.29447	1.73634e-22	-0.653433	3.61976e-08	-0.964292	2.89356e-08	-0.255376	0.134433	-0.164848	0.460764
ENSG00000036054.13	chr3	100260992	100325251	+	-0.397102	0.0163817	-0.827037	1.56983e-08	-0.554308	0.00131405	-0.289055	0.0655147	-0.239251	0.319545	-0.137075	0.538791
ENSG00000036257.13	chr2	224470150	224585397	-	-0.99659	8.8616e-14	-1.43746	1.21265e-41	-0.553412	4.56541e-06	-0.612133	1.49934e-09	-0.417398	0.000309369	-0.47773	1.47038e-06
ENSG00000036530.9	chr14	99684298	99727301	+	0.259524	0.499725	0.0463295	0.924189	0.0870706	0.830766	-0.259622	0.468606	-0.251447	0.372164	0.0806076	0.77354
ENSG00000036549.13	chr1	77562416	77683419	-	-0.217746	0.236295	-0.679914	4.24932e-06	-1.08253	1.21539e-14	-0.591394	6.15877e-06	-0.156285	0.337077	-0.121212	0.413401
ENSG00000036828.17	chr3	122183668	122291629	+	0.0686237	0.865863	0.603733	0.188046	-0.13973	0.703801	0.304041	0.368942	-0.105085	0.741298	-0.00858492	NA
ENSG00000037042.9	chr17	42659284	42667006	+	-0.52591	0.025061	0.3485	0.0608784	-0.0779323	0.798864	0.0118526	0.967682	-0.336052	0.17316	-0.245311	0.23816
ENSG00000037241.7	chr5	172958729	172969771	+	0.611051	3.94013e-07	0.64389	3.44301e-08	0.447893	0.0112876	0.854793	6.22374e-14	0.17318	0.312016	0.0921848	0.633261
ENSG00000037280.16	chr5	180601506	180649624	-	-0.0309129	0.927953	-0.210986	0.507992	0.0488673	NA	0.493523	0.0664803	-0.0545195	NA	-0.0208447	0.948721
ENSG00000037474.15	chr5	6599239	6633291	-	-0.494677	2.69102e-14	-0.22252	0.0403634	-0.0478475	0.623899	0.0371086	0.810972	0.0531921	0.529866	-0.143496	0.174629
ENSG00000037637.11	chr1	16246840	16352480	-	-0.0336207	0.901619	-2.26533	4.21021e-21	-1.45951	4.34527e-10	-1.90036	4.59073e-16	-1.33583	3.65168e-10	-0.749496	0.00385895
ENSG00000037749.12	chr5	154038906	154220478	+	1.04111	1.00141e-18	0.255731	0.286381	0.206449	0.433219	-0.106476	0.702324	-0.412402	0.00965559	-0.316634	0.138519
ENSG00000037757.14	chr19	13764522	13774282	+	0.888085	3.11704e-15	0.41459	0.00632729	0.616011	5.85675e-07	0.290903	0.161754	0.620813	4.28919e-07	0.282884	0.0618755
ENSG00000037897.17	chr12	57768471	57772119	-	-1.04463	6.34089e-06	-0.805514	2.20246e-06	-0.806592	0.00225584	0.350865	0.0222191	-0.206472	0.364235	-0.0881604	0.660987
ENSG00000038002.9	chr4	177430774	177442437	-	0.157591	0.380988	0.658389	4.19865e-06	0.132769	0.578746	0.408523	0.0217451	0.00695844	0.980601	0.119775	0.547843
ENSG00000038210.14	chr4	25160663	25279204	+	-0.53856	2.69926e-11	-0.237618	0.110876	-0.317709	0.0458023	0.0700978	0.702282	0.34271	2.37582e-05	0.085802	0.647816
ENSG00000038219.13	chr4	13568738	13627725	-	-0.191203	0.380262	-0.902194	0.065106	-0.409114	0.0479915	-2.51544	1.73423e-30	-0.217539	0.261505	-1.51562	3.34954e-15
ENSG00000038274.17	chr5	163503114	163519354	+	0.342667	1.28228e-06	-0.0449974	0.752849	0.419038	1.34017e-05	0.327917	0.000465418	0.175768	0.0290779	-0.00227708	0.988758
ENSG00000038358.15	chr16	67873052	67884499	+	0.0720001	0.654028	-0.00491636	0.980749	-0.121686	0.63592	-0.242187	0.207697	-0.277932	0.0301355	-0.485293	1.55492e-05
ENSG00000038382.20	chr5	14143342	14532128	+	-1.54322	0.000124685	-0.956949	3.8205e-09	-1.06033	2.98512e-24	-0.953676	4.29336e-06	0.0543151	0.745078	0.0444713	0.878686
ENSG00000038427.16	chr5	83471618	83582303	+	-0.652491	0.103161	-0.738251	2.69332e-08	-1.11727	0.000958134	-1.42327	4.68138e-22	-1.27476	8.78434e-06	-0.256187	0.0392511
ENSG00000038532.16	chr16	10944564	11182186	+	-0.53956	0.000465368	-0.0694143	0.79558	-0.920535	6.56512e-17	-0.467827	0.0653539	0.0147553	0.901362	0.04303	0.855449
ENSG00000039068.19	chr16	68737292	68835541	+	-0.163063	0.649684	-0.200384	0.644667	0.119041	0.70351	-0.707463	0.0808886	0.129631	0.681816	-0.211428	0.422687
ENSG00000039123.16	chr5	55307989	55425579	+	-1.05654	5.04988e-15	-0.264384	0.00741902	-0.582208	3.51511e-07	-0.275507	0.0488692	-0.413083	0.000414976	-0.281497	0.0140091
ENSG00000039319.17	chr5	80408013	80483379	+	0.0191774	0.963132	-0.104339	0.627262	-0.310883	0.338082	-0.0792189	0.715562	0.47511	0.142176	0.0564537	0.831849
ENSG00000039523.20	chr16	67518418	67546788	+	0.0718355	0.783315	-0.24574	0.361685	0.116626	0.650609	-0.594455	0.00489692	0.0857915	0.678342	-0.00951196	0.977038
ENSG00000039560.14	chr5	34656328	34832612	+	0.106793	0.585202	-0.630883	1.15106e-13	0.128252	0.539906	-0.694274	2.32159e-11	0.0756982	0.655192	0.0856691	0.405851
ENSG00000039650.12	chr19	49859882	49878351	-	-0.18011	0.646492	0.13059	0.721956	0.24052	0.518175	0.0106879	0.983072	0.177234	0.453142	0.663506	0.0118098
ENSG00000040199.18	chr16	71637835	71724701	-	-0.672815	0.000765198	-2.61768	1.22204e-28	-0.557094	0.0376572	-1.75899	1.25341e-13	-0.743497	5.47659e-10	-1.10176	3.06432e-07
ENSG00000040275.17	chr5	169583636	169604778	+	-0.0549248	0.797893	-1.48648	8.48998e-37	-0.748947	0.00153599	-0.447913	4.34523e-08	-0.287756	0.0665213	-0.59587	8.71766e-12
ENSG00000040341.18	chr8	73420369	73747708	-	-1.42823	1.39282e-17	-0.118517	0.461087	-1.04146	5.93996e-14	-0.239038	0.168481	0.138859	0.339323	0.412561	0.0494468
ENSG00000040487.13	chr1	19312326	19329300	+	-0.595762	0.0187998	-1.1378	1.58841e-05	-0.55079	0.0474009	-0.476365	0.0940687	-0.0771822	0.791262	-0.230528	0.312456
ENSG00000040531.16	chr17	3636459	3663103	+	-0.871633	4.90003e-05	-0.320219	0.179477	-0.345704	0.236201	-0.189497	0.541952	0.0571457	0.863213	0.0155702	0.959744
ENSG00000040633.13	chr17	7235029	7239722	-	-0.527381	0.000378106	-1.28524	8.20793e-27	-0.43315	0.0207428	-0.718306	1.51914e-10	-1.44616	1.01296e-13	-1.48731	4.2067e-37
ENSG00000040933.16	chr2	98444854	98594392	+	-1.21815	6.45028e-28	-0.365011	0.070799	-1.27307	7.80659e-34	-0.535127	0.00337879	-0.121641	0.169371	0.160172	0.384383
ENSG00000041357.16	chr15	78540405	78552417	+	-0.0753595	0.393856	0.420161	0.000411978	0.100693	0.176394	0.49715	2.56888e-06	0.0752791	0.320191	0.0219949	0.898044
ENSG00000041515.16	chr13	108596152	109208005	+	0.43986	0.219677	-0.00643019	NA	0.476253	0.21246	0.0458693	NA	0.968228	0.0159164	0.0731845	NA
ENSG00000041802.11	chr3	194640791	194672463	-	0.0432117	0.699494	-0.40841	0.00256807	0.314367	0.000240128	0.104228	0.531193	0.337557	1.3523e-05	0.165936	0.229303
ENSG00000041880.14	chr3	51942345	51948867	+	0.137228	0.594562	0.439536	0.0741357	0.412005	0.0332176	0.735715	0.0015772	0.391888	0.0156781	0.289539	0.216874
ENSG00000041988.15	chr1	6624866	6635586	+	0.576773	0.0425109	-0.0532076	0.893069	0.775138	0.00856443	0.150192	0.583071	-0.768094	0.00578372	-0.872637	0.000280559
ENSG00000042062.13	chr20	50586108	50691542	-	0.139716	0.696291	0.0772057	0.849612	0.082701	0.798185	-0.0839788	0.775591	-0.0433976	NA	-0.0629626	NA
ENSG00000042088.14	chr14	89954939	90044764	+	-1.20887	2.19657e-12	-1.16724	3.76107e-11	-0.634817	0.000778417	-0.603388	0.000308428	0.215236	0.102486	-0.17858	0.390085
ENSG00000042286.15	chr10	70098223	70132934	-	-0.0580179	0.611473	0.0173293	0.933616	0.0745875	0.51609	0.0752374	0.728551	-0.101037	0.327404	0.0103663	0.961428
ENSG00000042317.17	chr14	88384924	88470350	+	-0.0356491	0.937996	-1.01616	0.00306852	-0.0484322	0.894357	-0.26904	0.325589	-0.154452	0.492592	-0.430872	0.0705553
ENSG00000042429.12	chr11	93784227	93814963	+	-0.0482557	0.805483	-1.67684	1.38098e-21	-0.192855	0.293575	-0.621021	0.000988827	-1.36499	5.15336e-15	-1.15424	2.11459e-15
ENSG00000042445.14	chr2	85341955	85354531	-	2.25653	1.61831e-159	1.74229	1.12644e-93	1.16797	4.23246e-25	0.92424	1.15555e-19	0.143672	0.306991	0.311976	0.00834493
ENSG00000042493.16	chr2	85394753	85418432	-	0.288258	0.0305597	0.769994	3.2403e-07	0.452013	0.000545949	0.747268	5.05942e-05	0.296053	0.0193033	0.367159	0.0613467
ENSG00000042753.12	chr19	46838136	46850846	-	0.474299	8.34589e-06	0.804075	9.96638e-12	0.735809	6.96493e-12	0.570509	1.64984e-08	0.323896	0.0183562	-0.0399599	0.786957
ENSG00000043093.15	chr3	182938074	182985953	-	-0.675328	5.66919e-07	-1.37239	1.47878e-22	-0.919286	4.44885e-09	-0.588046	6.7037e-05	-0.324305	0.0313874	-0.222228	0.145352
ENSG00000043143.20	chr5	134524312	134583230	+	-0.289216	0.0466185	-1.55336	5.21582e-14	-1.354	4.81144e-17	-1.13866	2.05907e-11	-1.19577	2.81828e-20	-0.256464	0.139374
ENSG00000043514.17	chr1	39838110	39883511	-	-0.350569	0.0199103	-0.027851	0.926543	0.127058	0.433973	0.0140757	0.968599	0.113768	0.497176	0.195351	0.423512
ENSG00000044090.10	chr6	43037617	43053945	-	0.399645	0.000134356	0.695192	1.35262e-05	0.0799546	0.609222	0.254097	0.193217	0.0127302	0.948999	0.467893	0.0103579
ENSG00000044115.21	chr5	138610967	138935034	+	-0.410761	0.0370244	0.55246	2.46475e-06	-0.528699	0.00775563	-0.149836	0.332356	-0.0294099	0.9145	0.0473748	0.778547
ENSG00000044446.12	chrX	18892298	18984114	-	-1.02156	8.31738e-09	0.0881928	0.818229	-0.0253688	0.927755	-0.148504	0.655578	0.0861661	0.755989	0.0657633	0.821272
ENSG00000044459.15	chr9	17134982	17503923	+	-0.59418	0.0180471	-0.161929	0.328411	-0.554584	0.0265897	-0.208623	0.260669	0.194449	0.36434	0.0117338	0.959278
ENSG00000044574.8	chr9	125234853	125241343	-	-0.658929	8.37578e-44	-0.0425416	0.768602	-0.750856	1.78302e-27	-0.159208	0.186293	-0.834937	4.9253e-82	-0.30835	0.00385895
ENSG00000046604.13	chr18	31498177	31549008	+	-0.184985	0.0689646	0.0486954	0.760786	-0.625104	1.0372e-09	-0.531418	4.72277e-07	0.0827651	0.43638	0.240687	0.00278322
ENSG00000046647.13	chrX	14008279	14029893	-	-0.17757	0.39363	-0.0961162	0.751093	-0.0501321	0.829481	0.362995	0.125368	0.158381	0.395574	0.0947326	0.714508
ENSG00000046651.15	chrX	13734745	13769357	+	-0.513976	4.52613e-05	-0.699484	0.000811957	-0.207506	0.0842649	0.0676979	0.796923	-0.0562862	0.681544	-0.369886	0.0616227
ENSG00000047056.16	chr10	1049538	1132384	+	-0.16189	0.360556	-2.02175	2.57204e-09	-0.461257	0.0146586	-1.70649	1.35557e-06	-0.823771	2.03559e-08	-1.01479	0.00370617
ENSG00000047188.16	chr5	113513694	113595285	+	-0.705986	6.56691e-09	-0.289551	0.0263477	-0.440284	0.0226182	-0.371974	0.0569525	0.102026	0.578733	0.185989	0.125506
ENSG00000047230.15	chrX	16587999	16712936	-	-0.812003	0.000209522	-0.0348198	0.870989	-0.440546	0.0688769	-0.403633	0.0614741	0.494082	0.00504944	0.178184	0.359692
ENSG00000047249.18	chr8	53715543	53843558	-	-0.837809	0.000558526	-0.511257	0.0032489	-0.727354	0.000167122	-0.401912	0.015471	-0.466979	0.024781	-0.168062	0.420224
ENSG00000047315.17	chr4	56977722	57031158	+	-0.304832	0.00023995	-0.410708	0.00641387	-0.288269	0.00088099	-0.0466104	0.855462	-0.137882	0.314784	-0.542413	0.000116909
ENSG00000047346.12	chr15	52581317	52709817	-	-0.826808	1.03856e-06	-0.554325	0.119806	-0.33657	0.0545971	-0.398478	0.101792	-0.569933	0.00134307	-0.357061	0.0903351
ENSG00000047365.12	chr4	35948221	36244514	-	0.0278426	0.94906	-1.61571	3.55806e-06	0.411205	0.188865	-0.554563	0.0884813	-0.334863	0.021248	-0.569506	0.0331506
ENSG00000047410.14	chr1	186311652	186375693	-	-0.265984	0.0287425	-0.86817	3.9384e-15	-0.404105	0.000244318	-0.723682	3.35693e-07	-0.474021	4.63395e-12	-0.335856	0.0172454
ENSG00000047578.13	chr16	27550133	27780369	+	-1.0271	0.000573365	-0.133531	0.605925	-0.479237	0.094285	-0.100962	0.771063	0.228176	0.366166	0.183978	0.345417
ENSG00000047579.20	chr6	15522807	15663058	-	-1.89164	5.05192e-26	-1.27421	1.55043e-07	-0.836246	1.08317e-06	0.0377905	0.906181	0.112093	0.536089	0.102865	0.663477
ENSG00000047621.12	chr12	4487735	4538508	-	-0.911876	5.88108e-09	-0.436667	0.00352783	-0.674872	5.43799e-06	-0.0660762	0.766235	0.0716025	0.681723	0.0364879	0.864897
ENSG00000047634.15	chrX	17737449	17754988	+	0.293235	0.0175387	1.07912	2.85081e-12	0.662551	2.8774e-08	1.06526	6.11111e-12	0.708694	1.26865e-10	0.536927	0.000544587
ENSG00000047644.19	chrX	10015254	10144474	+	0.0942585	0.509025	1.63339	4.16918e-29	-0.689054	1.33625e-08	0.0958767	0.588668	0.0899465	0.643093	0.384719	0.00476869
ENSG00000047849.21	chr3	47850690	48089272	-	-0.93736	1.08507e-35	-0.208447	0.110552	-0.824911	1.35091e-19	-0.73424	4.94047e-09	-0.0897636	0.434723	-0.118062	0.463637
ENSG00000047932.14	chr6	117560269	117602542	-	-0.314975	0.000196713	-1.11371	5.92968e-21	-0.374403	3.92301e-05	-0.399662	0.0051564	-0.581131	1.56891e-10	-0.325174	0.00206944
ENSG00000048028.11	chr11	113797874	113875570	-	-0.832348	1.54563e-07	-0.280518	0.124783	-0.636536	6.30954e-07	-0.864021	1.75739e-08	-0.140825	0.345967	-0.151671	0.484464
ENSG00000048052.22	chr7	18086949	19002416	+	-1.42444	5.54147e-06	0.244097	0.521917	-1.18967	0.000113331	-0.452461	0.207938	-0.643516	0.0292434	-0.124553	0.585837
ENSG00000048140.18	chr5	176647387	176659054	+	0.0194448	0.93743	0.282459	0.0108681	-0.119061	0.508591	0.322115	0.0173035	0.262325	0.0828088	0.161874	0.11912
ENSG00000048162.21	chr5	176383938	176388927	-	-0.52434	7.53698e-09	-0.224924	0.111398	-0.119375	0.308715	0.631883	3.40695e-07	-1.10504	3.68788e-31	-1.05371	4.25769e-17
ENSG00000048342.17	chr4	15469865	15601552	+	0.273227	0.406756	0.084825	0.710562	0.08814	0.814815	-0.0449139	0.860312	-0.310382	0.293384	-0.0706109	0.766867
ENSG00000048392.12	chr8	102204502	102238961	-	1.22602	4.34862e-10	-0.158248	0.534819	0.0356545	0.936683	-0.462509	0.0246044	-0.0968579	0.754925	-0.100737	0.665614
ENSG00000048405.10	chr7	127346790	127431924	-	0.448878	6.37753e-07	-1.37696	3.78861e-10	0.240546	0.0463058	-0.66767	0.00364627	-0.709306	2.06643e-12	-0.876272	1.92903e-07
ENSG00000048471.14	chr16	11976734	12574287	+	-1.03104	6.51256e-18	-0.180679	0.561373	-1.00263	5.93707e-26	-0.59669	0.0570139	0.000798603	0.995286	-0.184313	0.467321
ENSG00000048544.6	chr6	42206807	42217861	-	-0.0548794	0.655913	0.0502339	0.746588	-0.0387456	0.765383	0.271395	0.0185439	0.248721	0.00428027	0.333097	0.00170387
ENSG00000048545.16	chr6	42155406	42181338	+	0.173906	0.663505	0.068858	0.885032	0.266142	0.470595	0.0343301	0.928575	-0.116785	0.570358	-0.00543738	0.983383
ENSG00000048649.13	chr11	77659996	77821017	-	0.148014	0.379665	-0.369718	0.0064348	-0.0684246	0.739722	-1.00745	1.83774e-13	-0.371057	0.00205465	-0.202804	0.228742
ENSG00000048707.15	chr1	12230030	12512047	+	-2.21718	5.45148e-16	-0.627369	0.011155	-1.59392	4.39231e-11	-0.826247	0.0513627	-0.632919	3.92387e-05	-0.0644375	0.827922
ENSG00000048828.17	chr9	93451685	93566112	+	-0.19296	0.000895046	0.223794	0.0140812	-0.403895	1.16181e-05	-0.459032	2.67668e-07	0.183368	0.00117472	0.17676	0.0639817
ENSG00000048991.16	chr2	135531455	135725270	+	-0.989581	1.18563e-19	0.140724	0.632194	-0.603091	0.000935174	-0.447065	0.0132136	0.264374	0.0117337	0.239637	0.173245
ENSG00000049130.16	chr12	88492793	88580851	-	1.73915	0.000409018	-0.833217	4.29131e-07	0.689275	0.100873	-0.337335	0.0293257	0.134203	0.635132	-0.0496672	0.795984
ENSG00000049167.15	chr5	60866454	60945073	-	-0.378691	0.101695	-0.0370287	0.902154	0.0167716	0.951919	0.200609	0.486564	0.459008	0.00930747	0.118413	0.646052
ENSG00000049239.13	chr1	9234774	9271337	+	0.0745975	0.62535	0.124422	0.562999	-1.0417	4.57117e-22	-1.16558	3.17074e-09	-0.10186	0.541781	0.068754	0.781909
ENSG00000049245.13	chr1	7771296	7781432	+	1.079	7.82693e-14	0.250182	0.0176446	1.15612	1.82461e-16	0.126555	0.325589	-0.344371	0.0292888	0.107428	0.422241
ENSG00000049246.14	chr1	7784320	7845177	+	-0.131078	0.705192	-0.625803	0.0755223	-0.486215	0.17983	-0.234999	0.472807	-0.196209	0.389165	0.358635	0.194838
ENSG00000049249.9	chr1	7915871	7943165	-	0.678024	0.0261068	0.117237	0.790522	0.461696	0.152925	-0.033221	0.937225	0.102844	0.745342	0.0952415	0.746102
ENSG00000049323.16	chr2	32946953	33399509	+	-0.0592983	0.725662	-0.324444	0.0362161	-0.119936	NA	-0.759948	0.000206901	-0.0121857	NA	-0.121456	0.533823
ENSG00000049449.10	chr11	32091074	32105722	+	0.0789527	0.45548	0.426806	1.37707e-06	-0.0911625	0.233253	0.226214	0.0167062	0.2473	1.41102e-05	0.133354	0.210219
ENSG00000049541.11	chr7	74231499	74254458	-	0.278215	0.000486903	-0.00836299	0.968418	0.271552	0.00132357	0.319805	0.0667906	0.444397	2.62452e-06	0.140593	0.46452
ENSG00000049618.24	chr6	156776020	157210779	+	-2.16979	3.47088e-62	-0.379839	0.198115	-1.53826	1.73855e-41	-1.35745	9.8628e-12	-0.7271	6.10025e-16	-0.316029	0.0561535
ENSG00000049656.14	chr5	1317752	1345099	-	-0.201135	0.160481	0.436604	3.41403e-06	-0.63417	7.23401e-13	0.180256	0.117428	-0.0715563	0.640064	-0.0295907	0.869544
ENSG00000049759.19	chr18	58044226	58401540	+	-0.614591	0.132874	-0.714891	0.0124599	-0.31916	0.375945	0.115096	0.766235	-0.247788	0.363152	0.725523	0.0469698
ENSG00000049769.14	chrX	49269793	49301461	+	1.58684	0.000756288	1.43084	2.21374e-06	0.873672	0.0316783	0.724427	0.0130075	-0.220891	0.437757	0.254752	0.330138
ENSG00000049860.14	chr5	74640023	74722647	+	0.0251448	0.904207	0.400513	0.00698393	0.0686597	0.780286	0.367044	0.0114082	0.219224	0.145723	0.108074	0.549478
ENSG00000049883.15	chr5	72320367	72368395	+	-0.0939945	0.67604	-0.653634	0.000130932	-0.661815	4.12517e-06	0.184255	0.315667	0.0336793	0.859711	-0.220314	0.193532
ENSG00000050030.16	chrX	74732856	74925472	-	-1.86996	1.02667e-43	-0.279948	NA	-2.02358	1.95332e-45	-0.0616544	NA	-1.23683	5.25265e-23	0.0417833	NA
ENSG00000050130.18	chr14	59484443	59505410	+	0.251116	0.0951944	-0.258681	0.0086546	0.276313	0.0558538	0.237727	0.0153544	-0.435105	0.00769383	-0.192745	0.058394
ENSG00000050165.18	chr11	11956207	12009769	-	0.186667	0.307732	0.415018	0.0227008	0.0402567	NA	0.130955	0.580604	0.0207996	NA	0.320455	0.046572
ENSG00000050327.15	chr7	144355288	144380632	+	-0.204019	0.551108	0.106964	0.814667	-0.291743	0.326537	-0.0315166	0.938646	-0.461595	0.0879496	-0.077365	0.776299
ENSG00000050344.9	chr7	26152198	26187137	+	-0.640629	3.7375e-06	-0.310866	0.0208224	-1.75197	3.61947e-29	-0.383423	0.00257654	0.077272	0.618904	-0.200842	0.114647
ENSG00000050393.11	chr6	13786557	13814568	-	-0.46402	0.000680056	0.293864	0.0572064	0.194024	0.139618	0.310089	0.0117049	0.211867	0.0964571	0.190609	0.262995
ENSG00000050405.13	chr12	50175788	50283546	-	-0.638044	3.5682e-13	-0.482944	0.0243514	-0.442283	0.00100185	0.0817649	0.765759	-0.13742	0.0709867	0.127344	0.627851
ENSG00000050426.16	chr12	51047962	51060424	+	-0.0824489	0.517288	0.115102	0.597576	-0.437098	0.000512118	0.170221	0.421239	0.171925	0.158799	0.441255	0.0105443
ENSG00000050438.17	chr12	51391317	51515763	+	-0.0687455	0.839608	-0.286707	0.383394	-0.210861	0.481422	-0.0438338	0.916012	0.370736	0.144813	-0.187859	0.498636
ENSG00000050555.19	chr9	131009174	131094473	+	0.0135809	0.975821	0.71191	0.0626444	-0.0619161	0.861533	0.208133	0.572563	-0.169965	NA	0.748679	0.0176369
ENSG00000050730.16	chr4	121131408	121227466	-	-0.299494	0.347731	-0.15511	0.64813	-0.29186	NA	0.0587425	0.837659	-0.066009	NA	-0.0118901	NA
ENSG00000050748.18	chr5	180233143	180292099	-	-0.300054	0.0252892	0.0596246	0.705786	-0.230384	0.0932997	-0.145376	0.312687	0.46907	2.19001e-05	0.276376	0.00992827
ENSG00000050820.17	chr16	75228181	75268053	-	-0.354548	0.100771	-0.837711	2.56535e-10	-0.594633	0.00490897	-0.833542	2.55629e-07	-0.516906	0.0635985	-0.739848	9.17867e-09
ENSG00000051009.11	chr11	6211345	6234711	-	0.599397	1.15126e-06	-0.331512	0.0786199	0.400921	0.0025927	-0.1233	0.607455	0.324634	0.0107293	0.055395	0.805641
ENSG00000051108.15	chr16	56932142	56944864	+	-0.493813	6.81056e-07	-0.955796	8.59684e-08	-0.258942	0.0527425	-0.501737	0.000748718	-0.786839	3.6166e-16	-0.71637	2.08997e-07
ENSG00000051128.19	chr19	18929201	18941261	-	-0.139892	0.730789	0.193567	0.404469	-0.134438	0.723384	0.298205	0.104381	-0.243619	0.396149	0.00888182	0.974892
ENSG00000051180.17	chr15	40694774	40732340	+	-0.215352	0.141348	-0.612024	0.0015676	0.0833518	0.633094	0.091174	0.709834	0.164222	0.272172	-0.109517	0.622013
ENSG00000051341.14	chr3	121431427	121546641	-	-1.06603	9.88765e-21	-0.620657	0.0016252	-1.32985	1.58991e-15	-0.757373	1.34431e-05	-0.105064	0.485471	-0.199803	0.247983
ENSG00000051382.9	chr3	138652698	138834928	-	-2.03324	5.13711e-50	-1.42271	1.54861e-26	-1.62213	1.25043e-28	-0.982598	5.03954e-08	-0.1653	0.303427	-0.100206	0.557254
ENSG00000051523.11	chr16	88643289	88651054	-	0.568236	4.41372e-19	0.759574	6.26114e-14	0.595027	6.98589e-13	0.828631	9.37198e-12	0.389995	3.22032e-08	0.327236	0.00303031
ENSG00000051596.10	chr5	175917873	176034680	-	0.224256	0.117409	0.184687	0.176011	0.242463	0.020061	0.313424	0.0148436	0.238395	0.0185116	0.10212	0.563896
ENSG00000051620.11	chr6	138403531	138422197	+	0.153241	0.26375	0.699132	5.22534e-09	0.577141	2.11257e-09	0.622389	7.38518e-07	0.295699	0.00864364	0.233875	0.0642199
ENSG00000051825.15	chr12	123152320	123244014	-	-1.04988	3.93737e-09	-0.596545	0.000914399	-1.04484	4.40289e-05	-1.0568	2.99947e-07	0.0451359	0.836793	0.00782588	0.975377
ENSG00000052126.14	chr12	19129752	19376400	+	-0.174855	0.65835	-1.26456	3.07626e-13	0.0146922	0.973926	-0.520214	0.0096179	-0.175584	0.531824	-0.578548	0.000185571
ENSG00000052723.12	chr1	114769479	114780685	-	0.222355	0.398733	0.166538	0.579881	0.240713	0.395867	0.326337	0.0549524	0.0623388	0.835792	0.188159	0.382853
ENSG00000052749.14	chr10	97356358	97426076	-	-0.314105	0.00159947	-0.136174	0.401591	-0.061312	0.595932	-0.22014	0.0970593	-0.373035	2.19001e-05	-0.271468	0.0264165
ENSG00000052795.13	chr4	158769026	158908050	+	-1.29176	0.000132239	-1.56952	8.26385e-05	-0.572187	0.139814	-1.35086	0.00392878	-0.705511	0.0226567	-0.417441	0.151152
ENSG00000052802.13	chr4	165327667	165343164	+	0.332931	0.00100233	0.120784	0.384301	0.0639612	0.662026	0.420541	0.000887991	-0.122475	0.324283	0.338664	0.00238211
ENSG00000052841.15	chr11	43358920	43494933	+	-1.17247	2.94825e-20	-0.417025	0.00150174	-0.983064	3.72126e-15	-0.530527	0.00169973	0.027828	0.887069	-0.158774	0.245906
ENSG00000053108.17	chr5	133196455	133612541	-	0.0950394	0.77909	0.77583	0.0414699	0.11992	0.676019	0.0513561	0.903863	1.64968	0.00624622	0.0895717	0.761868
ENSG00000053254.16	chr14	89124871	89619149	-	-0.544682	0.0215701	-0.331387	0.256689	-1.30575	2.22608e-22	-0.244883	0.477332	-0.443866	1.3625e-08	0.0626329	0.8274
ENSG00000053371.12	chr1	19303965	19312146	-	0.451576	0.000900005	0.715665	1.05187e-07	0.402039	0.00619218	0.610274	1.93197e-05	0.351252	0.0455054	0.15156	0.32772
ENSG00000053372.5	chr1	19251805	19260128	+	-0.0669202	0.54504	0.220754	0.0372851	-0.187595	0.04963	0.227049	0.0505551	-0.0446112	0.658314	-0.10376	0.466375
ENSG00000053501.13	chr19	17215346	17219829	+	0.11526	0.722775	0.405907	0.0825748	0.258105	0.27597	0.77566	0.000285254	0.226464	0.329387	0.408271	0.0560809
ENSG00000053524.12	chr3	183178043	183428778	-	-0.134038	0.736637	0.205013	0.640135	-0.348906	0.334251	0.150907	0.686035	-0.095748	0.766458	0.101032	0.717787
ENSG00000053747.17	chr18	23689453	23956222	+	-1.29796	0.0201683	0.204092	0.244536	-0.775362	0.082061	-0.235899	0.155631	-0.100049	0.680871	0.241249	0.107618
ENSG00000053770.12	chr14	57268924	57298742	+	-0.156854	0.0894933	-0.529436	6.71407e-06	-0.271545	0.00211817	-0.177393	0.383045	-0.327648	0.00205465	-0.30649	0.00402617
ENSG00000053900.11	chr4	25377263	25418498	+	0.192977	0.155946	-0.489164	0.00240713	0.692586	1.40231e-12	-0.0548731	0.818344	0.144147	0.202409	-0.311762	0.038792
ENSG00000053918.18	chr11	2444684	2849105	+	-0.0986194	0.804326	0.0949097	0.818133	0.0392938	0.922853	0.0932016	0.765297	0.0959259	0.712565	0.0619834	NA
ENSG00000054116.12	chr1	36136570	36156053	-	0.228561	0.177093	0.0395443	0.934239	0.0891007	0.805128	-0.0274235	0.933015	-0.0229607	0.948999	0.0540895	0.840609
ENSG00000054118.15	chr1	36224432	36305357	+	-0.564251	1.71986e-25	-0.832238	1.41844e-17	-0.710269	1.53555e-16	-0.56113	3.70113e-08	-0.459912	1.49423e-14	-0.375253	8.04992e-05
ENSG00000054148.18	chr9	136848724	136851027	+	0.885416	2.5707e-16	0.878081	2.44859e-13	0.800773	2.80214e-12	0.800088	2.25792e-12	0.416634	0.000629405	0.340342	0.00182325
ENSG00000054179.12	chr9	137048107	137054061	-	0.169592	0.377511	-0.016869	0.969552	0.218608	0.289393	-0.325599	0.179116	0.289955	0.055363	-0.00943304	NA
ENSG00000054219.11	chr2	159803355	159904756	-	-0.597838	8.00489e-15	0.21203	0.619495	-1.07151	3.85826e-21	0.0092921	0.979222	0.179012	0.0255071	0.0175592	NA
ENSG00000054267.22	chr1	235131634	235328219	-	-1.04043	7.30116e-21	-1.59716	5.45195e-13	-0.625095	0.00804535	-1.30252	4.04201e-12	-0.33415	0.000371495	-0.703395	6.3571e-06
ENSG00000054277.14	chr1	241590102	241677376	-	0.581533	0.126266	-0.160946	0.357618	1.14139	0.00587316	0.110571	0.480277	-0.0520136	0.867265	0.140092	0.321985
ENSG00000054282.16	chr1	243256034	243500091	+	-0.688211	0.00579879	0.24546	0.230169	-0.639851	0.000339102	0.399208	0.0694001	0.24841	0.291266	-0.044313	0.863588
ENSG00000054392.13	chr1	210328252	210676296	+	-0.755964	1.38874e-05	-0.0347534	0.925962	-0.151868	0.500153	-0.340473	0.243292	0.551485	0.000170478	0.0475456	0.879955
ENSG00000054523.18	chr1	10210570	10381603	+	-1.23194	2.18486e-40	-1.11817	2.67098e-08	-1.31321	3.21437e-39	-1.19726	4.26725e-13	-0.410017	9.55192e-08	-0.0921532	0.585034
ENSG00000054598.9	chr6	1609915	1613897	+	-0.0768865	0.856165	-0.0157747	0.945367	0.419292	0.270784	0.658192	7.85572e-06	-2.10327	0.0145466	-0.452776	0.00649026
ENSG00000054611.14	chr22	46762617	47175699	+	-1.06667	2.53004e-18	-0.0506712	0.808363	-0.43874	0.00107495	-0.0758924	0.754054	0.124752	0.279969	0.0357896	0.870943
ENSG00000054654.19	chr14	63761899	64226433	+	-0.443048	0.00060832	0.239254	0.232181	-0.276314	0.0246855	-0.931104	4.82476e-09	0.00575896	0.971796	0.172286	0.252934
ENSG00000054690.14	chr14	67533290	67589612	+	0.348299	0.352769	0.332205	0.411114	0.862233	0.0290421	-0.420292	0.155244	0.142078	0.643367	0.186875	0.433682
ENSG00000054965.11	chr11	73400487	73598189	-	-1.09706	1.99132e-09	-0.478155	0.00237996	-1.05577	1.06852e-13	-0.88228	1.54837e-07	0.264149	0.00411868	0.400597	0.00590352
ENSG00000054967.13	chr11	73376399	73397474	+	-0.223621	0.0848044	-0.302225	0.166519	-0.572039	6.68075e-06	0.152459	0.551475	-0.159363	0.31498	0.187526	0.359625
ENSG00000054983.17	chr14	87837820	87993665	-	0.104326	0.724466	0.716957	7.94175e-05	0.246593	0.437948	0.0295184	0.915614	0.200078	0.471648	0.197804	0.268491
ENSG00000055044.11	chr2	202265736	202303661	+	-0.339025	1.98961e-10	0.0068238	0.966567	-0.0475196	0.519766	0.0193333	0.917204	-0.0488688	0.681544	-0.241161	0.0302114
ENSG00000055070.17	chr1	16352575	16398145	+	-0.0331163	0.742999	-0.106132	0.380244	-0.167275	0.046116	-0.134096	0.373484	-0.0176218	0.859711	0.0364434	0.78858
ENSG00000055118.16	chr7	150944961	150978321	-	-0.32209	0.302278	-0.145782	0.747533	0.0391013	0.920488	0.250948	0.493663	-0.0618796	NA	0.239033	0.357475
ENSG00000055130.17	chr7	148697914	148801110	+	-1.30775	7.69194e-64	-1.73128	7.85139e-70	-0.919254	4.74904e-19	-0.702272	3.00568e-12	-0.465724	3.66549e-10	-0.37278	1.53037e-05
ENSG00000055147.19	chr5	153990148	154038936	-	-0.305701	0.224032	-0.0660305	0.733512	-0.384704	0.00529618	0.196551	0.245695	0.0454829	0.80248	0.105566	0.586847
ENSG00000055163.20	chr5	157266079	157395595	+	-0.173556	0.0831962	0.24921	0.0456421	-0.36856	0.000175062	-0.11423	0.455588	0.254129	4.24202e-05	0.270403	0.0977086
ENSG00000055208.19	chr6	149218641	149411613	+	-0.634492	1.16999e-12	-1.47917	3.27715e-31	-1.08461	3.46252e-23	-0.686137	4.80241e-08	-1.08199	1.10943e-17	0.0617572	0.639628
ENSG00000055211.14	chr6	149566294	149591748	+	-0.480456	0.000643664	0.05557	0.773375	-0.347457	0.0055503	0.0192831	0.93506	0.0263491	0.875172	0.228666	0.128261
ENSG00000055332.18	chr2	37099210	37157065	-	-0.281574	0.0393515	-0.509175	0.000178979	-0.389723	0.0249485	-0.523631	0.00143795	0.555866	2.69054e-21	0.0615744	0.765298
ENSG00000055483.19	chr17	78787381	78841441	-	0.167508	0.323857	-0.124698	0.494098	-0.106381	0.536932	-0.186434	0.378306	0.136702	0.263814	0.160023	0.307243
ENSG00000055609.19	chr7	152134922	152436003	-	-1.67342	4.03051e-76	-1.08913	3.47331e-10	-1.33901	1.10421e-28	-1.92378	3.45548e-13	-0.21942	0.0293851	-0.183165	0.443745
ENSG00000055732.13	chr1	85018082	85048500	-	0.0943398	0.827245	-0.172714	0.5	-0.0562012	0.891871	-0.360857	0.139301	-0.0711966	0.818336	-0.187478	0.411615
ENSG00000055917.16	chr2	20248691	20352234	-	-1.11282	3.54109e-14	-2.73636	3.07469e-57	-1.37427	5.98609e-20	-1.67523	7.01681e-27	-1.59963	3.26596e-41	-1.94838	1.82239e-35
ENSG00000055950.16	chr10	100969458	100987515	-	0.0653397	0.732618	0.167458	0.271116	0.217938	0.219941	0.307208	0.0588455	0.105217	0.520247	-0.060644	0.749619
ENSG00000055955.17	chr3	52812962	52830688	-	0.0341068	0.930563	0.3601	0.316539	-0.200326	0.430553	2.40864	0.00433838	-0.00522127	0.985613	0.27116	0.0614935
ENSG00000056050.7	chr4	169729470	169757944	-	-0.00754923	0.970473	-0.273141	0.105389	0.210997	0.0980433	0.369232	0.0252046	0.236497	0.0330654	-0.0769315	0.700228
ENSG00000056097.16	chr5	32354350	32444740	-	-0.451302	2.81563e-13	-0.325922	0.00605234	-0.417909	4.28155e-06	-0.225964	0.043538	-0.142287	0.044731	-0.0173745	0.890846
ENSG00000056277.16	chrX	130202707	130268899	-	-0.602152	0.00133269	-2.01628	1.8975e-19	-0.371859	0.127543	-1.43265	8.38073e-12	-0.00116373	0.997752	-0.696534	0.000194869
ENSG00000056558.11	chr9	120902393	120929173	-	-0.456271	2.39553e-14	-1.64782	1.0034e-13	-1.23842	1.60223e-79	-1.12341	5.20064e-09	-0.299883	6.28611e-06	-0.739288	1.96953e-05
ENSG00000056586.16	chr9	122844556	122905359	-	0.513113	7.21409e-05	-0.755601	1.85812e-09	-0.0610996	0.772115	-0.682954	8.72909e-11	-0.490778	0.000586306	-0.059119	0.655337
ENSG00000056736.10	chr3	53846568	53865794	+	0.308918	0.124981	0.0811124	0.854549	0.518366	0.00887456	0.428548	0.211667	0.813325	2.66235e-06	0.137959	0.630869
ENSG00000056972.20	chr6	111555381	111606906	-	0.75733	9.00153e-06	-1.5383	1.83301e-12	-0.50618	0.0489211	-0.120711	0.75305	-0.460242	0.00957971	-0.721862	0.00661084
ENSG00000057019.16	chr3	98795941	98901695	-	-0.758584	0.00172362	-0.486172	2.83083e-05	-0.765819	0.0151947	-0.73997	3.85015e-09	-0.349101	0.0502876	0.0883302	0.603095
ENSG00000057252.13	chr1	179293714	179358680	+	-0.568567	7.31387e-09	-0.144232	0.287193	-0.523099	0.00332466	-0.131385	0.32632	0.312905	0.000810323	0.219711	0.0519868
ENSG00000057294.15	chr12	32790755	32896777	-	0.0599782	0.891491	-0.759175	0.000752738	0.206365	0.570832	-0.491532	0.0234013	-0.155452	0.554945	0.136592	0.609044
ENSG00000057608.17	chr10	5765223	5842132	-	-0.186449	0.00272232	0.072891	0.509613	-0.026032	0.814282	0.180134	0.0446822	0.188826	0.00394312	-0.0438303	0.711074
ENSG00000057657.17	chr6	105993463	106109939	+	-0.0705364	0.697866	0.900782	0.00721676	-1.45097	9.7682e-37	-0.479875	0.193298	-3.20911	5.59245e-46	-1.70171	0.00047055
ENSG00000057663.16	chr6	106045423	106325791	-	-1.25363	1.73218e-21	-0.959827	2.09268e-12	-0.681231	7.95621e-07	-0.109914	0.504149	-0.0817171	0.584161	0.0184283	0.939708
ENSG00000057704.13	chr12	94567122	94650557	-	-2.22985	2.41792e-32	-1.95505	0.0128091	-2.01284	2.44567e-27	0.183493	0.55851	-0.457883	0.0194987	-0.284646	0.211171
ENSG00000057757.10	chr1	23778418	23788232	+	0.757802	1.91551e-21	-0.0749132	0.704178	0.551205	6.57756e-10	0.304064	0.0536181	0.352502	9.12999e-05	0.0200519	0.93363
ENSG00000057935.14	chr2	42494569	42756947	+	-0.973854	1.62391e-07	-0.322573	0.0127501	-0.526311	0.000386816	-0.231516	0.0860171	0.24908	0.126639	0.0341446	0.848603
ENSG00000058056.9	chr3	179653040	179789401	+	-1.89044	9.61418e-38	-0.90087	4.88154e-08	-1.74751	1.66429e-27	-0.75548	0.00025297	-0.0485872	0.778237	-0.0536126	0.815602
ENSG00000058063.16	chr3	182793503	182921629	+	-0.715151	1.63524e-07	-0.15223	0.583587	-0.737514	0.00330039	-0.676938	0.00783394	0.161375	0.137005	0.0430368	0.886792
ENSG00000058085.15	chr1	183186238	183245127	+	-0.411287	0.278106	-0.108036	0.426017	-0.0550038	0.889612	-0.537207	6.84377e-05	-0.241081	0.356798	-0.152727	0.287384
ENSG00000058091.17	chr7	90466424	91210590	+	-1.45696	1.21404e-10	-0.450609	0.291438	-0.655783	0.0106465	-0.159394	0.630474	-0.111444	0.63825	-0.109863	0.692302
ENSG00000058262.10	chr3	128051641	128071683	+	0.546403	1.87417e-14	0.40115	7.68157e-06	0.158529	0.154338	0.0497852	0.735898	-0.107594	0.190286	0.185916	0.0774323
ENSG00000058272.19	chr12	79773563	79935460	-	-1.53426	2.22245e-97	-1.87957	2.31947e-44	-1.12699	4.38828e-15	-1.17941	1.42794e-13	-0.128295	0.165389	-0.364023	0.0188338
ENSG00000058335.16	chr15	78959906	79090780	-	0.50928	0.157021	0.0938739	0.833162	-0.188403	0.61067	-0.106396	0.729913	0.785173	0.042848	0.173339	0.15583
ENSG00000058453.17	chr1	16740273	16972964	+	-0.0216336	0.960802	-0.678942	0.00793727	-0.190368	0.612927	-0.69244	0.00161175	0.0643843	0.849801	-0.167357	0.515185
ENSG00000058600.16	chr16	22297375	22335101	+	-0.878875	3.45396e-08	-1.47206	2.28531e-18	-1.25236	3.40305e-14	-0.595001	0.000376888	-0.30456	0.00582745	-0.172999	0.380529
ENSG00000058668.15	chr1	203626787	203744081	+	-1.27903	1.25665e-06	-0.570777	0.000435569	-1.34612	6.23282e-05	-1.23771	1.34642e-12	0.15842	0.574936	-0.0202868	0.923502
ENSG00000058673.17	chr1	203795623	203854999	+	-0.300865	8.03633e-06	-1.7252	9.45882e-46	-0.559567	5.94682e-17	-1.27731	2.46652e-46	-0.358394	4.43914e-08	-0.709749	3.73487e-11
ENSG00000058729.11	chr5	97160867	97183247	-	0.34019	0.0041642	0.369407	0.00487106	0.398386	0.000289217	0.72685	5.32093e-06	-0.376087	0.00414089	-0.276188	0.0630411
ENSG00000058799.15	chr1	53851719	53889798	-	-0.0110116	0.966643	0.204555	0.266104	0.245626	0.210012	0.360055	0.0387089	0.345218	0.0269912	0.201751	0.267923
ENSG00000058804.12	chr1	53765478	53838463	-	-1.27752	1.55339e-37	-0.57976	8.70574e-11	-0.927969	3.45126e-18	-0.544218	5.5366e-09	-0.0476959	0.762138	-0.229426	0.0434864
ENSG00000058866.15	chr3	186105668	186362234	-	-0.366778	0.0165985	-2.61316	7.09831e-12	0.0998766	0.53352	-0.174141	0.574352	-0.135396	0.0700502	-0.089199	0.714826
ENSG00000059122.17	chr16	2911931	2951208	+	0.430528	0.00794242	-0.853171	2.81656e-08	0.0796824	0.722896	-0.441083	0.00886104	0.13649	0.358083	0.156274	0.369132
ENSG00000059145.19	chr16	1363205	1414751	-	0.281483	0.41193	-0.673661	0.00692207	0.0199783	0.95994	0.0592727	0.866333	0.0514889	0.876103	1.12857	1.26845e-06
ENSG00000059377.18	chr7	139777051	140020325	+	0.137365	0.672251	0.156207	0.562113	-0.309042	0.388117	-0.112315	0.695202	0.111593	0.665719	-0.10672	0.70471
ENSG00000059378.13	chr7	140023749	140062951	-	-0.57422	1.13707e-05	-0.404297	0.0127626	-0.500971	3.05668e-05	-0.0486221	0.826226	-0.2681	0.0273146	-0.393531	0.00653974
ENSG00000059573.9	chr10	95605941	95656711	-	0.000226811	0.999447	-0.0880055	0.571156	-0.175549	0.168689	-0.129196	0.504149	0.147399	0.352313	-0.0843338	0.620974
ENSG00000059588.10	chr1	234391313	234479179	-	-0.337521	0.0236487	-0.0866346	0.651185	-0.454393	0.00320892	-0.196231	0.248762	0.475614	4.84407e-05	0.143638	0.423398
ENSG00000059691.12	chr4	151670504	151761007	-	-0.343617	0.0489519	0.106429	0.685742	-0.0921564	0.618383	0.464563	0.0183917	0.192243	0.28784	0.0999361	0.697249
ENSG00000059728.11	chr2	69897688	69942945	+	1.21928	1.39139e-10	1.40294	9.00784e-07	1.74676	4.18939e-22	0.975917	6.38636e-05	-1.19863	8.40367e-09	0.0599562	0.850339
ENSG00000059758.8	chr12	96278261	96400480	-	-1.59165	5.04129e-37	-1.59923	1.78337e-13	-1.2297	8.24098e-05	-1.01826	7.19059e-06	-0.716082	7.01111e-07	-0.566398	0.000888647
ENSG00000059769.20	chr9	111631334	111654351	+	1.13789	1.28434e-12	0.681312	2.998e-06	0.448886	0.0187104	0.155465	0.436945	-0.0759776	0.762889	-0.0243281	0.920989
ENSG00000059804.16	chr12	7919230	7936187	-	-0.321129	0.0790226	-0.328058	0.050633	0.568498	0.00144139	0.00888871	0.970365	0.44148	0.0175466	-0.228774	0.19953
ENSG00000059915.17	chr10	102402617	102421539	-	1.02356	0.0292721	0.442632	0.258108	0.835771	0.0649623	0.288663	0.251807	0.0707506	0.797115	0.0361294	NA
ENSG00000060069.17	chr18	79679803	79754510	+	-0.570739	6.25108e-06	-1.63448	2.44005e-15	-0.933047	4.44969e-07	-1.01497	1.5853e-06	-1.21086	1.70502e-20	-0.849747	2.2896e-05
ENSG00000060138.13	chr12	10699089	10723323	-	-0.638662	5.22793e-05	-0.417677	0.0804746	-0.169998	0.386252	-0.0540471	0.719212	0.0757734	0.729691	0.0685769	0.632991
ENSG00000060237.18	chr12	752579	911452	+	-1.00255	0.00290632	-1.82889	0.000138879	-0.76135	0.0710545	-2.26741	2.00678e-22	-0.344091	0.213755	0.157759	0.514966
ENSG00000060339.14	chr10	68721012	68792377	+	-0.505842	2.32971e-10	-0.13495	0.346397	-0.470923	2.92448e-07	-0.158596	0.275538	-0.141623	0.228445	0.00339023	0.987613
ENSG00000060491.16	chr20	62804835	62814000	+	0.0776403	0.596385	-0.21915	0.114451	0.039217	0.78505	0.00641335	0.973509	-0.36179	2.42657e-05	-0.588644	1.50982e-05
ENSG00000060642.11	chr1	26787054	26800659	+	0.44314	0.011883	0.423673	0.0440013	0.157261	0.480502	0.295748	0.186188	-1.0836	1.96857e-06	-0.149176	0.534371
ENSG00000060656.20	chr1	29236516	29326813	+	-0.270799	0.230488	-0.271527	0.457392	0.0112109	0.96788	-0.533803	0.068823	-0.0614698	0.732586	-0.1491	0.590234
ENSG00000060688.13	chr1	31259568	31296788	-	-0.198474	0.098807	-1.23624	4.05145e-16	-0.0785474	0.670566	-0.0932694	0.591382	-0.16026	0.22693	-0.254959	0.0532483
ENSG00000060749.16	chr11	32892811	32993316	+	-0.536439	0.000308255	-0.930255	7.16853e-11	-1.13503	2.5971e-13	-1.10359	1.29631e-11	-0.514165	0.000545876	-0.469716	0.000667439
ENSG00000060762.19	chr6	166364919	166383013	-	0.247214	0.0157109	0.658125	0.00426419	0.583908	2.1559e-09	0.753661	0.000728016	0.172691	0.11382	0.271312	0.228179
ENSG00000060971.19	chr3	38103129	38137242	-	0.423822	1.66953e-05	0.473163	0.000389775	0.353798	0.00154964	0.376532	0.00824782	0.243374	0.0360628	0.105586	0.554805
ENSG00000060982.15	chr12	24810024	24949101	-	-0.542773	4.6938e-08	-0.0566085	0.780561	-0.543926	3.84193e-06	-0.39706	0.0430471	0.185473	0.0418764	-0.102783	0.587972
ENSG00000061273.18	chr12	47782722	47833132	-	-1.17765	0.0310145	-1.14892	3.47403e-16	-0.6099	0.122047	-1.15279	1.10496e-17	-0.0427461	0.862522	-0.146206	0.369403
ENSG00000061656.10	chr20	35615829	35621094	+	0.156412	0.689097	0.165146	0.714705	0.34326	0.344777	0.783803	0.0705299	0.14757	0.572654	0.22537	0.344789
ENSG00000061676.15	chr2	182909115	183038858	-	-0.941212	0.0127	-0.108257	0.329302	1.18236	0.0321371	-0.460905	9.60795e-07	-0.102967	0.719615	0.076532	0.516797
ENSG00000061794.13	chr12	27710822	27756295	+	-0.482848	0.000447568	-0.02629	0.867332	-0.0170399	0.906277	0.235367	0.0404639	0.162388	0.258363	0.120347	0.333294
ENSG00000061918.14	chr4	155758992	155807811	+	-0.656141	0.0286426	-0.158444	0.723679	-0.221928	0.511849	0.12668	0.725801	0.299902	0.269999	0.0505836	0.846764
ENSG00000061936.10	chr12	131711081	131799738	+	-0.290608	0.0144298	-1.14095	1.06743e-07	-0.163497	0.39923	-0.843295	6.95123e-10	-0.29406	0.154627	-0.292872	0.177335
ENSG00000061938.20	chr3	195863364	195911945	-	-0.386923	0.0809187	-1.11147	1.56887e-06	-0.0457023	0.890968	-0.19024	0.600569	0.329633	0.0717996	0.169994	0.546215
ENSG00000061987.16	chr12	62466817	62600476	+	-0.591419	0.00032027	-0.367604	0.0239817	-0.809984	5.43146e-08	-0.821322	0.000167279	-0.184532	0.340439	-0.123348	0.540109
ENSG00000062038.14	chr16	68636189	68722616	+	0.281566	0.452836	-0.0968172	0.833567	-0.0198689	0.957916	-0.49539	0.160083	-0.10281	0.654935	-0.362745	0.138638
ENSG00000062194.16	chr5	57173948	57264679	+	-0.885262	2.73221e-26	-2.53436	1.12566e-96	-1.29976	5.64151e-37	-1.44617	4.12869e-30	-0.59934	1.13275e-08	-0.610759	1.03429e-10
ENSG00000062282.15	chr11	75759512	75801535	+	0.0723212	0.79989	0.267361	0.412273	-0.337966	0.176548	0.30584	0.319422	0.214176	0.343111	-0.0146649	0.965425
ENSG00000062485.19	chr12	56271699	56300391	-	-0.0888234	0.336961	0.210643	0.0479253	0.019304	0.87845	-0.0265379	0.869402	0.129951	0.156727	0.104782	0.431744
ENSG00000062582.14	chr7	43866558	43869893	-	0.667017	0.00369368	0.950396	3.51575e-11	0.525864	0.0265831	0.66854	0.000669024	0.0897119	0.688638	0.308938	0.0684854
ENSG00000062598.18	chr20	46366050	46432985	-	-0.529226	4.31718e-05	-1.58508	7.28976e-25	-0.4318	3.27478e-05	-0.518202	0.00900821	-1.01477	5.63524e-19	-0.26567	0.123843
ENSG00000062650.19	chr10	86435256	86521792	-	-0.855331	3.56096e-28	-1.37331	5.25121e-20	-1.24141	3.29112e-34	-0.822334	5.77345e-07	-0.586312	3.78807e-18	-0.391006	0.00524962
ENSG00000062716.13	chr17	59707192	59842255	+	-0.975208	4.39841e-11	0.503713	1.96263e-08	-0.569541	1.67793e-06	0.395813	3.57433e-06	0.0711378	0.555318	0.546054	2.68589e-08
ENSG00000062725.10	chr17	60443158	60526242	-	-0.473864	0.000305578	-1.9924	1.56498e-37	-0.670788	7.33945e-07	-0.910704	1.97713e-13	-0.318531	0.0100268	-0.521131	2.93098e-06
ENSG00000062822.15	chr19	50384204	50418018	+	0.136836	0.290193	0.0399799	0.841234	-0.0333348	0.888365	0.0560799	0.832194	0.0316868	0.875172	-0.0128975	0.958265
ENSG00000063046.18	chr12	53006282	53042215	+	0.0170809	0.878891	-0.303474	0.000500629	0.149463	0.259865	-0.159609	0.113327	0.27565	4.28461e-06	-0.0582354	0.554644
ENSG00000063127.16	chr19	49289638	49325215	-	-0.267176	0.398017	0.482405	0.25973	0.14484	0.655418	-0.238176	0.467125	0.237995	0.338114	-0.0347097	0.909172
ENSG00000063169.11	chr19	47608196	47703277	+	-0.459419	0.0733488	-1.83281	3.93364e-11	-2.30747	9.42367e-17	-2.33709	2.56925e-11	-0.681774	0.0149257	-1.28508	9.46152e-08
ENSG00000063176.16	chr19	48619291	48630717	+	-0.582513	6.63637e-05	-0.943162	2.36903e-06	-0.349734	0.0610717	-0.256191	0.233515	-0.0991089	0.57272	-0.27693	0.144277
ENSG00000063177.13	chr19	48615328	48619184	-	0.581986	8.37782e-37	0.82016	9.20286e-14	0.814062	1.99263e-42	0.876484	2.41074e-15	0.450953	3.81564e-24	0.185996	0.0834033
ENSG00000063180.9	chr19	48637946	48646187	-	0.231292	0.439762	0.580515	0.166006	0.303808	0.328226	0.197683	0.488259	2.00878	0.00195697	0.274118	0.295526
ENSG00000063241.8	chr19	55452985	55462343	-	0.104896	0.384526	0.522432	0.0010984	0.494117	1.32857e-07	0.591059	0.000786471	0.341578	0.000145672	0.149698	0.40078
ENSG00000063244.13	chr19	55654146	55674716	+	0.0563038	0.499292	0.167914	0.110782	0.0364307	0.710746	0.129067	0.328594	0.0341384	0.698549	0.0619803	0.631982
ENSG00000063245.15	chr19	55675226	55709858	+	-0.213016	0.0751196	0.389213	3.76883e-05	-0.788869	2.05842e-15	-0.00893913	0.964175	-0.887827	1.50023e-09	0.224489	0.0151148
ENSG00000063322.15	chr19	39391303	39400641	+	0.181018	0.191285	-0.198514	0.0427792	-0.178454	0.269687	-0.141956	0.231302	-0.178438	0.126854	0.0635063	0.617534
ENSG00000063438.19	chr5	321759	438291	+	-0.539434	1.81322e-05	-0.726025	0.0992328	-2.15345	5.71085e-23	-0.64222	0.0972772	-0.212993	0.475608	0.236728	0.387731
ENSG00000063587.15	chrX	153334147	153360110	+	0.80935	1.67617e-13	0.125699	0.525211	0.00186745	0.993106	-0.0931481	0.702339	-0.520705	0.000565544	-0.419528	0.0163987
ENSG00000063601.17	chrX	150692971	150765108	+	-0.227188	0.329179	-0.366436	0.175425	-0.19806	0.376291	-0.328179	0.164169	0.161551	0.424901	-0.0485241	0.869544
ENSG00000063660.9	chr2	240435663	240468076	+	0.567131	0.149178	0.21895	0.103815	0.0316849	0.938335	-0.334309	0.000803869	0.159155	0.515738	0.068162	0.638188
ENSG00000063761.16	chr14	77800109	77935014	+	-0.570747	0.0756149	-0.0285424	0.942337	-0.566716	0.0838675	-0.379904	0.241033	0.00622996	0.988545	-0.0581609	0.854471
ENSG00000063854.13	chr16	1795620	1827157	-	-0.0218007	0.934067	0.566517	4.99366e-05	0.145591	0.476607	0.630492	1.06075e-05	0.22223	0.216085	0.269056	0.0674573
ENSG00000063978.16	chr4	2462220	2625320	+	-0.119645	0.270807	-1.93115	9.98515e-48	-0.769374	2.96921e-16	-0.4774	0.000340545	-0.537836	1.34773e-06	-0.599555	3.98035e-06
ENSG00000064012.22	chr2	201233443	201287711	+	-0.407919	0.000440766	0.0789547	0.867582	-0.702463	9.08036e-08	0.396568	0.264801	-0.576214	2.66012e-05	-0.581463	3.55802e-07
ENSG00000064102.15	chr12	26905181	26938326	-	-0.778128	1.04776e-19	-0.515264	0.000350698	-0.187236	0.0822985	0.141205	0.362044	0.00128419	0.994829	-0.0281078	0.889439
ENSG00000064115.11	chr12	26971579	27014434	-	0.653483	0.00346256	0.232151	0.224546	0.0242368	0.939256	0.101362	0.670999	0.51433	0.0211991	0.152193	0.483539
ENSG00000064199.7	chr11	124673844	124697518	+	0.148065	0.685726	0.390898	0.0847053	0.185391	0.541737	0.437205	0.073259	0.510544	0.0560036	0.302795	0.128575
ENSG00000064225.12	chr3	98732236	98821201	+	-1.12037	7.25818e-17	0.700822	0.130834	-0.549508	0.0025927	0.305524	0.362044	0.00960012	0.962984	0.139822	0.477326
ENSG00000064300.9	chr17	49495293	49515008	+	-0.113966	0.77289	0.545292	0.222245	-0.123075	0.729644	0.200502	0.490515	-0.0965066	0.696272	0.0176424	NA
ENSG00000064309.14	chr11	125955796	126063335	-	-0.406822	0.0841326	-0.265498	0.451548	-1.36225	2.46277e-08	-0.172812	0.61301	0.0155935	0.959151	0.302673	0.271653
ENSG00000064313.12	chr8	119730774	119832841	-	-0.531996	4.3129e-09	-0.548348	6.37056e-06	-0.482503	0.00302154	-0.501283	5.75687e-05	0.0215988	0.915581	0.0339044	0.900135
ENSG00000064393.16	chr7	139561570	139777998	-	-1.45495	3.3043e-86	-1.13181	4.85373e-11	-1.50446	2.31212e-48	-2.11132	6.16054e-28	0.00893357	0.929708	-0.0577767	0.819329
ENSG00000064419.13	chr7	128954180	129055173	-	-0.812007	3.17725e-38	-0.731664	6.43117e-12	-0.654213	1.95021e-19	-0.461739	1.05761e-06	-0.00702376	0.951034	0.0252035	0.864152
ENSG00000064489.23	chr19	19145569	19192158	-	-0.0777037	0.853409	0.296184	0.483307	-0.190594	0.595932	0.575165	0.127847	-0.340206	0.255145	0.523571	0.104009
ENSG00000064490.14	chr19	19192229	19201869	+	0.0549614	0.794321	0.355638	0.235551	0.172957	0.359849	-0.0980145	0.680177	0.367365	0.0492798	-0.243779	0.265942
ENSG00000064545.15	chr19	19119169	19138513	-	0.0596543	0.873836	0.805835	0.00150287	0.423046	0.0774881	0.695698	0.00516093	0.464951	0.0192986	0.491646	0.0243289
ENSG00000064547.14	chr19	19623655	19628930	-	0.901323	4.25917e-07	-0.0459098	0.921477	0.320107	0.173656	-0.39479	0.267985	0.324167	0.0790984	-0.0225888	0.94473
ENSG00000064601.20	chr20	45890144	45898824	+	0.300208	0.00168762	0.672772	1.09248e-10	0.226687	0.0309975	0.385581	0.000289532	0.0898389	0.460978	0.23467	0.0211452
ENSG00000064607.17	chr19	18990888	19034023	-	0.150365	0.20374	0.0625344	0.665758	0.292398	0.0267053	-0.0421481	0.826012	0.765597	7.12215e-16	0.657318	3.76778e-07
ENSG00000064651.14	chr5	128083766	128189677	+	-1.11118	2.25132e-11	-0.0962045	0.445248	-0.767506	0.00344503	-0.418207	0.0014648	-0.966059	5.18381e-10	0.0279845	0.911202
ENSG00000064652.11	chr5	122843439	123029354	+	0.0702707	0.866768	-0.232447	0.216141	0.824198	0.0605932	0.0643219	0.778167	0.388552	0.188564	0.14683	0.366334
ENSG00000064666.15	chr19	1026586	1039068	+	-0.187335	0.0150044	-0.507311	2.28339e-07	-0.242974	0.000269803	-0.574231	2.87043e-09	-0.143346	0.0205816	-0.36303	0.000893242
ENSG00000064687.13	chr19	1039997	1065572	+	0.801937	0.00058654	0.374533	0.101417	0.178865	0.539249	0.0904879	0.748539	0.143785	0.5805	0.509916	0.00808373
ENSG00000064703.12	chr1	111755245	111768000	+	0.393447	3.60294e-05	-0.601326	0.000191495	-0.156394	0.309093	-0.0173807	0.941121	-1.322	1.55965e-32	-1.02554	1.93412e-09
ENSG00000064726.10	chr15	83016423	83067252	-	-0.0451702	0.652114	0.25548	0.00211009	0.0944691	0.452481	0.105253	0.292805	0.325637	7.65043e-06	0.11776	0.217075
ENSG00000064763.11	chr12	29149103	29340980	+	-0.0981418	0.808699	-0.160004	0.489543	-0.0666758	0.830752	0.0375812	0.866209	0.0702037	0.810622	0.0934762	NA
ENSG00000064787.13	chr20	53936777	54070594	-	-0.189587	0.464503	0.379867	0.145549	0.340896	0.12469	0.138478	0.645274	0.765769	1.80924e-05	0.746158	0.00312534
ENSG00000064932.16	chr19	1107637	1174268	-	-0.100018	0.667598	-1.42978	2.39269e-11	-0.917556	2.98379e-10	-0.879713	0.000255948	-0.378145	0.018777	-0.290155	0.0726286
ENSG00000064933.18	chr2	189784085	189877629	+	0.109573	0.684754	0.0983709	0.730879	-0.206971	0.540459	0.555887	0.0625476	-0.0216148	0.937058	0.431337	0.0547456
ENSG00000064961.19	chr19	3572777	3579088	+	0.0738442	0.563068	0.478942	0.00076439	0.310038	0.00392669	0.528754	0.000145135	0.234532	0.0160304	0.187617	0.221664
ENSG00000064989.13	chr2	187341964	187448460	-	0.643732	0.0192097	-0.0481925	0.871704	0.300469	0.341616	0.180285	0.393374	0.0725019	0.818345	-0.0323925	NA
ENSG00000064995.18	chr6	34877462	34888071	-	-0.0739025	0.642532	-0.849803	2.74408e-05	-0.14923	0.246794	-0.0369425	0.889807	0.0431798	0.787171	0.0454217	0.854703
ENSG00000064999.15	chr6	34889255	35091406	+	-2.04663	2.09995e-23	-1.73348	1.63495e-10	-2.12103	7.07352e-20	-1.61346	3.91914e-11	-0.923707	2.47487e-06	-0.0100736	0.973651
ENSG00000065000.19	chr19	2100988	2164468	-	-0.284696	0.00256775	-0.161072	0.17738	-0.513349	1.66665e-10	-0.545394	4.00727e-07	0.0709222	0.465917	0.0208468	0.915357
ENSG00000065029.15	chr6	35258909	35295985	+	-1.85913	6.35323e-08	-0.976013	2.16019e-05	-1.50763	3.00082e-06	0.0345601	0.92407	-1.0423	0.000373897	-0.141119	0.568867
ENSG00000065054.14	chr16	2025356	2039026	+	0.0966586	0.717869	-0.363484	0.00332921	0.240878	0.296011	-0.170398	0.235836	0.0327095	NA	-0.0160642	0.931501
ENSG00000065057.9	chr16	2039815	2047866	-	-0.0282871	0.897562	0.117334	0.582148	0.369758	0.0253744	0.598189	0.00113309	0.579544	1.95731e-05	0.249006	0.200981
ENSG00000065060.17	chr6	34792015	34883138	+	-0.61095	2.47067e-10	-1.45404	3.81454e-26	-1.03933	3.77559e-13	-1.53648	1.94359e-23	-0.27173	0.00899532	-0.306474	0.0232871
ENSG00000065135.12	chr1	109548615	109600195	+	-0.691214	2.09701e-24	-0.499827	2.14803e-07	-0.175516	0.0330626	-0.063406	0.64185	-0.179121	0.00929167	-0.143726	0.199772
ENSG00000065150.21	chr13	97953658	98024296	+	-0.0141841	0.902318	0.00187415	0.987343	-0.0977416	0.215343	-0.189571	0.0706462	0.2442	7.87301e-05	0.086519	0.349611
ENSG00000065154.12	chr10	124397303	124418976	-	0.223442	0.353719	0.28648	0.00956463	0.64048	0.0103881	0.396901	0.000155153	-0.0707414	0.803838	-0.0715005	0.603819
ENSG00000065183.16	chr1	117929720	117966543	+	-0.667149	7.54136e-13	-0.61179	1.78365e-08	-0.641168	1.26907e-07	-0.237541	0.0235084	-0.0871212	0.463475	-0.0925151	0.502484
ENSG00000065243.20	chr1	88684222	88836255	+	-0.697298	0.00204068	-1.73506	7.36361e-50	-0.694267	0.0954892	-0.820078	2.55087e-06	0.192733	0.439913	-0.0300902	0.891097
ENSG00000065268.11	chr19	984332	998438	+	0.0223692	0.893013	0.366716	0.0132373	0.202829	0.0987556	0.436589	0.00547002	0.210019	0.0492535	0.0182103	0.937776
ENSG00000065308.5	chr6	52497408	52577060	-	-1.00223	1.16685e-30	-1.67074	9.09842e-40	-1.91947	9.9272e-72	-1.39302	5.14523e-31	-1.06168	6.59567e-32	-0.418603	0.000100124
ENSG00000065320.9	chr17	9021510	9244000	+	0.556368	0.168716	0.527248	0.235898	0.0218441	0.957473	-0.143472	0.666335	0.157284	0.541075	0.00313292	0.992086
ENSG00000065328.17	chr10	13161558	13211110	+	0.445651	7.58909e-07	-1.01094	2.63348e-15	-0.109236	0.476607	-0.202571	0.102874	-0.31774	0.000879341	-0.0473275	0.74926
ENSG00000065357.20	chr12	55927319	55954027	+	-0.248278	0.32162	0.341679	0.241555	-0.158713	0.473995	-0.135527	0.682852	0.117096	0.585405	-0.0241898	0.938446
ENSG00000065413.20	chr2	196967017	197311173	-	-1.17214	0.0272024	-1.75002	0.00192701	-2.05301	9.5564e-06	-2.75198	2.40491e-06	-0.0767466	0.791959	-0.0995708	0.508942
ENSG00000065427.15	chr16	75627474	75648643	-	0.176561	0.0245311	0.424719	1.34634e-07	0.324693	0.00016712	0.437993	1.64298e-08	0.459198	4.60597e-11	0.187475	0.0243497
ENSG00000065457.10	chr16	75596981	75623300	-	0.179562	0.262151	-0.307481	0.0909963	-0.521343	0.0013887	-0.522495	0.00337879	0.085103	0.580243	0.0329723	0.887192
ENSG00000065485.20	chr3	123067025	123225227	+	-0.334896	0.188351	-0.48635	0.0206739	-0.87183	0.00101639	-0.382884	0.153249	-0.359359	0.0996989	-0.219331	0.305759
ENSG00000065491.8	chr6	37257772	37332970	+	-0.592055	9.98687e-05	-1.27818	3.07812e-07	-1.20294	3.15228e-11	-0.907541	0.00030352	-0.190725	0.251887	-0.370164	0.093614
ENSG00000065518.8	chr3	120596328	120602507	+	0.29024	0.000385889	0.795611	5.51806e-15	0.640903	1.70307e-15	0.933916	3.0261e-18	0.256657	0.00151538	0.1477	0.188782
ENSG00000065526.12	chr1	15836095	15940456	+	-0.641601	6.39107e-09	-2.24084	1.80998e-52	-1.72721	1.13622e-39	-2.59696	5.99065e-70	-1.13266	4.82121e-13	-1.03252	6.10108e-08
ENSG00000065534.19	chr3	123610049	123884332	-	0.181527	0.151584	-0.0537277	0.910626	0.193472	0.464705	-1.22708	0.0146065	0.0817718	0.6277	0.134938	0.5994
ENSG00000065548.18	chr2	186486253	186509361	+	-0.160825	0.206183	-0.303846	0.00288235	-0.00334025	0.978367	0.0821128	0.469507	0.060363	0.588794	-0.0770278	0.527161
ENSG00000065559.15	chr17	12020829	12143830	+	-1.17425	1.87053e-15	-1.89987	9.14443e-29	-1.07009	5.5457e-06	-0.876374	1.58674e-07	-0.717667	1.15864e-05	-0.509577	1.14605e-05
ENSG00000065600.13	chr1	212363928	212414901	-	-0.668623	3.90926e-05	-0.155464	0.443232	-0.715645	0.00357452	0.12095	0.579222	0.435876	0.0038369	0.275427	0.0764877
ENSG00000065609.14	chr6	83552880	83709691	-	-0.36191	0.322538	-0.0495488	0.90626	-0.402605	0.285087	-0.0978105	0.730971	0.147729	0.590763	0.241445	0.190012
ENSG00000065613.15	chr10	103967140	104029233	+	0.0353236	0.942024	-0.545969	0.203696	-0.0763031	0.807015	-1.16785	6.99887e-12	-0.348695	3.14989e-06	0.1175	0.658517
ENSG00000065615.14	chr6	83859656	83967423	+	-0.663254	2.42594e-10	0.137281	0.41703	-0.175405	0.264025	0.256693	0.0752077	0.2587	0.00745583	0.247782	0.0867737
ENSG00000065621.15	chr10	104268873	104304950	+	1.34365	0.00995213	0.656621	0.0961793	1.01451	0.0413675	1.34267	0.000927842	0.507557	0.099405	-0.119093	0.647816
ENSG00000065665.21	chr10	12129637	12169961	+	-0.015464	0.941507	0.311039	0.0899959	-0.266248	0.123143	0.171922	0.421239	0.446212	0.000219575	0.264076	0.18245
ENSG00000065802.12	chr2	238426742	238452250	+	0.154814	0.553818	-0.410566	0.0255674	0.0674984	0.854025	-0.221474	0.234792	0.0317501	0.921784	-0.274888	0.0793404
ENSG00000065809.13	chr10	14518557	14774897	-	-1.09523	2.9471e-37	-0.737756	2.27674e-16	-1.02418	3.19236e-10	-0.232154	0.0648891	-0.158488	0.0237424	-0.0261178	0.835015
ENSG00000065833.9	chr6	83210402	83431051	-	-1.21853	2.00106e-31	0.170384	0.0728351	-0.696236	1.42212e-11	-0.217508	0.0276902	-0.108284	0.36061	0.106317	0.319368
ENSG00000065882.16	chr4	37891084	38139175	+	-0.664565	5.84142e-11	-0.0113401	0.960903	-0.793598	2.04145e-08	-0.269309	0.127289	-0.182485	0.133576	0.00617139	0.981079
ENSG00000065883.16	chr7	39950121	40099580	+	-1.12731	1.082e-35	-1.94158	1.40523e-29	-1.09847	1.78276e-28	-1.47607	5.35755e-10	-0.648448	2.23525e-15	-0.809089	9.94151e-09
ENSG00000065911.13	chr2	74186172	74217565	+	-0.00708331	0.949972	-0.538894	2.14936e-10	0.0395656	0.684637	-0.0384944	0.782018	-0.0346531	0.756375	-0.301576	0.0011971
ENSG00000065923.10	chrX	46599251	46759118	-	-1.0478	9.92571e-33	0.166415	0.419675	-0.876904	3.11782e-12	-0.492027	0.00431046	0.236063	0.00188915	0.593857	2.80677e-05
ENSG00000065970.9	chr12	8032716	8055517	+	0.786307	3.47904e-11	0.229647	0.220404	0.151748	0.418843	-0.452617	0.0200343	0.0408178	0.843231	-0.0883332	0.738988
ENSG00000065978.19	chr1	42682418	42703805	+	0.435718	5.83071e-26	0.655432	2.60298e-14	0.551828	6.89696e-25	0.374868	1.81335e-05	0.441855	1.38194e-27	0.252118	0.0042562
ENSG00000065989.16	chr19	10416773	10469630	+	-0.737768	2.29255e-05	-0.360966	0.373522	-1.05615	9.19207e-07	-1.62272	1.62741e-05	-0.448505	0.0161943	-0.33126	0.200555
ENSG00000066027.12	chr1	212285410	212361853	+	-1.03026	1.68706e-31	-0.519142	4.71201e-05	-0.608603	2.0434e-11	-0.301901	0.0434014	-0.227057	0.0138196	0.0511157	0.748406
ENSG00000066032.18	chr2	79185231	80648861	+	-1.13738	2.71349e-10	-0.0536217	0.848116	-0.544111	0.0129558	-0.167342	0.413403	-0.0313867	0.895383	-0.0220973	NA
ENSG00000066044.15	chr19	7958573	8005659	-	-0.173908	0.0301469	-0.0669818	0.639232	-0.301467	4.03492e-05	-0.264574	0.015894	0.0529738	0.540546	0.0515671	0.73248
ENSG00000066056.14	chr1	43300982	43323108	+	-0.113671	0.780297	0.14086	0.753996	-0.0984528	0.803815	-0.137106	0.632152	-0.0655452	0.842757	0.0746477	0.744014
ENSG00000066084.13	chr12	50504985	50748657	+	-1.78563	3.44925e-69	-0.651842	1.49917e-05	-1.76945	3.23782e-44	-0.815187	2.12698e-06	-0.143501	0.120033	-0.0775151	0.692798
ENSG00000066117.15	chr12	50085200	50100707	+	-0.0653839	0.69173	-0.519535	0.00169807	-0.214733	0.145277	0.0840648	0.621513	0.11747	0.568262	0.188799	0.288851
ENSG00000066135.13	chr1	43650149	43705518	+	-0.642291	1.80654e-06	-1.90257	2.94593e-18	-0.421945	0.166369	-1.31534	2.11535e-07	-0.322955	0.0127311	-0.38271	0.0628743
ENSG00000066136.20	chr1	40691648	40771603	+	-1.03535	9.9617e-12	-0.512328	0.000146028	-1.02014	2.68095e-13	-0.055046	0.765566	-0.561534	7.71467e-06	-0.00699112	0.976987
ENSG00000066185.13	chr1	42430329	42456253	-	0.191424	0.605939	0.281812	0.409601	0.0928217	0.791402	0.0721155	0.803904	-0.00225434	0.994153	0.0836193	NA
ENSG00000066230.12	chr5	470456	524449	-	0.0225155	0.961376	-0.108299	0.787316	-0.301412	0.396369	-0.0718248	0.85324	-0.930978	0.0209711	-0.133449	0.642441
ENSG00000066279.18	chr1	197084127	197146694	-	-1.06504	1.92214e-42	-0.712041	1.12244e-14	-0.944204	2.25159e-25	-0.827941	2.15415e-13	-0.532408	1.77812e-08	-0.690248	7.3203e-14
ENSG00000066294.15	chr1	160541095	160579516	-	-0.209686	0.113779	0.141052	0.733245	-0.586788	0.0056104	-0.114941	0.655446	0.254064	0.0506673	-0.0272737	NA
ENSG00000066322.15	chr1	43363398	43368074	-	0.116482	0.393871	0.295674	0.0277469	0.149706	0.231664	0.573861	2.82844e-06	0.0372515	0.830464	0.0129345	0.943121
ENSG00000066379.15	chr6	30058899	30064909	+	0.362233	0.0203297	0.750802	0.000149214	0.106361	0.591412	0.647027	0.00239035	0.22122	0.23032	0.0407329	0.88636
ENSG00000066422.5	chr3	101648889	101677132	-	0.236652	0.00810677	-0.656928	1.97725e-07	0.121313	0.474591	-0.25928	0.122187	-0.337456	0.00118534	-0.270763	0.0297111
ENSG00000066427.24	chr14	92044496	92106621	-	-0.0510659	0.791523	-0.273289	0.0841625	0.0498738	0.806268	0.0564058	0.791588	0.0615632	0.733985	0.121688	0.526261
ENSG00000066455.13	chr14	92794305	92839947	+	-0.0826847	0.624886	-1.03782	9.53215e-13	-0.579214	1.39966e-05	-0.0280219	0.898518	-0.564216	3.96185e-06	-0.187012	0.154274
ENSG00000066557.6	chr1	70144805	70205579	-	-0.28719	0.00828901	-0.134228	0.353241	-0.193117	0.182459	0.0865022	0.637993	0.142515	0.207085	0.0374713	0.837396
ENSG00000066583.12	chr5	129094749	129114028	+	0.152138	0.188148	-0.179374	0.266303	0.292525	0.00925278	0.314623	0.0378049	0.204047	0.0431672	-0.01516	0.945561
ENSG00000066629.18	chr14	99737693	99942060	+	-0.113825	0.779064	-0.48904	0.00566753	-0.3773	0.306272	-0.736206	0.00484556	0.0188871	0.953848	-0.0332816	0.900616
ENSG00000066651.20	chr6	125986479	126203817	+	-0.422326	0.00674896	-0.677287	7.72165e-05	0.0255772	0.89706	-0.034264	0.881312	0.802935	2.88217e-13	-0.0303424	0.907653
ENSG00000066654.14	chr16	20702816	20742084	-	0.270581	0.000247632	-0.0640848	0.660381	-0.333851	0.000309361	-0.0775751	0.608531	-0.5048	6.14002e-11	-0.542075	2.03565e-08
ENSG00000066697.15	chr9	100427143	100451734	+	-0.19193	0.287918	-1.01036	4.6027e-22	-0.0555681	0.800262	-0.177439	0.140645	0.0537426	0.812071	-0.218608	0.042565
ENSG00000066739.12	chr14	96279195	96363341	-	-0.722891	0.00021544	-1.0993	3.20807e-08	-0.728577	2.4328e-06	-0.906011	0.000966198	0.00381287	0.988545	0.106696	0.661746
ENSG00000066777.9	chr8	67173511	67343781	-	-1.50655	1.22421e-52	-0.918519	1.56983e-08	-1.08499	1.47474e-15	-1.20218	1.11065e-18	-0.0309611	0.800553	-0.199305	0.178969
ENSG00000066827.16	chr8	134477788	134713049	-	-1.46416	3.78086e-48	-0.172983	0.661378	-1.36811	2.66522e-39	-0.558592	0.0499647	-0.481442	1.43805e-07	0.194163	0.48476
ENSG00000066855.16	chr8	65644734	65771261	+	-1.14545	2.16225e-06	-0.262393	0.0513409	-0.720721	0.00106375	-0.281226	0.0447901	0.122561	0.606891	0.186847	0.164061
ENSG00000066923.17	chr7	100177563	100221488	+	0.483175	0.0024955	-0.626325	0.145061	0.778347	1.6231e-06	0.0331516	0.939988	0.73618	7.17995e-08	1.08769	0.000902273
ENSG00000066926.12	chr18	57544377	57586702	-	0.374991	0.0206829	-0.151387	0.222922	0.0729679	0.681772	-0.031303	0.849602	0.35172	0.0432073	0.194064	0.0841506
ENSG00000066933.16	chr15	71822291	72118577	-	-2.08924	6.27715e-32	-0.423227	0.0402229	-1.88831	4.38018e-17	-1.12136	8.41739e-09	-0.36935	0.000534264	0.100701	0.601183
ENSG00000067057.18	chr10	3066333	3137718	+	-0.654318	1.57091e-09	0.0494355	0.778687	-0.331763	0.00341806	-0.136374	0.445561	0.135393	0.21261	-0.054538	0.769961
ENSG00000067064.11	chr10	1039152	1049170	-	0.262012	1.45077e-05	0.547847	8.48164e-08	0.191676	0.0624987	0.773656	1.16369e-18	0.104376	0.201745	0.0587399	0.753101
ENSG00000067066.17	chr2	230415942	230545606	+	-0.854707	8.89807e-31	-0.711039	0.000822856	-0.529119	6.06952e-15	0.0553827	0.879372	-0.0826059	0.333631	-0.0586759	0.8333
ENSG00000067082.15	chr10	3775996	3785281	-	0.103351	0.246846	-0.531134	8.9655e-06	0.0949357	0.25372	-0.291192	0.140011	-0.503783	1.04299e-09	-0.691514	4.89304e-09
ENSG00000067113.17	chr5	55424854	55534969	-	-1.06797	0.00880801	-0.212957	0.287516	-1.11467	0.00161149	0.1041	0.621513	-0.25182	0.365775	-0.0204906	0.931501
ENSG00000067141.17	chr15	73051710	73305205	+	0.0264537	0.956633	-0.188902	0.16064	-0.708548	0.0809715	-0.763874	1.0219e-08	-0.0355842	0.918891	-0.0844892	0.578474
ENSG00000067167.8	chr8	70573218	70608416	-	-0.532151	5.0681e-08	-0.0545319	0.618278	-0.082372	0.501032	-0.0234712	0.86432	0.0195035	0.887568	0.00286248	0.98585
ENSG00000067182.8	chr12	6328757	6342114	-	0.447823	0.0100386	-2.23314	3.48755e-28	-0.472914	0.0174081	-1.59035	9.09681e-40	-2.04589	2.63938e-21	-1.24639	3.58081e-32
ENSG00000067191.16	chr17	39173453	39197703	-	-0.224097	0.513845	-0.525598	0.141006	0.170194	0.619304	0.015517	0.972863	0.821291	0.003103	0.353589	0.206885
ENSG00000067208.14	chr1	92508696	92792404	-	-0.00791725	0.983768	-1.5605	2.8772e-07	-0.397754	0.283589	-1.05096	0.00521023	-0.00443191	0.990571	-0.440572	0.0813811
ENSG00000067221.14	chr15	73978926	73994622	-	-0.105424	0.697069	0.0701599	0.833972	-0.192778	0.515527	0.295302	0.258825	-0.0145035	0.964766	0.0862376	0.753235
ENSG00000067225.18	chr15	72199029	72231822	-	0.374347	8.70598e-10	0.494779	1.28613e-09	0.140701	0.161493	-0.106324	0.321422	0.15308	0.0288621	0.016562	0.912625
ENSG00000067248.10	chr5	55256055	55307694	-	-0.34602	0.000143284	-0.322037	0.00381964	-0.270575	0.00849737	-0.251946	0.0448158	-0.122886	0.2517	-0.138928	0.202821
ENSG00000067334.14	chr1	93866284	93879918	-	0.441242	1.58035e-08	-0.136246	0.332827	0.593135	1.27258e-13	0.432126	1.83157e-05	-0.389473	2.87751e-07	-0.398471	0.000393241
ENSG00000067365.15	chr16	8621683	8649654	+	1.46701	1.96972e-18	0.466952	0.0563938	0.797893	1.84774e-05	0.253383	0.342354	0.407308	0.0813728	0.155794	0.547626
ENSG00000067369.14	chr15	43403061	43510728	-	-0.754771	1.4293e-09	-0.824691	4.33095e-05	-0.173894	0.223184	-0.700761	0.00323973	-0.0169331	0.919382	-0.20878	0.27719
ENSG00000067445.21	chrX	54920462	54931431	+	-0.523694	0.178259	-0.509632	0.242594	0.216155	0.515025	0.0465648	0.887065	-0.00363638	0.987695	-0.118091	0.551036
ENSG00000067533.6	chr1	218285293	218337983	+	-1.04924	2.42217e-14	-0.292165	0.245658	-0.59687	0.00716308	0.398929	0.0212778	-0.110992	0.574485	-0.18319	0.319278
ENSG00000067560.13	chr3	49359139	49412998	-	0.110663	0.0539261	0.512375	3.17868e-11	0.209749	0.00508012	0.297004	3.12643e-05	0.182846	0.000456078	0.239575	0.000294586
ENSG00000067596.12	chr17	43483865	43610338	+	0.103857	0.384065	-0.553865	1.83334e-06	-0.435189	4.1e-05	-0.476809	7.03616e-05	-0.176662	0.0858231	-0.229295	0.0514574
ENSG00000067601.8	chr7	67287541	67302419	-	-0.236071	0.497045	0.404438	0.284626	0.0103511	0.979725	0.220174	0.550514	0.074803	0.821158	0.241375	0.386609
ENSG00000067606.17	chr1	2050411	2185395	+	0.014048	0.971587	-0.769579	0.00609457	-0.205456	0.432919	-0.510936	0.0728929	-0.0236749	0.929263	-0.00755631	0.981726
ENSG00000067704.10	chr1	220094132	220148041	+	-0.157597	0.0164306	0.122624	0.274879	-0.213064	0.00860928	-0.0759328	0.547435	0.223355	0.000228771	0.0299196	0.815645
ENSG00000067798.16	chr12	77324641	78213010	+	0.255138	0.440414	-0.157924	0.522857	-0.0529456	0.896276	-0.41323	0.0701769	-0.126235	0.682497	-0.626993	0.011992
ENSG00000067829.19	chrX	153785766	153794523	-	0.191529	0.130206	0.582088	2.25291e-06	0.32465	0.00946889	0.750521	4.01304e-10	0.324759	0.00505342	0.29707	0.0186427
ENSG00000067836.13	chr16	4796968	4802880	-	-0.115096	0.774602	0.472138	0.0686278	0.206285	0.557993	0.495127	0.00868152	0.226972	0.445949	0.38908	0.0910187
ENSG00000067900.8	chr18	20946906	21111813	-	-1.5119	3.21693e-77	-0.775909	2.59966e-15	-1.30861	1.95746e-40	-0.951682	2.43582e-19	-0.176394	0.0266451	-0.134476	0.242472
ENSG00000067955.15	chr16	67028984	67101058	+	-0.886771	5.94625e-12	-1.18074	1.24817e-20	-0.90817	7.51583e-19	-0.514543	0.000742451	0.0350437	0.803948	0.0138364	0.941874
ENSG00000067992.16	chrX	24465270	24550466	+	-0.188407	0.149222	0.364916	0.0114628	-0.0947402	0.554188	0.0588167	0.815663	0.274427	0.0143356	0.181473	0.361156
ENSG00000068001.14	chr3	50317790	50322782	-	0.318062	0.141348	0.16754	0.515458	-0.7462	0.00404418	0.351499	0.0708468	-1.29999	2.8714e-08	-0.422559	0.00689736
ENSG00000068024.17	chr2	239048168	239401654	-	-0.286526	0.316896	-1.38867	4.36454e-09	-0.86929	0.00101687	-1.46377	1.94473e-11	-0.0191115	0.957035	-0.571771	0.00215435
ENSG00000068028.17	chr3	50329782	50340980	-	0.382007	0.00107833	0.273957	0.189023	0.995285	2.63736e-19	1.24032	7.72028e-13	0.328226	0.00948744	0.42374	0.0182327
ENSG00000068079.8	chr17	43006740	43014456	+	-0.198857	0.331347	0.637312	0.000508564	0.354061	0.0138633	0.670836	4.93074e-05	0.173787	0.352623	0.402064	0.0813811
ENSG00000068097.15	chr17	60041008	60078922	-	0.421673	0.00403778	-0.425313	0.0244138	-0.00427277	0.988585	-0.192805	0.295503	-0.281987	0.163611	-0.413262	0.0250103
ENSG00000068120.15	chr17	42561467	42566277	+	0.00872167	0.95053	0.623075	2.70511e-07	-0.132769	0.275852	-0.0127415	0.940804	-0.226063	0.00772846	0.0133067	0.944833
ENSG00000068137.15	chr17	42667914	42676994	-	-1.06502	9.5683e-13	-1.31891	1.48806e-07	-0.818953	3.68603e-05	0.165891	0.537201	-0.901659	7.46933e-07	-0.0685304	0.777303
ENSG00000068305.17	chr15	99565417	99716466	+	-1.22591	1.25144e-23	-1.0895	3.60031e-05	-1.13671	1.72561e-14	-0.256762	0.291178	-0.197616	0.239655	0.164583	0.422091
ENSG00000068308.14	chrX	48922024	48958386	-	-0.012687	0.955585	-0.0937077	0.609493	0.243554	0.14478	0.0999445	0.657517	0.0878605	0.692203	-0.0239401	0.89108
ENSG00000068323.17	chrX	49028726	49043410	-	0.0244515	0.892318	-0.38955	9.08041e-05	0.253347	0.0588495	-0.156841	0.186786	-0.00592987	0.978794	0.237772	0.0436773
ENSG00000068354.16	chrX	48539714	48562609	+	-0.836568	3.41419e-07	-1.37337	1.31663e-07	-0.951333	6.50725e-07	-0.260903	0.317878	-0.578407	0.00102154	-0.332676	0.160944
ENSG00000068366.20	chrX	109624244	109733403	-	-1.39423	2.74665e-79	-0.284886	0.00498171	-1.20798	9.63536e-52	-0.422155	0.000367277	-0.0852582	0.333861	-0.00376855	0.983445
ENSG00000068383.19	chr10	132537787	132783480	+	-1.21351	3.50695e-07	-0.853216	3.06395e-07	-1.28396	5.90615e-05	-0.354122	0.0339014	-0.395569	0.0407019	-0.178209	0.259373
ENSG00000068394.11	chrX	49113407	49123735	-	0.0748353	0.694797	0.162295	0.319409	0.18231	0.262136	0.355665	0.0134087	0.0137998	0.954357	0.0824455	0.646444
ENSG00000068400.13	chrX	48973720	49002264	-	0.135195	0.479793	-0.0246222	0.905135	0.144524	0.550511	-0.268308	0.209604	0.504634	0.00404055	0.195614	0.208253
ENSG00000068438.15	chrX	48476021	48486364	+	-0.223057	0.0366824	0.332924	0.00331174	0.0582961	0.66164	0.363365	0.00132765	0.0494448	0.72964	0.139203	0.332039
ENSG00000068489.13	chr17	59155732	59206709	+	-0.36709	0.0461568	-0.645403	7.1884e-12	-0.905027	1.21324e-07	-0.823576	8.13828e-21	0.202375	0.188706	0.0664783	0.679207
ENSG00000068615.19	chr2	86213993	86338083	-	-0.0701855	0.814059	0.106688	0.817662	0.423516	0.177581	-0.23739	0.517124	0.0369355	NA	0.0218141	0.945561
ENSG00000068650.18	chr13	112690329	112887168	+	-1.33163	5.06348e-15	-0.358468	0.365343	-1.42114	1.58648e-15	-1.00526	0.0010097	0.17476	0.231448	0.0197921	0.950235
ENSG00000068654.16	chr2	86020216	86106155	-	-1.27413	2.6192e-12	-0.5823	0.110214	-1.73558	4.37202e-20	-0.408284	0.262367	-0.750938	2.56321e-05	-0.314072	0.125506
ENSG00000068697.7	chr2	20032650	20051628	-	0.301085	0.0308063	0.469219	1.58091e-06	0.420025	9.53625e-05	0.414479	3.90714e-06	0.144841	0.353802	0.139626	0.205013
ENSG00000068724.17	chr2	46916157	47076137	+	-1.12369	7.13117e-16	-0.866916	1.4118e-05	-0.955243	4.6604e-13	-0.904249	1.28599e-05	-0.0108463	0.957781	-0.0609513	0.818923
ENSG00000068745.15	chr3	48688003	48740353	-	0.975149	6.31815e-34	0.498708	0.000215186	0.232442	0.0352051	0.578207	7.97901e-06	-1.37754	2.03948e-32	-0.216221	0.116464
ENSG00000068784.13	chr2	45388680	45612165	-	-1.71526	1.53789e-30	-0.346228	0.0378746	-0.974892	2.58145e-13	-0.142855	0.503575	0.0916685	0.546156	0.0737489	0.711606
ENSG00000068796.19	chr5	62306162	62391025	+	-0.743013	7.93475e-06	-1.93542	0.0001105	-1.24894	5.50663e-10	-0.395573	0.276506	-0.253746	0.0508311	-0.146378	0.601912
ENSG00000068831.19	chr11	64726911	64745456	-	-0.653452	0.0291895	0.262082	0.286266	-0.441521	0.0689492	0.16115	0.307867	0.0906314	0.755832	-0.0406943	NA
ENSG00000068878.15	chr2	53864069	53970993	-	-0.850717	5.14047e-31	-0.363722	0.00641935	-0.555774	1.04061e-06	-0.527779	0.000113341	-0.106891	0.256417	-0.227206	0.141244
ENSG00000068885.15	chr3	160256986	160399880	-	-0.581583	0.00234355	-0.0791237	0.701435	-0.273105	0.227128	-0.30909	0.198287	0.365531	0.0178495	0.250646	0.111331
ENSG00000068903.20	chr19	38878555	38899862	-	0.428624	0.000577152	0.561418	3.91392e-05	0.525279	0.000928123	0.382913	0.017342	0.197272	0.168533	0.120004	0.484815
ENSG00000068912.14	chr2	53787044	53818819	+	-0.715586	1.68901e-11	-0.219656	0.0311145	-0.809475	1.55239e-09	-0.309216	0.00154198	-0.219817	0.0439314	-0.178532	0.0663894
ENSG00000068971.14	chr11	64917553	64934475	+	-0.274207	0.436386	-0.298511	0.448074	0.00342107	0.994467	-0.0989293	0.797778	0.0469872	0.893315	-0.0195815	0.953049
ENSG00000068976.14	chr11	64746389	64759974	-	3.06857	3.78655e-27	3.56213	5.85264e-12	2.14655	9.06828e-09	0.400434	0.224408	-0.0409672	0.902311	0.00407425	NA
ENSG00000069020.18	chr5	66596361	67169595	+	-0.0255353	0.949043	-0.649194	0.078863	-0.0549796	0.888756	0.212129	0.552653	-0.0604688	0.832742	-0.70853	0.0467081
ENSG00000069248.12	chr1	229440259	229508341	-	-0.609176	0.000131773	-0.70797	2.37991e-06	-0.785445	3.80817e-12	-0.42392	0.011908	-0.05711	0.673794	-0.344136	0.00284916
ENSG00000069275.13	chr1	205712822	205750182	-	0.385673	1.87256e-06	0.351277	0.00472443	0.511335	0.00286005	0.520987	0.00073932	0.248039	0.0955864	0.248321	0.0324252
ENSG00000069329.18	chr16	46656132	46689518	-	-0.0459564	0.814301	-0.0229555	0.853063	0.0499878	0.809358	0.0280633	0.844539	-0.108547	0.358083	-0.0693916	0.55328
ENSG00000069345.12	chr16	46955362	46973674	-	-0.464247	1.97492e-10	-1.19825	1.86893e-34	-0.30804	0.00010901	-0.369716	5.76358e-05	-0.534328	1.85373e-14	-0.703288	7.12351e-13
ENSG00000069399.15	chr19	44747705	44760044	+	0.427526	0.00465911	-1.24964	6.33878e-11	-0.273517	0.249289	-1.31073	3.53466e-11	-1.23211	6.48952e-13	-0.654861	0.00031009
ENSG00000069424.15	chr1	5990927	6101193	+	-0.274543	0.00963251	-0.143866	0.535113	-0.478596	0.000168937	-0.464116	0.022503	0.174634	0.0298292	-0.1815	0.396754
ENSG00000069431.11	chr12	21797401	21942529	-	0.0403884	0.901463	0.20419	0.444874	0.280472	0.260332	-0.211474	0.507799	0.00379686	0.992893	-0.0102809	0.974807
ENSG00000069493.15	chr12	9664969	9699553	+	-1.41765	6.99708e-15	0.723736	0.0714392	-2.03091	5.55822e-41	0.199484	0.549654	-0.845149	1.49644e-08	0.0842321	0.753101
ENSG00000069509.6	chrX	44523639	44542859	-	0.060136	0.811409	-0.0296214	0.893877	-0.156048	0.501334	0.423724	0.00295765	-0.0104779	0.97072	-0.0608449	0.756232
ENSG00000069667.16	chr15	60488284	61229302	-	-0.982752	1.55481e-16	0.946931	0.0620649	-0.937957	4.5732e-15	0.891964	0.0557762	-0.13815	0.176574	0.0215221	0.932685
ENSG00000069702.11	chr1	91680343	91906335	-	-0.731195	0.0514698	-2.17123	2.43514e-10	-0.670879	0.0687217	-2.08012	1.06622e-11	-0.139101	0.653559	-0.263348	0.292024
ENSG00000069812.11	chr1	6412418	6424670	-	2.11581	1.06365e-18	1.78769	0.000202577	1.68056	3.62736e-07	1.51351	0.00414579	0.0906414	0.778237	0.348941	0.176127
ENSG00000069849.11	chr3	141876124	141926549	+	-0.00882448	0.952378	0.394545	0.00113999	0.18722	0.0452201	0.277134	0.0125831	0.229142	0.00371381	0.19647	0.0785897
ENSG00000069869.16	chr15	55826922	55993746	-	0.330736	0.0163183	-0.494986	0.000224435	0.236514	0.225783	-0.655496	4.34523e-08	-0.107767	0.568281	-0.137542	0.14849
ENSG00000069943.10	chr15	55318960	55355648	+	-0.0899261	0.798279	0.00223503	0.993137	-0.0218932	0.939893	0.210157	0.29834	-0.16956	0.396188	0.0446395	0.831927
ENSG00000069956.12	chr15	51952106	52067375	+	-0.608514	3.53315e-21	-2.11256	3.84275e-63	-1.30093	3.76765e-36	-0.619223	4.74525e-07	-0.981264	4.05173e-41	-0.334185	0.0012824
ENSG00000069966.19	chr15	52115100	52191392	-	-0.506229	5.90844e-05	-0.15663	0.236782	-0.404857	0.0114411	-0.0231596	0.893117	0.159726	0.267173	0.0692039	0.627178
ENSG00000069974.16	chr15	55202966	55319113	-	-0.632217	3.48961e-13	0.156398	0.525251	-0.499671	3.9246e-05	0.0475835	0.877449	0.106332	0.285324	0.194909	0.285147
ENSG00000069998.12	chr22	17137511	17165287	-	-0.0945622	0.531339	-0.0806007	0.667041	0.080261	0.607119	0.219999	0.159704	0.193604	0.124877	0.129837	0.436451
ENSG00000070010.19	chr22	19449911	19479202	-	0.360224	5.07214e-05	0.392721	0.00166794	0.839868	1.02698e-25	0.237511	0.053893	0.522581	3.33429e-07	0.156598	0.305759
ENSG00000070018.9	chr12	12116025	12267044	-	-1.49908	2.79525e-12	-1.79701	6.67875e-34	-1.98388	2.87946e-29	-1.61949	6.46029e-26	-0.423183	0.0118403	-0.530363	0.00212145
ENSG00000070047.13	chr11	576470	612222	+	-0.00747913	0.952725	-1.05806	5.44611e-21	-1.01077	1.67779e-28	-1.12426	3.81885e-23	-0.799354	6.63052e-26	-0.59801	3.56083e-09
ENSG00000070061.16	chr9	108866898	108934328	-	-0.5411	1.65271e-05	0.12367	0.521651	-0.358891	0.00116657	-0.321405	0.0956271	-0.155173	0.19604	-0.106474	0.5994
ENSG00000070081.17	chr11	17208153	17349980	+	-0.38968	0.00506565	0.5448	3.73019e-05	-0.37283	0.0890788	0.169673	0.347492	0.25189	0.0404321	0.210729	0.128737
ENSG00000070087.14	chr3	149964904	150050788	-	-0.29978	0.0131615	0.250338	0.00381964	-0.243802	0.0496342	0.199888	0.0395016	0.111913	0.477325	-0.0121694	0.93196
ENSG00000070159.14	chr9	109375466	109498313	-	0.103047	0.795726	-1.76123	4.87438e-15	-0.113985	0.772837	-0.898044	1.2913e-06	-0.273707	0.338735	-0.491482	0.000137851
ENSG00000070182.21	chr14	64746283	64879907	-	0.0488445	0.915951	-0.323503	0.286942	0.0108651	0.982181	-0.472776	0.100583	-0.00278339	0.993962	-0.0909292	0.749505
ENSG00000070190.13	chr4	99816827	99870190	+	-0.240556	0.000996811	0.17524	0.682484	-0.63443	3.44377e-08	-0.048584	0.881312	-0.0928849	0.283863	0.0951098	NA
ENSG00000070214.16	chr9	105244622	105439171	+	-0.79493	6.7115e-12	0.143083	0.316866	-0.609686	3.08652e-08	-0.443608	0.000118903	0.22706	0.0718672	0.281184	0.0061004
ENSG00000070269.14	chr14	56488354	56650606	+	-0.518651	0.00601595	0.183673	0.436801	-0.418649	0.0645749	-0.231065	0.409108	0.168685	0.541928	0.0277775	0.915312
ENSG00000070366.14	chr17	2059839	2303785	-	-1.24445	6.16005e-20	-0.534096	0.00467844	-1.15862	3.51463e-11	-1.12743	2.47344e-13	0.0932734	0.58213	-0.0704841	0.70471
ENSG00000070367.16	chr14	57200507	57268905	-	-0.724189	3.24803e-14	-0.795702	8.39253e-14	-0.472126	0.0408728	-0.542422	5.55405e-09	0.0785337	0.588995	0.0234532	0.871923
ENSG00000070371.16	chr22	19179473	19291719	-	-0.0352538	0.884356	-0.175833	0.361926	-0.121113	NA	-0.434918	0.023967	-0.0645325	NA	-0.0611659	0.802208
ENSG00000070388.11	chr19	639879	644371	+	0.0218244	0.946996	0.251322	0.497303	0.376172	0.221705	0.0444121	NA	-0.0310952	NA	0.117212	NA
ENSG00000070404.10	chr19	676392	683392	+	0.815944	1.00577e-09	0.990149	2.13687e-31	0.472549	0.0352051	0.654234	4.74187e-14	0.0827917	0.740696	0.139574	0.178973
ENSG00000070413.20	chr22	19036282	19122454	-	-0.610935	8.12709e-05	-0.884142	5.13032e-07	-1.69723	4.3131e-17	-1.16109	1.54327e-08	-0.648199	0.00102695	-0.103456	0.594341
ENSG00000070423.18	chr19	647526	663233	-	-0.0177482	0.919204	-0.468217	0.00155272	-0.249373	0.026715	-0.190236	0.254874	-0.182126	0.0618836	0.146317	0.367018
ENSG00000070444.15	chr17	2384073	2401104	-	0.0437415	0.872677	0.0865164	0.718553	0.582137	0.000301225	-0.0825283	0.744266	0.266957	0.123997	0.101458	0.638855
ENSG00000070476.15	chr3	126437601	126475891	-	0.376387	0.00558155	-0.631176	0.00402593	0.0502699	0.800492	-0.364464	0.0842463	-0.170404	0.301589	-0.0294553	0.915357
ENSG00000070495.15	chr17	76712832	76726799	-	-0.60902	3.92838e-05	-1.35096	1.09285e-22	-0.0959038	0.578229	-0.258781	0.0344309	-0.66412	4.20769e-06	-0.366493	0.00406478
ENSG00000070501.12	chr8	42338454	42371808	+	0.329669	0.0364654	0.320871	0.124662	0.442282	0.0151684	0.652733	0.00126591	0.399625	0.052942	0.411174	0.0230552
ENSG00000070526.15	chr17	76624761	76643786	-	0.205182	0.467724	0.897224	0.0758981	-0.124258	0.60087	0.243214	0.372079	0.1522	NA	0.0538455	0.748406
ENSG00000070540.13	chr17	68420948	68457513	-	-1.56637	2.64663e-17	-0.811663	0.0067857	-0.64676	0.00113846	-0.180173	0.50997	-0.449599	0.00460669	-0.312222	0.192502
ENSG00000070601.10	chr9	37650954	37746904	+	0.0427752	0.927208	0.497554	0.263368	0.687377	0.0951584	0.574448	0.138561	0.0748138	0.806629	2.98672	5.7351e-10
ENSG00000070610.14	chr9	35736866	35749228	-	-0.266934	0.0184351	-0.283894	0.0413873	-0.422613	0.00861545	-0.401254	0.00185128	0.00133052	0.995439	-0.168998	0.360492
ENSG00000070614.15	chr5	150485818	150558211	+	-0.956793	1.79102e-29	-0.80082	8.65631e-08	-1.30338	5.54224e-22	-1.03539	2.85907e-10	-0.369066	0.000398857	-0.326966	0.0303893
ENSG00000070669.17	chr7	97851677	97872542	-	0.0860266	0.49103	0.0151443	0.925899	0.437386	6.39373e-06	0.0158672	0.933015	-0.512118	2.39318e-07	-0.551969	3.31428e-06
ENSG00000070718.12	chr8	42152946	42171673	+	0.286949	0.0542834	0.0101256	0.974515	0.0654882	0.866262	0.19949	0.27217	-0.0697916	0.68501	0.170063	0.309661
ENSG00000070731.11	chr17	76565377	76586956	-	-0.00189288	0.995296	-0.00549644	0.987343	-0.240787	0.335576	0.105821	0.633017	0.0972971	0.630465	0.20677	0.0823941
ENSG00000070756.17	chr8	100685816	100722809	-	0.142105	0.0133546	-0.0274628	0.792792	0.109828	0.205613	-0.3037	6.11314e-05	0.42479	8.54709e-14	0.131549	0.171648
ENSG00000070761.8	chr16	58113592	58129381	-	0.44744	0.0038794	0.151376	0.341322	0.287133	0.0270446	0.594999	1.65562e-05	-0.144808	0.286932	-0.252635	0.0878292
ENSG00000070770.10	chr16	58157907	58198106	-	-0.603062	2.57781e-19	-0.9252	1.09924e-20	-0.498078	2.38683e-10	-0.518361	3.16279e-06	0.0114049	0.923125	-0.0178465	0.916704
ENSG00000070785.17	chr1	44850522	44986722	-	-0.563083	0.00152846	0.375416	0.00820377	-0.0377518	0.847131	0.402905	0.0029881	0.310011	0.0213987	0.197493	0.209348
ENSG00000070814.22	chr5	150357629	150400308	+	-0.479055	1.59713e-05	-0.384816	0.00493954	-0.309305	0.014746	-0.466799	0.000105388	0.0155504	0.938223	-0.193413	0.141975
ENSG00000070831.17	chr1	22025511	22101360	+	-0.125539	0.0665162	-0.148998	0.0712806	-0.0257904	0.831311	-0.0631838	0.570465	-0.0739587	0.318209	-0.0997653	0.286129
ENSG00000070882.13	chr7	24796540	24981634	-	-0.953059	3.11159e-09	-0.626996	0.141097	-1.32955	5.03887e-25	-1.19069	0.000228309	-0.371247	0.00133942	0.0262295	0.932507
ENSG00000070950.10	chr3	8775402	8963773	-	-0.419447	0.0774019	-0.60566	0.000126347	-0.0802911	0.787397	-0.00588798	0.979222	0.377974	0.017663	0.087657	0.572015
ENSG00000070961.16	chr12	89588049	89709300	-	-1.74428	1.19281e-77	-1.22847	5.98742e-31	-1.42074	4.74799e-40	-1.1859	3.2943e-42	-0.84705	8.24304e-17	-0.0522335	0.683995
ENSG00000071051.14	chr2	105744912	105894274	+	-1.41761	9.33775e-10	-1.15509	2.56085e-07	-1.52171	5.30612e-14	-0.912826	3.04544e-05	-0.0522803	0.807277	-0.178708	0.308803
ENSG00000071054.16	chr2	101696850	101894689	+	-1.32806	3.9254e-44	-0.412091	0.000345995	-0.974037	1.0181e-28	-0.431086	0.000989656	0.0241415	0.893315	0.0776842	0.724899
ENSG00000071073.13	chr2	98619106	98731132	-	-1.07591	1.81478e-06	-0.713274	0.0344946	-0.401703	0.0692055	-0.294199	0.39166	0.199201	0.30984	-0.134447	0.636056
ENSG00000071082.11	chr2	101002229	101024032	+	0.562675	1.10677e-17	0.802325	4.6827e-13	0.872818	9.4485e-61	0.843403	9.32495e-15	0.565763	5.10913e-33	0.232099	0.0231779
ENSG00000071127.17	chr4	10074339	10116949	-	-0.227291	0.0522627	0.0996766	0.489718	-0.174412	0.0538766	-0.280125	0.00863831	0.0786993	0.350278	-0.151167	0.265203
ENSG00000071189.21	chr7	17790761	17940501	-	-1.05338	6.18408e-05	-0.704476	1.02888e-06	-1.68447	5.16818e-10	-0.532407	0.00329551	-0.249891	0.237461	-0.172241	0.244687
ENSG00000071205.12	chr4	147732063	148072776	+	-2.13647	4.76562e-55	-0.95154	1.88251e-05	-1.24545	2.16212e-20	-0.520775	0.0102858	-0.176428	0.13739	-0.256993	0.205354
ENSG00000071242.12	chr6	166409364	166906451	-	-0.982248	0.000356539	-0.164625	0.565909	-0.677023	0.0528019	0.0186325	0.930543	-0.0417591	0.893002	0.0235871	NA
ENSG00000071243.16	chr7	120950763	120977216	+	-0.704231	3.99371e-07	-1.39384	6.06541e-08	-0.471904	0.00352977	0.0241548	0.94017	-0.310162	0.0562564	-0.206945	0.343625
ENSG00000071246.11	chr14	76761468	76783015	+	-0.162546	0.665517	-0.615721	0.00281999	0.00572201	0.990366	-0.418224	0.0639407	0.214275	0.463274	-0.115633	0.678036
ENSG00000071282.12	chr3	8501807	8574668	+	-0.457708	0.153819	-1.74273	2.1157e-35	-0.399932	0.197557	-0.167759	0.285409	0.10807	0.703435	-0.3057	0.0217186
ENSG00000071462.12	chr7	73683025	73705161	+	0.376789	7.29002e-06	0.60925	1.81425e-07	0.50991	1.80562e-08	0.655579	2.93632e-07	0.406603	8.09521e-06	0.223344	0.0882814
ENSG00000071537.14	chr14	81471547	81533853	-	-1.08565	1.04058e-45	-0.607844	8.50869e-09	-1.42737	2.75478e-16	-1.05032	4.81848e-10	-0.667377	3.06094e-18	-0.252896	0.0692006
ENSG00000071539.14	chr5	892884	919357	+	-0.774885	6.80871e-05	-0.371897	0.0244138	-0.267968	0.177907	-0.0510543	0.812838	-0.034477	0.891704	-0.245439	0.0250103
ENSG00000071553.18	chrX	154428633	154436516	+	0.421381	1.00887e-07	0.608435	1.21599e-07	0.360466	7.29125e-05	0.325584	0.00337797	0.191453	0.0482807	0.158155	0.18497
ENSG00000071564.17	chr19	1609290	1652615	-	-0.530609	6.74257e-13	-0.460707	0.00089313	-0.673707	2.33143e-13	-0.486824	0.000455364	-0.0973547	0.429164	0.129409	0.424403
ENSG00000071575.11	chr2	12716889	12742734	+	-0.996346	0.000980248	-0.0983969	0.802791	-1.14202	3.77175e-08	0.10445	0.728873	-0.645285	0.00445439	0.00836234	NA
ENSG00000071626.17	chr19	1407569	1435687	+	-0.138833	0.053308	0.164054	0.119989	-0.325505	3.35638e-07	-0.163079	0.173157	0.269495	3.93917e-06	0.186297	0.0771202
ENSG00000071655.18	chr19	1573596	1592865	-	-0.518015	9.45958e-06	0.0625755	0.799704	-0.386628	0.00771693	-0.339208	0.0358102	-0.265327	0.0356077	-0.0566575	0.767553
ENSG00000071794.16	chr3	149030127	149086554	-	-0.537827	4.34862e-10	-0.240528	0.0829007	-0.59975	9.33831e-10	-0.532819	1.04841e-05	0.220379	0.0118396	-0.236718	0.048548
ENSG00000071859.15	chrX	154444141	154450654	+	0.361612	0.00369775	0.552359	1.8714e-05	0.618694	2.14562e-05	0.562917	0.00017356	0.431416	0.000242717	0.347561	0.0118432
ENSG00000071889.17	chrX	154506159	154516242	-	-0.353643	0.152294	0.0640859	0.808741	-0.249197	0.334417	0.236125	0.34864	0.189685	0.425113	0.0333361	0.902438
ENSG00000071894.17	chr8	144393229	144409335	-	0.259631	0.0116834	0.60269	1.08764e-06	0.227204	0.181731	0.35642	0.00121619	0.268128	0.0265343	0.545512	4.87088e-07
ENSG00000071967.12	chr2	171522247	171558129	+	-0.0363299	0.897605	0.476119	0.000105476	0.129518	0.492283	0.150592	0.381022	0.351127	0.0203902	0.508414	1.29529e-05
ENSG00000071994.11	chr6	170575295	170584692	-	0.11159	0.315808	0.424056	0.000114499	0.132371	0.252943	0.556915	7.80638e-07	0.271976	0.00448046	0.00292079	0.98846
ENSG00000072042.13	chr14	67676800	67695793	-	0.147988	0.0998039	0.24276	0.0543894	0.0153964	0.910529	0.386046	0.00105994	0.40578	3.16553e-07	0.304951	0.00840902
ENSG00000072062.15	chr19	14091688	14118084	-	0.583551	3.85937e-08	0.492663	0.000312232	0.0293466	0.851935	-0.248674	0.161372	0.306371	0.00179661	0.291858	0.051029
ENSG00000072071.16	chr19	14147743	14206187	-	-0.442209	0.244798	0.170921	0.562868	-0.106513	0.788063	-0.757267	0.015576	0.487056	0.132395	0.0318816	0.923464
ENSG00000072080.11	chr2	234050679	234077134	+	0.616616	0.124529	0.253102	0.563192	0.061767	0.876214	-0.349067	0.24789	0.304531	0.30167	-0.12408	0.601684
ENSG00000072110.15	chr14	68874128	68979440	-	-0.702404	1.89459e-06	-0.286296	0.00240713	-0.625369	6.41246e-05	-0.612923	1.82954e-11	-0.0591689	0.751864	-0.352843	7.7528e-05
ENSG00000072121.17	chr14	67727374	67816590	-	-1.20351	6.23652e-18	-1.68876	1.16238e-09	-1.4448	5.85355e-18	-1.34784	0.00041935	-0.584124	0.00367031	-0.872203	0.00440247
ENSG00000072133.11	chrX	84058346	84188199	-	-0.0420458	0.910313	0.0555873	0.868156	-0.0850458	0.805846	0.0944926	0.731056	-0.103707	0.615338	0.373564	0.0283451
ENSG00000072134.15	chr17	19215615	19336715	+	-0.773927	0.0537994	-0.906299	2.53856e-05	-0.230106	0.535284	-0.942086	1.98107e-05	-0.425156	0.163673	0.326342	0.140313
ENSG00000072135.13	chr2	130356045	130375405	+	0.125128	0.286899	0.178463	0.242187	-0.191654	0.117278	0.0287338	0.903325	-0.11826	0.341972	-0.114632	0.527235
ENSG00000072195.15	chr2	219434843	219493629	+	-0.0585453	0.87861	-0.264493	0.471502	0.326077	0.363774	-0.50808	0.155773	-0.0714541	0.751584	0.164479	0.559786
ENSG00000072210.19	chr17	19648136	19685760	+	-0.323989	0.0194484	-0.281739	0.0014487	0.101346	0.511926	-0.0235149	0.865122	0.207074	0.147955	0.0748759	0.503401
ENSG00000072274.13	chr3	196027183	196082096	-	-0.171394	0.0131502	0.20945	0.0187273	-0.665279	7.82488e-19	-0.315534	0.0142075	-0.259555	0.00280767	0.0938068	0.344365
ENSG00000072310.17	chr17	17810399	17837011	-	-0.317146	0.107772	0.0193603	0.936729	-0.46506	0.0377189	-0.203661	0.268234	0.0537972	0.829189	-0.0773181	0.683493
ENSG00000072364.13	chr5	132875395	132963634	-	-0.512414	0.00345618	-1.42305	4.44955e-12	-0.719161	0.00158451	-1.12319	6.67756e-07	-0.0965287	0.574742	0.0550516	0.848965
ENSG00000072401.15	chr10	58334979	58370751	+	-0.201886	0.199508	-0.10977	0.535814	0.0125218	0.958117	0.105837	0.606161	0.11159	0.515885	-0.140131	0.444377
ENSG00000072415.10	chr14	67240713	67336061	+	-0.449709	0.0117904	-1.38788	1.15197e-36	-0.598545	0.000146569	-0.643703	2.14979e-08	-0.271599	0.0616669	-0.0550399	0.706226
ENSG00000072501.19	chrX	53374149	53422728	-	-0.152654	0.120198	-0.267194	0.0692094	-0.62224	2.72968e-06	-0.828967	5.95566e-07	0.290212	5.1734e-08	0.0576838	0.788668
ENSG00000072506.13	chrX	53431258	53434370	-	0.345257	9.92879e-07	0.620213	3.82718e-07	0.616476	4.68243e-14	0.684256	3.35059e-10	0.357498	2.08802e-07	0.122994	0.401459
ENSG00000072518.21	chr11	63838928	63911019	+	-0.624212	0.000186178	-1.66456	5.82265e-17	-1.73908	1.24858e-15	-1.58562	1.29293e-14	-1.03922	4.49901e-24	-0.417584	0.0226432
ENSG00000072571.20	chr5	163460203	163491941	+	-0.534746	2.4432e-07	-0.383276	1.45907e-05	-0.477404	3.52361e-05	-0.168732	0.0919276	0.164802	0.152303	-0.186099	0.0914839
ENSG00000072609.18	chr12	132822187	132956304	-	-0.0701024	0.614226	-0.417232	0.0388217	0.0731915	0.676366	0.00449174	0.987786	0.471089	4.06608e-07	0.315018	0.120802
ENSG00000072682.19	chr5	132190147	132295315	-	0.0872959	0.77808	0.239355	0.0796408	0.0196871	0.958878	-0.105302	0.557925	0.429433	0.0927433	-0.00289316	0.988758
ENSG00000072736.19	chr16	68084751	68229259	+	-0.958737	6.37727e-21	-1.5706	1.28122e-34	-1.06348	5.2565e-36	-1.12096	3.53335e-13	-0.173096	0.0305089	-0.151086	0.244803
ENSG00000072756.17	chr3	3126933	3150879	+	0.133634	0.419746	-0.531377	0.00586645	-0.202518	0.272584	0.122371	0.576671	-0.00686338	0.975683	-0.0078589	0.964629
ENSG00000072778.20	chr17	7217125	7225266	+	0.367791	0.000137724	0.897896	4.75136e-29	0.773626	6.1887e-13	0.976608	2.42094e-25	0.646918	6.21245e-14	0.989399	3.48527e-40
ENSG00000072786.13	chr5	172042079	172188224	-	-1.22882	4.17902e-73	-1.4323	4.6122e-07	-1.3942	1.45563e-44	-0.930853	1.57339e-06	-0.592104	9.43125e-19	-0.416056	0.0111183
ENSG00000072803.17	chr5	171861549	172006873	-	-1.24093	1.12054e-15	-1.51521	2.07015e-25	-1.61713	1.22301e-18	-0.624902	4.88063e-06	-0.386052	0.0703008	-0.202673	0.10905
ENSG00000072818.12	chr17	7336529	7351477	+	-0.149159	0.298722	0.427066	0.324219	0.166114	0.355289	0.130079	0.705941	0.304507	0.00243039	-0.205118	NA
ENSG00000072840.13	chr4	5711201	5814305	+	-0.371645	0.0107023	-0.297306	0.238073	-0.289165	0.0610605	-0.850686	0.000429946	0.421853	8.32723e-05	0.019916	0.950235
ENSG00000072849.11	chr17	5471254	5486811	-	0.0891206	0.554174	0.224955	0.0836152	0.320695	0.00513611	0.499365	1.63211e-05	-0.212498	0.107741	-0.0670124	0.67145
ENSG00000072858.11	chr3	113532555	113629575	+	-0.665528	3.73112e-07	0.476378	0.255848	-1.49043	1.2149e-15	-0.0714321	0.827049	-0.409502	0.000290959	0.0269182	0.908909
ENSG00000072864.16	chr16	15643267	15734691	+	-0.739166	2.08914e-15	-1.95338	1.45341e-22	-1.01834	4.40735e-22	-1.45032	4.28213e-11	-0.323826	0.00212676	-0.54619	0.00151226
ENSG00000072954.7	chr19	16661139	16690023	+	-0.165685	0.343851	0.128792	0.764766	-0.0574511	0.776403	-0.0405055	0.922522	0.146828	0.371371	0.0313398	0.922342
ENSG00000072958.9	chr19	16197854	16245906	+	0.0351347	0.790849	-0.566477	0.000476574	-0.0237694	0.881295	-0.64824	1.14116e-05	0.00121218	0.994986	-0.583621	9.86522e-05
ENSG00000073008.15	chr19	44643798	44666162	+	0.406848	0.211306	-0.278385	0.0546249	0.96951	0.0497082	-0.470902	3.35906e-05	0.0986563	0.723184	0.00227498	0.992086
ENSG00000073050.12	chr19	43543311	43580473	-	0.108208	0.448988	-0.258597	0.0889399	0.0506654	0.830567	-0.0950223	0.603881	0.45091	4.04033e-05	0.0521987	0.807016
ENSG00000073060.16	chr12	124776856	124882668	-	-0.32324	8.44922e-05	0.310961	0.0361769	-0.564813	1.93689e-11	-0.381425	0.00316238	0.399731	2.38774e-10	0.119917	0.420694
ENSG00000073111.14	chr3	127598410	127622436	+	0.612983	2.0811e-14	0.109076	0.48565	0.204505	0.0107527	0.0173797	0.93885	-0.104096	0.12072	-0.302046	0.0346389
ENSG00000073150.14	chr22	50170731	50180295	+	0.393251	0.251469	0.200147	0.520837	0.655451	0.0587139	-0.19739	0.521736	0.141362	0.650308	0.0429592	0.88968
ENSG00000073169.14	chr22	50200979	50217616	+	0.230832	0.251469	0.369474	0.0811516	0.738049	8.25872e-05	0.539145	0.0117022	-0.0228472	0.937058	0.054478	0.83831
ENSG00000073282.14	chr3	189631389	189897276	+	-2.99018	7.39852e-24	-0.174063	0.672187	-1.98283	3.82978e-13	-0.545126	0.159522	-0.542382	0.00511312	0.0212769	0.94815
ENSG00000073331.18	chr4	112285509	112442621	+	-0.934992	0.000218021	-0.511518	0.0207984	-0.656129	0.00378247	-0.794277	0.000300591	0.221046	0.287511	-0.388235	0.0569465
ENSG00000073350.14	chr17	75525080	75575209	+	-0.10433	0.799351	0.117024	0.61884	0.0409451	0.919599	0.20901	0.124821	0.257025	0.379282	0.517117	0.00559573
ENSG00000073417.15	chr15	84980440	85139145	+	-2.02783	2.91137e-41	-0.937396	3.218e-13	-1.75557	4.25074e-22	-0.703385	1.10056e-07	-0.955618	1.89791e-08	-0.117352	0.508932
ENSG00000073464.13	chrX	10156975	10237660	+	-0.017177	0.961628	-0.408938	0.0589883	-2.93753	0.00110933	-0.863981	0.0001039	-0.449682	0.120857	-0.0926079	0.671084
ENSG00000073536.18	chr17	35128730	35142304	-	-0.304425	0.0112372	-0.264902	0.0649791	-0.134692	0.451891	0.109217	0.523361	0.601207	4.16673e-08	0.0561037	0.815645
ENSG00000073578.17	chr5	218241	257082	+	0.459999	1.43168e-10	0.361979	0.00111939	0.342603	1.62988e-05	0.174111	0.17505	-0.0402927	0.806857	-0.11178	0.578689
ENSG00000073584.20	chr17	40624962	40648654	-	0.166404	0.0501312	-0.155484	0.130269	0.213703	0.0122956	0.0838459	0.520431	0.148808	0.0922903	-0.132065	0.27673
ENSG00000073605.18	chr17	39904595	39919854	-	0.266824	0.107558	0.680252	0.0413843	0.748526	2.27806e-06	0.435227	0.160681	0.970463	4.74874e-09	1.0634	8.04427e-05
ENSG00000073614.13	chr12	280057	389320	-	-1.0411	1.56803e-15	-0.863812	0.000260523	-0.978896	1.22084e-07	-1.36682	5.93782e-10	-0.682825	0.00020526	-0.166789	0.333208
ENSG00000073670.14	chr17	44758988	44781846	+	1.85377	0.00544941	1.11066	0.00173976	0.0485104	0.877701	0.263692	0.444345	0.0691026	0.70352	0.800556	0.0145586
ENSG00000073712.15	chr14	52857268	52952435	-	-1.7117	3.21995e-42	-1.9924	1.51043e-68	-0.865614	1.63383e-07	-0.835772	8.02941e-11	-0.719037	6.71945e-07	-0.668618	2.63856e-12
ENSG00000073734.10	chr2	168915498	169031324	-	0.84743	0.0276777	0.467545	0.281645	0.66884	0.0854343	0.364959	0.284078	1.82829	4.36755e-08	0.854553	0.0476534
ENSG00000073792.16	chr3	185643130	185825042	-	-0.0889018	NA	-2.6724	1.7147e-14	0.014573	NA	-1.19214	0.00284134	-0.0566738	NA	0.130328	0.415204
ENSG00000073803.14	chr3	185282941	185489094	+	0.0863486	0.620601	0.655537	0.000305391	-0.0406912	0.882701	0.420435	0.0207821	0.0984651	0.626774	0.330753	0.0535349
ENSG00000073849.16	chr3	186930325	187078553	+	-1.08172	8.06841e-55	-1.05694	0.00332015	-1.04087	8.85742e-26	-0.887321	0.00377983	-0.462124	4.36348e-05	-0.0114849	0.97053
ENSG00000073910.22	chr13	31846713	32299125	+	0.0328064	0.930981	-0.0327487	0.863412	-0.291383	0.35431	-0.160653	NA	0.33797	0.200635	-0.0910986	NA
ENSG00000073921.18	chr11	85957175	86069882	-	-1.81834	6.17007e-28	-0.546262	1.08641e-06	-2.01602	2.13124e-31	-0.322755	0.00542331	-0.842809	2.37729e-14	0.0721474	0.649751
ENSG00000073969.18	chr17	46590669	46757464	+	-0.831704	9.03064e-09	0.0387958	0.827868	-0.922539	3.204e-10	-0.377065	0.00129436	-0.550858	6.8536e-06	-0.0263459	0.868156
ENSG00000074054.20	chr2	121337776	121649476	-	-1.30829	1.55171e-52	-1.65736	7.29076e-14	-1.17263	2.8785e-31	-1.56268	4.44356e-10	-0.264114	0.00895339	-0.616703	0.00695163
ENSG00000074071.15	chr16	1771890	1773150	-	-0.179566	0.0329519	0.399527	0.000479701	0.272945	0.00298701	0.651223	7.43095e-09	0.361394	2.06498e-06	0.130193	0.322524
ENSG00000074181.9	chr19	15159038	15200995	-	0.0716474	0.843864	0.292318	0.243733	0.075588	0.822503	-0.562742	0.0159069	-0.0580801	NA	0.352452	0.132129
ENSG00000074201.9	chr11	77514936	77637794	-	0.0425974	0.737958	-0.0269929	0.873281	0.234786	0.0245446	0.291249	0.0197128	0.452558	1.13713e-06	0.107201	0.481254
ENSG00000074266.22	chr11	86244753	86278813	+	-0.000386674	0.99717	-1.0486	3.82844e-14	0.0735867	0.566087	-0.203927	0.207039	-0.256737	0.00111186	-0.320821	0.0132249
ENSG00000074319.13	chr11	18468336	18526951	-	-0.860896	4.69602e-13	-0.0943616	0.646638	-0.628394	9.66198e-07	0.35902	0.00365124	-0.244633	0.145353	0.026163	0.902676
ENSG00000074356.17	chr17	3802158	3846246	-	0.144088	0.70613	-1.2923	0.0162078	-1.062	1.42753e-05	-1.03589	5.93817e-06	-0.386098	0.0554715	-0.473138	0.0279334
ENSG00000074370.18	chr17	3923870	3964464	-	-0.28189	0.000729241	0.126166	0.704178	-0.619773	3.325e-12	-0.172372	0.610564	0.1656	0.0502939	0.158681	0.549679
ENSG00000074416.14	chr3	127689062	128052190	-	-0.80043	0.0696746	-0.14014	0.756308	-0.207537	0.575266	0.205722	0.359846	0.154459	0.616725	0.277004	0.154195
ENSG00000074582.15	chr2	218658764	218663443	+	-0.0634219	0.758519	0.233757	0.329941	0.426657	0.0074493	0.36525	0.0139518	0.205172	0.21994	0.126647	0.507001
ENSG00000074590.13	chr12	106063340	106140033	-	-0.0531089	0.845938	-1.38992	4.26561e-06	0.198893	0.354194	-0.815992	0.000541016	-0.0209807	0.920156	-0.207142	0.390209
ENSG00000074603.19	chr15	65442463	65517704	-	-0.201873	0.184749	-0.364662	0.00157113	-0.507039	0.000188831	-0.528683	8.8154e-05	0.225124	0.0965954	0.12314	0.283452
ENSG00000074621.14	chr15	65611366	65660995	+	-0.590247	0.108587	-1.1158	0.00187376	0.0859053	0.825948	-0.373302	0.299187	-0.112674	0.709948	0.048779	0.874727
ENSG00000074657.14	chr18	58862600	58986480	+	-0.0989597	0.768006	-0.991494	8.55031e-09	-0.722557	0.0171639	-1.09728	6.66094e-08	-0.0486534	0.886995	-0.117576	0.524405
ENSG00000074660.16	chr17	1633858	1645744	-	0.516393	0.102923	0.598115	0.177675	0.665151	0.0504541	0.549567	0.117479	0.286362	0.319215	-0.0113158	NA
ENSG00000074695.6	chr18	59327823	59359265	-	-0.145805	0.0583074	0.436105	3.4764e-07	-0.460636	2.02779e-05	-0.0768485	0.531849	0.267045	0.00138473	0.307159	0.000292136
ENSG00000074696.13	chr15	65530418	65578349	+	-0.0500268	0.687301	0.241464	0.00549287	0.214072	0.0161887	0.0911244	0.391415	0.228977	0.00621211	0.293229	3.65402e-05
ENSG00000074755.15	chr17	4004445	4143030	-	-1.02504	9.86143e-07	-0.44641	0.0543894	-0.951011	4.82964e-06	-1.11435	6.30829e-06	0.0371883	0.887069	-0.0358139	0.907798
ENSG00000074800.16	chr1	8861000	8879190	-	0.40326	1.36225e-19	0.522467	1.51799e-09	0.482459	4.38384e-19	0.428622	2.38492e-06	0.378109	5.16415e-21	0.096096	0.375338
ENSG00000074842.8	chr19	4641374	4670362	-	0.204336	0.0342999	0.649378	5.50217e-09	0.316522	0.00114396	0.63362	1.88188e-06	0.164226	0.102273	0.237718	0.0437515
ENSG00000074855.11	chr19	17323223	17334855	-	0.343836	0.188505	0.879911	2.75175e-05	0.240903	0.348751	0.237015	0.384389	0.388841	0.0805186	1.16778	6.73899e-09
ENSG00000074935.14	chr6	112070663	112087529	-	0.199393	0.259049	0.23163	0.284635	0.814715	9.19417e-08	0.357115	0.0944951	-0.142141	0.534382	-0.315685	0.104328
ENSG00000074964.17	chr1	17539698	17697874	+	-0.354491	0.328336	-2.54416	9.99732e-14	-0.834904	0.0726989	-1.77513	7.73595e-07	0.480063	0.138865	-0.93802	0.00109788
ENSG00000074966.11	chr4	48066393	48134250	-	-0.322985	0.316162	0.239548	0.548305	0.535834	0.0684259	0.115004	0.672102	0.261258	0.353115	0.0466743	NA
ENSG00000075089.9	chr12	100199122	100241865	+	-0.463855	0.000824702	-0.0135828	0.953704	0.0357259	0.866135	0.336988	0.0119841	0.0883667	0.629364	0.009352	0.963968
ENSG00000075131.10	chr15	66336191	66386746	-	-0.456264	0.000646518	-0.599464	1.08485e-06	-0.285787	0.0391982	0.374117	0.00140921	-0.0954145	0.574678	-0.0460334	0.797553
ENSG00000075142.14	chr7	88205115	88226993	-	-0.250599	0.00194288	0.153287	0.234012	0.252166	0.000992615	0.648382	6.24115e-09	0.171841	0.0177284	0.0417717	0.795444
ENSG00000075151.21	chr1	20806292	21176888	-	-0.968862	9.23245e-13	0.341121	0.00581085	-0.6353	7.20037e-07	-0.462942	0.000564854	0.161131	0.32258	0.0862462	0.657575
ENSG00000075188.9	chr12	102073103	102120120	-	-0.361088	0.00620314	-0.73899	1.17852e-09	-0.128762	0.406403	0.199633	0.124055	0.138237	0.322156	-0.104467	0.459729
ENSG00000075213.11	chr7	83955777	84492724	-	0.0268073	0.89622	-0.861075	0.000299122	-0.167617	0.456706	-0.795023	3.86099e-06	-0.0198145	NA	-0.0366099	0.881187
ENSG00000075218.19	chr22	46296870	46330810	+	-0.35216	0.00011853	-1.29269	1.39226e-19	-0.952702	1.02655e-21	-0.861741	7.25158e-13	-0.287794	0.00887148	-0.218369	0.0663174
ENSG00000075223.14	chr7	80742538	80922359	-	0.113094	0.549534	-0.179313	0.148773	0.178881	0.308709	-0.512126	2.08618e-06	0.0322459	NA	0.131597	0.306314
ENSG00000075234.17	chr22	46267961	46294008	+	0.59701	0.0444269	0.286917	0.168599	0.263692	0.112913	0.245345	0.346244	0.458486	0.00107349	0.681063	0.0171783
ENSG00000075239.14	chr11	108116695	108147603	+	0.210899	0.0516719	0.221229	0.041167	0.218404	0.0929715	0.292068	0.0317755	0.33455	0.00071303	-0.0171079	0.923829
ENSG00000075240.17	chr22	46576012	46679790	+	-0.605668	7.32217e-05	-1.32982	0.000983553	-1.16814	0.00274047	-1.91446	1.32472e-05	-0.269611	0.287565	-0.0402005	0.902438
ENSG00000075275.18	chr22	46360834	46537620	-	-0.0926796	0.690339	0.529575	8.19446e-07	-0.857191	5.66051e-13	-0.51714	3.38067e-05	0.271599	0.029601	0.374795	0.00012597
ENSG00000075292.19	chr2	71276561	71435069	+	-0.482315	9.95047e-11	-0.0725856	0.704211	-0.207468	0.324825	-0.34463	0.0113076	-0.253584	0.00357746	-0.0217895	0.912655
ENSG00000075303.13	chr7	87833568	87876360	-	-0.542513	0.000184776	-0.47099	0.0540298	-0.430388	0.00965572	-0.019205	0.95506	0.0163506	0.94904	-0.232235	0.305644
ENSG00000075336.12	chr18	74148523	74160531	+	0.562767	6.48079e-08	-0.407396	0.0034203	0.134374	0.270624	0.201066	0.207938	-0.0910763	0.48981	-0.296062	0.057746
ENSG00000075340.23	chr2	70607618	70768225	-	0.35821	0.254962	-0.496921	0.000281572	0.501394	0.0372294	-0.536127	2.2829e-05	0.147907	NA	-0.0365123	0.864518
ENSG00000075391.17	chr1	178094104	178484147	+	-0.696908	0.0936804	-1.49627	2.59235e-12	-0.644002	0.113751	-1.26395	1.09718e-10	-0.712416	0.0441221	-0.40004	0.0882426
ENSG00000075399.14	chr16	89707134	89720898	-	-0.0568162	0.89624	0.776025	0.00636074	-0.267208	0.467614	0.651429	0.0246754	0.115989	0.70832	0.210093	0.0383346
ENSG00000075407.18	chr10	38094334	38150293	+	0.235567	0.00924342	-0.320667	0.0422983	-0.18333	0.0861668	-0.456838	0.0167152	0.0781263	0.538862	0.23375	0.0864692
ENSG00000075413.19	chr14	103385377	103503831	+	-0.711678	1.30709e-07	-1.26893	1.81668e-28	-0.35805	0.00382294	-0.439532	1.32336e-05	-0.151671	0.204068	0.108376	0.373
ENSG00000075415.13	chr12	98593591	98606379	+	0.548242	5.77679e-32	0.650218	3.14704e-10	0.53201	3.04943e-28	0.625342	2.78938e-09	0.123011	0.168107	0.15253	0.258118
ENSG00000075420.13	chr3	172039578	172401669	+	-1.2085	1.15694e-19	-1.2689	3.82273e-13	-1.13257	1.42397e-17	-1.23127	7.91131e-14	-0.797048	9.65731e-09	-0.13674	0.507971
ENSG00000075426.12	chr2	28392448	28417317	+	0.510742	0.176603	-0.813705	6.41978e-15	0.285424	0.435779	-0.873199	5.61053e-12	-0.120101	0.638866	-0.405002	0.000502066
ENSG00000075429.9	chr17	66835117	66894751	+	0.080829	0.854423	0.157935	0.727572	0.310754	0.403821	-0.13375	0.679158	-0.107065	0.681996	0.117711	0.593589
ENSG00000075461.6	chr17	66964707	67033398	+	-1.8996	0.0012819	-1.79424	7.95805e-24	-0.74935	0.0932168	-1.70155	4.75547e-21	-1.6838	0.00401458	-0.5082	0.000644241
ENSG00000075539.15	chr4	48497357	48780322	-	-2.10853	1.17233e-83	-0.752979	0.00702754	-1.22889	5.09819e-22	-0.944553	0.00302168	-0.25688	0.126961	0.0898901	0.748628
ENSG00000075568.17	chr2	97756333	97995948	-	-1.70734	1.20167e-53	-0.558963	0.00675861	-1.49367	2.58584e-12	-0.862697	9.21291e-06	-0.258416	0.10617	-0.326675	0.0570995
ENSG00000075618.18	chr7	5592816	5606655	+	0.197428	0.00540115	0.199797	0.0457636	0.214611	0.0015747	0.0312818	0.83431	0.0470399	0.495652	-0.0199454	0.901447
ENSG00000075624.17	chr7	5526409	5563902	-	-0.228402	7.09372e-06	0.118394	0.260925	-0.114927	0.161193	-0.291338	0.00416224	-0.279882	3.80801e-09	-0.306172	0.000857537
ENSG00000075643.6	chr18	36187497	36272157	+	-0.417662	0.261741	-0.289618	0.195235	-0.17814	0.611322	0.211697	0.377556	0.225844	0.433296	-0.183784	0.473704
ENSG00000075651.16	chr3	171600404	171810950	-	-1.07481	1.22674e-12	-0.149653	0.585982	-1.00766	3.26044e-10	-0.270211	0.241054	-0.0661448	0.764157	-0.0602324	0.780656
ENSG00000075702.18	chr19	36054881	36105108	+	0.0700338	0.594562	0.079217	0.599136	0.222153	0.0687852	-0.0811833	0.668607	0.261636	0.00817392	0.510226	5.59154e-06
ENSG00000075711.21	chr3	197042560	197299330	-	-1.30473	1.05009e-22	-0.532057	0.0172507	-1.07256	4.09342e-11	-0.617013	0.000195306	0.128306	0.559758	-0.108096	0.426819
ENSG00000075785.14	chr3	128693669	128825942	+	-0.742365	9.76001e-12	0.190261	0.194906	-0.225834	0.0579004	0.199638	0.299696	-0.0452971	0.776774	0.155215	0.220927
ENSG00000075790.12	chr7	107580246	107629170	+	-0.0995276	0.548098	0.200608	0.192602	0.0659869	0.717202	0.293737	0.144709	0.413437	0.000361164	0.167475	0.308711
ENSG00000075826.17	chr10	100486646	100519864	-	0.386145	0.02539	0.358783	0.292215	0.319895	0.31419	0.203553	0.55263	0.773837	3.02027e-07	0.870171	0.00442901
ENSG00000075856.12	chr12	108522214	108561400	-	-0.158226	0.219011	-1.14336	6.41898e-14	-0.591608	2.23444e-09	-0.791066	3.20634e-15	-0.882975	3.88928e-19	-0.773389	5.05568e-17
ENSG00000075914.13	chr3	44975241	45036066	+	0.0136408	0.940769	-0.0260451	0.90924	0.179366	0.126304	0.41597	0.0449409	0.286895	0.00457692	-0.0826125	0.683985
ENSG00000075945.13	chr1	169921326	170085208	-	-0.774979	6.23381e-39	-0.215549	0.217414	-0.264621	0.000462825	-0.102836	0.632354	0.15335	0.0134442	-0.0525963	0.805602
ENSG00000075975.17	chr3	12557057	12586208	+	-0.0276826	0.86836	-0.766437	1.37632e-09	0.37395	0.000162598	0.221694	0.0892764	0.0222422	0.885939	0.0275348	0.888763
ENSG00000076003.5	chr2	135839626	135876443	-	-0.102087	0.246261	-0.0498187	0.755314	-0.0733883	0.449251	0.0219002	0.915529	-0.0531128	0.568262	-0.0601249	0.715936
ENSG00000076043.11	chr11	114439435	114450279	+	0.396245	0.202644	0.521756	0.000996404	0.702783	0.0290795	0.52665	0.000575659	0.169328	0.566569	0.134545	0.512741
ENSG00000076053.12	chr11	114400030	114414203	+	-0.188894	0.166176	-1.52473	1.91365e-16	0.0135842	0.956526	-0.157786	0.467488	-0.569177	3.159e-05	-0.609894	0.000454201
ENSG00000076067.13	chr12	56521820	56596193	+	0.16214	0.555838	-0.492121	0.00561925	0.216848	0.422824	-0.444574	0.0113749	-0.0044096	0.990833	-0.0567716	0.811923
ENSG00000076108.12	chr12	56595596	56636816	-	0.353781	0.00631917	-0.613372	0.00477383	-0.190848	0.373131	-1.42526	6.18164e-13	-0.223875	0.0739773	0.150151	0.537612
ENSG00000076201.15	chr3	47381011	47413435	+	0.109283	0.498427	-0.114473	0.531816	0.0933567	0.742418	-0.774764	1.38296e-06	-0.0271331	0.890946	0.101444	0.627851
ENSG00000076242.16	chr3	36993350	37050846	+	-0.0783131	0.604286	0.102507	0.524759	-0.0906728	0.410084	0.147549	0.30185	0.0916746	0.493642	0.0799289	0.593613
ENSG00000076248.11	chr12	109097597	109110992	+	0.840621	4.31402e-30	0.247128	0.0145978	0.661438	2.6693e-17	0.42952	3.82223e-05	0.171028	0.0485353	0.149978	0.176714
ENSG00000076258.10	chr1	171314183	171342084	+	0.0992434	0.816619	0.0798042	0.851873	-0.135212	0.725265	0.0397505	0.916253	-0.0194661	0.958076	-0.000305105	0.998078
ENSG00000076321.11	chr1	173714941	173786692	+	-0.541452	0.00823712	-1.6661	4.32579e-07	-0.4039	0.0540192	-0.301666	0.103641	-0.74157	0.000286098	-0.35827	0.0496306
ENSG00000076351.13	chr17	28394642	28407197	-	0.359728	0.17919	-0.502586	0.00123791	-0.158989	0.646952	-0.747569	0.00106216	0.0961071	0.76037	-0.071516	0.716082
ENSG00000076382.17	chr17	28577565	28599025	-	0.13944	0.0997442	-0.131738	0.335732	-0.310648	0.00119037	-0.199713	0.0741572	-0.318968	1.17284e-06	-0.133776	0.253377
ENSG00000076513.17	chr12	109999186	110039763	+	0.00329671	0.983886	-0.222283	0.310284	-0.0921706	0.474153	-0.352104	0.0891501	0.124045	0.267604	0.122422	0.579123
ENSG00000076554.15	chr8	80034745	80231232	-	-1.37784	2.80396e-26	0.0984129	0.515283	-1.43489	4.10252e-36	0.0683575	0.661608	-0.1233	0.338114	0.265562	0.0395933
ENSG00000076555.15	chr12	109116595	109268226	+	0.178288	0.651848	-0.658271	0.00927484	0.110512	0.781987	-0.881981	0.000108315	-0.0829249	0.799672	-0.0673327	0.815827
ENSG00000076604.15	chr17	28744005	28750956	+	0.452399	6.55599e-08	0.642659	3.20128e-09	-0.374407	3.31982e-05	0.416697	0.000762207	-1.0373	6.8959e-26	-0.671206	2.28563e-08
ENSG00000076641.4	chr8	80967810	81112068	-	-1.21134	2.1698e-11	-0.335106	0.284582	-1.37844	4.15893e-10	-1.32821	0.0261615	-0.0489471	0.688656	-0.198814	0.241058
ENSG00000076650.7	chr19	33080899	33130542	+	-0.584643	0.00403785	-1.80128	7.09606e-26	-1.07141	1.74772e-07	-1.16184	1.51768e-16	-1.28152	4.46644e-10	-1.23546	7.48509e-22
ENSG00000076662.10	chr19	10333776	10339661	-	0.556437	7.31202e-08	0.671199	0.0143844	0.439695	1.01671e-06	0.821508	0.000885944	0.452803	2.65992e-07	0.155121	0.556477
ENSG00000076685.19	chr10	103087185	103277605	-	-1.09065	2.16962e-21	-0.369691	0.00113964	-0.507987	3.14821e-05	-0.461726	1.84643e-05	0.0830953	0.557738	0.0417237	0.824501
ENSG00000076706.17	chr11	119308529	119321521	-	0.890904	1.26628e-06	0.201008	0.654721	0.224474	0.454419	-0.0893346	0.81437	0.137133	0.450686	0.10493	0.623565
ENSG00000076716.9	chrX	133300103	133415489	-	-1.11763	2.29081e-05	0.00318899	0.994948	-0.987351	0.000250832	-0.19076	NA	0.12408	0.631273	-0.047045	NA
ENSG00000076826.10	chr19	7595863	7618304	+	-1.03933	0.0242152	-0.594764	0.111699	-0.240931	0.49295	0.0709262	0.863527	-0.0624864	0.818563	-0.526382	0.0855574
ENSG00000076864.19	chr1	21596215	21669363	-	0.647844	0.124377	-0.280539	0.0269152	0.996319	0.0450756	-0.375785	0.00347592	0.442988	0.117401	0.158589	0.254416
ENSG00000076924.12	chr19	7619525	7629545	-	0.694106	2.48653e-15	0.766919	5.08292e-08	0.333983	0.000549505	0.450217	0.00463221	0.0624772	0.646711	-0.0761288	0.707682
ENSG00000076928.18	chr19	41883173	41930150	+	-0.399444	0.0395932	-0.330599	0.030147	-0.0521256	0.85698	-0.180271	0.265995	0.591501	7.42981e-07	0.276703	0.118777
ENSG00000076944.16	chr19	7636881	7647873	+	0.476797	0.000684783	0.801206	0.000128985	0.569563	6.6499e-05	0.676872	1.72295e-05	0.361959	0.00586154	0.436784	0.00539555
ENSG00000076984.18	chr19	7903843	7914478	+	0.051435	0.890806	-0.805708	2.24683e-06	-0.129252	0.463524	-0.246448	0.258078	-0.153066	0.345601	-0.0520166	0.814297
ENSG00000077044.11	chr2	233354494	233472104	+	-0.523209	0.0742173	-1.35663	3.97152e-11	-0.518288	0.00341928	-1.01618	3.89036e-06	-0.161527	0.370041	-0.335202	0.13013
ENSG00000077097.15	chr3	25597905	25664907	-	-0.715447	4.43329e-10	-0.0375577	0.823814	-0.39476	7.86249e-06	-0.541005	0.000439864	-0.0617287	0.658092	-0.210911	0.128738
ENSG00000077147.16	chr10	96518110	96587452	-	-0.710051	1.63406e-19	-0.233745	0.0264717	-0.762466	1.55037e-14	-0.567199	4.22706e-09	-0.183798	0.0635985	-0.121281	0.324259
ENSG00000077150.20	chr10	102394110	102402524	+	-0.175603	0.456338	0.0482981	0.794481	0.161103	0.0435905	0.187454	0.326721	0.195431	0.045821	-0.0678276	0.720432
ENSG00000077152.11	chr1	202331657	202341980	-	0.184999	0.198648	0.131026	0.44376	0.119766	0.467056	0.555123	3.19266e-06	0.269808	0.0118502	0.0708277	0.650044
ENSG00000077157.22	chr1	202348699	202592706	+	-1.49708	7.46719e-05	-0.27902	0.514505	-0.0960843	0.785969	-1.0661	0.00517831	-0.0904581	0.778237	-0.0536552	0.826403
ENSG00000077232.18	chr2	182716041	182794464	+	-0.372961	0.0269922	0.243067	0.041893	-0.345011	5.1041e-05	-0.0667398	0.687488	0.637179	4.6205e-15	0.364435	0.000873607
ENSG00000077235.18	chr16	27459555	27549913	-	-0.980776	3.04781e-24	-0.594643	9.5893e-08	-0.984735	2.51001e-14	-0.857187	8.43832e-08	-0.323602	0.0609146	-0.250352	0.0160929
ENSG00000077238.14	chr16	27313668	27364778	+	0.260811	0.0635434	-1.06328	8.99854e-06	-0.686433	0.000176774	-0.852358	1.09231e-05	-0.271126	0.109592	-0.22498	0.395728
ENSG00000077254.14	chr1	77695987	77759852	-	-0.940962	1.14063e-10	-0.492405	1.8714e-05	-0.557381	2.18572e-05	-0.423123	0.000508721	0.0344585	0.84963	0.199647	0.0792179
ENSG00000077264.15	chrX	110944285	111227361	+	0.259301	0.492537	-0.0658981	0.879207	0.142387	0.6948	-0.202767	0.468861	-0.0153594	0.959913	-0.0921153	NA
ENSG00000077312.9	chr19	40750637	40765389	+	-0.341554	0.115757	0.13097	0.487852	0.140698	0.280492	0.17684	0.374686	-0.00101569	0.995962	0.00418759	0.99669
ENSG00000077348.9	chr19	41386374	41397359	-	0.329028	0.00850677	0.646024	5.76003e-06	0.400534	0.0016281	0.829926	2.2245e-11	0.409545	0.000803379	0.297617	0.0156345
ENSG00000077380.16	chr2	171687409	171750158	+	-0.692432	7.01179e-15	-0.0434603	0.768302	-0.308698	0.000375694	-0.171344	0.236979	-0.0564053	0.577029	0.00101177	0.995674
ENSG00000077420.16	chr10	26438341	26567803	+	-1.62721	2.49221e-85	-0.561731	0.0876377	-1.27631	1.14971e-52	-0.571696	0.0827113	-0.250504	0.000189335	-0.183932	0.502258
ENSG00000077454.16	chr7	100574011	100586129	-	0.274222	0.00349339	0.0125557	0.96124	0.225434	0.119114	0.377605	0.0408038	0.240002	0.00894257	0.326572	0.0983525
ENSG00000077458.13	chr11	95768953	95790409	-	0.435705	1.27424e-06	-0.156858	0.493084	0.0744045	0.598876	0.180426	0.49082	-0.454834	2.77645e-06	-0.543434	0.0114542
ENSG00000077463.15	chr19	4174109	4182566	-	0.413202	0.000495671	0.36098	0.0948206	0.65745	1.51751e-07	0.570027	0.00351488	-0.107013	0.50928	0.017841	0.947411
ENSG00000077514.9	chr11	74493851	74669117	+	-0.0517791	0.677968	-0.832835	3.42516e-07	-0.50002	6.67879e-06	-0.68625	2.64997e-05	-0.00271166	0.987695	-0.268468	0.091943
ENSG00000077549.19	chr1	19338775	19485539	-	0.0588751	0.594323	0.396762	1.93416e-05	0.200396	0.0173453	0.131706	0.201072	0.396555	4.49069e-09	0.0914646	0.455212
ENSG00000077585.14	chr1	236142505	236221865	+	-0.628067	3.94838e-06	0.0847942	0.759491	-0.307585	0.0448891	0.494537	0.0124954	0.0284991	0.886756	0.188327	0.386609
ENSG00000077684.16	chr4	128809700	128875224	+	-0.561886	1.00846e-06	-1.83914	9.87033e-50	-1.23114	9.17318e-20	-0.730643	3.57352e-09	-0.575826	4.1377e-06	-0.458422	7.45797e-06
ENSG00000077713.19	chrX	119399336	119454478	+	-0.747063	2.12435e-05	-0.241233	0.0404094	-0.307041	0.228768	-0.0600512	0.698642	0.145938	0.404017	0.240237	0.0282365
ENSG00000077721.16	chrX	119574536	119591083	+	0.705832	5.28417e-20	0.386945	1.78843e-06	0.637363	1.36848e-13	0.324889	0.000530244	0.0900615	0.430934	0.101061	0.307697
ENSG00000077782.21	chr8	38400215	38468834	-	0.493299	0.188172	-0.202158	0.376446	0.0677803	0.863578	-0.603592	0.00351245	1.40853	0.00281353	0.328211	0.0884978
ENSG00000077942.19	chr22	45502238	45601135	+	0.162792	0.460718	0.652207	5.39996e-08	0.199944	0.366141	-0.0825361	0.668336	-0.00391648	NA	0.121557	0.441685
ENSG00000078043.16	chr18	46803218	46920160	-	-0.62887	0.000407233	-0.64367	0.00689417	-0.441146	0.00942443	0.24018	0.236786	0.192282	0.144241	0.145256	0.493179
ENSG00000078061.13	chrX	47561100	47571920	+	-0.302044	0.0272024	-0.186289	0.177575	-0.144734	0.32082	-0.0308735	0.877442	-0.023252	0.903487	-0.0759994	0.638533
ENSG00000078070.13	chr3	183015218	183116075	-	-0.0342086	0.865707	0.205366	0.424847	0.0196251	0.923125	0.0293966	0.929953	0.396865	0.00421312	-0.0909963	0.724502
ENSG00000078081.8	chr3	183122215	183163839	-	0.65865	2.23336e-15	0.211511	0.630768	0.00933911	0.95256	-0.13166	0.704463	0.698752	3.53247e-22	0.0331973	0.89556
ENSG00000078114.19	chr10	20779973	21293011	-	0.516364	0.0888218	0.869883	0.0809886	0.22732	0.301624	0.411982	0.164447	0.160807	NA	0.123938	0.498636
ENSG00000078124.12	chr11	76860867	77026797	+	-1.14288	3.19613e-12	0.289096	0.268744	-0.604125	0.00612077	-0.199393	0.340744	0.262894	0.0968242	0.119118	0.567532
ENSG00000078140.14	chr4	39698109	39782792	+	-0.804192	5.05527e-12	-0.44077	1.03909e-05	-0.356482	0.000272355	-0.231282	0.0468488	-0.0489824	0.702325	0.00944899	0.952167
ENSG00000078142.13	chr18	41955234	42087830	+	-1.64537	3.27511e-33	-1.1931	2.09782e-05	-0.98297	2.08704e-10	-0.494096	0.0665052	-0.527026	1.26583e-05	-0.397772	0.113906
ENSG00000078177.14	chr4	40056850	40158252	+	-0.874608	1.78843e-12	-1.04755	2.58641e-08	-1.09036	1.90041e-15	-0.939351	0.000380581	0.0523125	0.770167	0.169047	0.452654
ENSG00000078237.7	chr12	4307763	4360028	+	1.95433	1.87608e-17	-0.048026	0.885949	1.00764	1.79636e-05	0.146398	0.706673	-0.252282	0.188706	-0.403191	0.0146445
ENSG00000078246.17	chr12	2877223	2941138	+	-0.381884	0.0428322	-1.14344	4.10471e-13	-0.0586605	0.822348	-0.319011	0.0433689	0.137963	0.504757	-0.0138411	0.948808
ENSG00000078269.15	chr6	157981863	158099176	+	-0.277184	0.272507	0.170397	0.14186	-0.18692	0.560395	0.251007	0.06694	0.0402975	0.901206	0.233624	0.00852366
ENSG00000078295.17	chr5	7396138	7830081	+	0.134949	0.74317	-0.0365552	0.937043	0.65311	0.109928	-0.268053	0.309727	0.00351401	0.994195	-0.0304156	NA
ENSG00000078304.19	chr14	101761798	101927989	+	-0.472328	4.40423e-10	-0.272609	0.00596081	-0.336597	0.000133441	0.0320112	0.829619	-0.0769382	0.471439	-0.129799	0.244081
ENSG00000078319.10	chr7	100319222	100336307	-	-0.367604	0.0913995	-0.290389	0.495456	-0.594928	0.0186457	-0.375044	0.047545	-0.512539	0.115361	-0.45448	0.0721117
ENSG00000078369.18	chr1	1785285	1891117	-	-0.504958	5.02093e-06	0.0668375	0.56959	-0.414941	1.87524e-07	-0.177122	0.226874	0.0401555	0.706549	0.185288	0.0753075
ENSG00000078401.7	chr6	12290361	12297194	+	-0.667136	0.0520394	-0.324817	0.00404444	-0.587323	0.132726	-1.5535	2.6569e-38	-0.73419	0.0249649	-1.52324	1.25348e-45
ENSG00000078403.17	chr10	21524646	21743630	+	-1.42146	1.46292e-09	-0.736848	0.00012074	-0.371317	0.234541	-0.530328	0.00357322	-0.454223	0.0370291	-0.0697326	0.775911
ENSG00000078487.17	chr7	100400826	100428992	-	-0.423031	0.225188	0.327447	0.345488	-0.375451	0.18796	0.274517	0.415431	0.168029	0.524785	0.483937	0.0833152
ENSG00000078596.11	chrX	79360384	79367667	-	1.21156	8.07101e-05	0.160473	0.70372	0.189168	0.607406	0.151192	0.61301	0.0996162	0.75568	0.0629802	NA
ENSG00000078618.22	chr1	51789191	51878937	-	-0.302128	5.56331e-05	0.031496	0.839056	-0.404143	1.98365e-07	-0.197959	0.11806	-0.172404	0.0124233	-0.0408225	0.802591
ENSG00000078668.14	chr8	42391624	42405937	+	0.160259	0.0134508	0.258813	0.0193468	0.300309	5.54837e-07	0.396616	6.99921e-06	0.286584	1.33686e-07	0.0277463	0.837721
ENSG00000078674.18	chr8	17922840	18027975	+	-1.12	6.42922e-17	-0.429511	0.000737956	-0.576745	2.02469e-13	-0.736813	4.09565e-07	-0.206704	0.0360314	0.0571701	0.790624
ENSG00000078687.17	chr17	77959240	78108835	+	-0.510588	0.0148	-1.26765	0.000381795	-1.60178	2.08901e-13	-1.77574	3.48052e-08	-1.40599	2.80344e-13	-1.28551	5.94922e-06
ENSG00000078699.22	chr20	33490075	33650036	+	-0.594184	0.00189222	-1.03241	1.56595e-06	-0.775646	0.00108176	-1.00433	0.00259341	-0.379502	0.0635755	-0.354597	0.157561
ENSG00000078747.16	chr20	34363241	34540748	+	-0.535087	0.169283	-1.52169	3.60288e-43	0.0156673	0.958062	-1.08319	1.68899e-17	-0.375015	0.033559	0.179878	0.445624
ENSG00000078795.17	chr5	137887968	137942747	+	0.909306	0.0573029	0.439748	0.317733	0.6801	0.112632	0.0740256	0.831685	0.288157	0.260666	-0.0437939	NA
ENSG00000078804.13	chr20	34704339	34713439	+	0.787794	1.02814e-12	1.13969	2.75839e-08	0.269533	0.0565627	0.633152	0.00665997	-0.996869	8.26169e-12	0.0256183	0.93911
ENSG00000078808.19	chr1	1216909	1232067	-	0.380833	0.000154512	0.674609	2.08601e-11	-0.0655705	0.620026	0.218345	0.0251628	0.0471554	0.731658	0.21871	0.0185377
ENSG00000078814.17	chr20	34955810	35002437	+	0.134362	0.730715	0.403796	0.311403	0.0545306	0.893142	0.0536378	0.899471	-0.0908977	0.778241	0.161739	0.561746
ENSG00000078900.15	chr1	3652516	3736201	+	-0.961984	6.14774e-24	-0.345166	0.191876	-1.84755	2.76445e-81	-0.128843	NA	-0.760685	2.37088e-17	-0.0295582	NA
ENSG00000078902.16	chr11	1274371	1309654	-	0.216418	0.127252	0.0589164	0.767248	0.0526869	0.799167	-0.0619192	0.783842	-0.0764845	0.694562	-0.225696	0.113429
ENSG00000078967.13	chr7	43926436	43956136	+	-0.243072	0.240205	0.158437	0.542918	-0.162646	0.485429	0.130123	0.607422	0.044225	0.859217	0.0842039	0.748628
ENSG00000079112.10	chr8	94127162	94217303	-	-0.66873	0.0992041	0.650854	9.71723e-05	-0.756112	0.0854343	0.190022	0.367664	-0.97646	0.0162214	0.537014	0.00241904
ENSG00000079134.12	chr18	214520	268050	-	-0.371026	0.000593909	-0.796052	4.11352e-08	-0.104725	0.390289	-0.056098	0.7799	0.0366582	0.821649	-0.191454	0.196708
ENSG00000079150.18	chr2	178463664	178478600	-	0.172858	0.636143	0.462953	0.0280835	0.825603	0.0107706	0.610906	0.00310244	0.229202	0.437757	0.0302759	0.924648
ENSG00000079156.17	chr2	178194481	178402893	+	-0.129027	0.602648	-0.478766	0.165055	-0.198942	0.501709	-0.342048	0.320877	-0.0348163	0.919778	-0.0416335	0.896346
ENSG00000079246.16	chr2	216107464	216206303	+	-0.234914	0.00696172	0.286034	0.0099441	-0.150777	0.170867	0.0809235	0.603228	0.105305	0.311239	-0.057109	0.709322
ENSG00000079257.8	chr3	158645822	158672648	-	0.645481	0.00108919	0.720545	6.28017e-06	0.46713	0.0319025	0.5727	0.000517436	0.277203	0.196247	0.0859821	0.70126
ENSG00000079277.22	chr1	46557407	46616843	-	-0.100368	0.604851	-0.133621	0.618455	-0.141189	0.469577	-0.00452814	0.989382	0.376557	0.0168175	0.0257363	0.929654
ENSG00000079308.19	chr2	217799588	218033982	-	-0.223371	0.55873	-0.113708	0.775632	0.319549	0.332785	-0.959986	0.0199832	-0.0957613	0.759416	0.0353882	0.916335
ENSG00000079313.15	chr19	1815248	1848483	-	-0.729922	0.00209779	-0.946763	0.00289257	-1.59068	4.97874e-10	-1.76238	2.08371e-07	-0.898856	0.000111117	-0.734092	0.0162837
ENSG00000079332.15	chr10	70147289	70170523	-	0.200874	0.0586738	-0.124948	0.242835	0.321361	0.00767323	0.102592	0.394811	-0.527304	4.92039e-05	0.0814218	0.581949
ENSG00000079335.20	chr1	100345001	100520277	+	-1.45747	5.62542e-06	-1.93512	1.12843e-06	-1.51641	3.57022e-09	-1.24194	0.000251502	-0.588231	0.00627083	-0.27359	0.303377
ENSG00000079337.16	chr12	47734363	47771040	-	0.0154608	0.969934	0.176052	0.694278	0.426538	0.225907	0.307795	0.349183	0.134406	0.549692	0.0510788	0.844181
ENSG00000079385.23	chr19	42507304	42561234	-	2.99201	1.61239e-61	0.48933	0.250987	0.746819	0.00394724	0.156369	0.661953	1.70675	4.00184e-13	0.277616	0.256931
ENSG00000079387.14	chr12	48042897	48106079	-	-0.84306	2.64937e-09	-1.46768	4.78424e-18	-0.89313	4.42889e-08	-0.677731	0.00135588	-0.0168713	0.953699	-0.167043	0.428324
ENSG00000079432.7	chr19	42268537	42295797	+	0.564322	3.01252e-05	0.313775	0.0798127	-0.178814	0.398921	-0.845088	1.50962e-06	-0.235375	0.210013	0.0411699	0.868267
ENSG00000079435.10	chr19	42401514	42427388	-	-1.44841	2.0536e-06	-1.18075	0.0105586	-0.586216	0.105315	0.172682	0.644669	-0.109241	0.723868	0.220418	0.414029
ENSG00000079459.13	chr8	11795573	11839304	+	-0.15359	0.0581863	0.189716	0.0936713	0.26814	0.000786603	0.320083	0.000815439	0.344446	7.3227e-05	0.0978495	0.359692
ENSG00000079462.8	chr19	42297033	42303546	-	0.387487	0.00838442	0.485787	6.09398e-05	0.635289	8.48757e-05	0.667092	9.12517e-07	0.342159	0.0285966	0.135275	0.366679
ENSG00000079482.13	chrX	68042344	68433913	-	0.0746782	0.850032	0.189513	0.599836	0.433009	0.154953	0.138672	0.715243	0.114023	0.721193	0.199005	0.1167
ENSG00000079616.13	chr16	29790719	29805384	+	0.0130653	0.932955	-0.304871	0.00422233	0.0950326	0.459733	0.172536	0.20356	-0.203801	0.0872252	-0.213747	0.143721
ENSG00000079691.18	chr6	25279078	25620530	+	-2.05052	5.08974e-27	-1.05222	5.22512e-14	-1.79322	8.03563e-30	-0.739666	1.09716e-06	-0.364639	0.0146829	-0.0998501	0.593991
ENSG00000079739.17	chr1	63593411	63660245	+	-0.285517	0.0126939	0.29776	0.0113467	-0.032622	0.815966	0.179832	0.216568	0.178854	0.0696181	0.112133	0.413328
ENSG00000079785.16	chr2	15591178	15634346	+	-0.262892	5.93403e-05	0.143721	0.190072	-0.111678	0.173949	0.156572	0.152634	0.075681	0.344856	0.0591668	0.658711
ENSG00000079805.18	chr19	10718079	10833488	+	-0.47711	9.66667e-07	-0.274649	0.0427288	-0.482886	3.88564e-05	-0.313332	0.0111156	0.0502796	0.741455	0.142162	0.405254
ENSG00000079819.19	chr6	130839347	131063322	-	-0.704873	2.70033e-10	-0.198574	0.0539	-0.196802	0.303015	-0.31839	0.0182072	0.44213	2.45993e-06	0.0818178	0.563328
ENSG00000079931.15	chr6	132296055	132401475	-	-0.0804371	0.847739	0.287571	0.35622	-0.0492777	0.898331	0.259328	0.43458	0.188678	0.499451	0.0578381	0.855034
ENSG00000079950.14	chr6	132445867	132513198	-	-1.32929	4.34161e-46	-0.426662	0.0111258	-0.429814	0.0407662	0.200903	0.231462	0.173956	0.0933404	0.222155	0.189761
ENSG00000079974.18	chr22	50767501	50783662	-	0.801072	0.000121419	0.886132	1.30387e-08	0.478069	0.00863367	0.246658	0.205426	0.451457	0.0306379	0.405956	0.0136191
ENSG00000079999.14	chr19	10486125	10503558	-	0.0884917	0.520197	-1.40228	7.52417e-16	-0.26756	0.0101869	-0.781985	3.08773e-05	-1.5101	9.19378e-51	-0.979292	4.6367e-21
ENSG00000080189.15	chr20	46345980	46364458	-	-0.632379	1.21718e-08	-0.196496	0.16683	-1.01249	3.70067e-19	0.155312	0.378747	0.0573419	0.655616	0.0113217	0.959668
ENSG00000080200.10	chr3	97822011	97944984	+	-0.965721	0.0352392	-0.885394	0.000205065	-1.05857	0.0079974	-1.21163	7.46241e-15	-0.616718	0.0452313	-0.42701	0.000588005
ENSG00000080298.15	chr9	3218297	3526004	-	-1.01962	0.000529939	-0.487307	0.157559	-0.260037	0.396601	-0.201638	0.575659	0.681564	8.18784e-06	0.600821	0.0346368
ENSG00000080345.18	chr2	151409883	151508013	+	-0.442889	4.83271e-07	-1.35482	4.75787e-36	-0.678447	1.34544e-10	-1.18679	2.21591e-23	-0.217432	0.0295755	-0.362113	0.00151458
ENSG00000080371.6	chr12	71754863	71800286	+	-0.107835	0.513771	-0.571834	4.48455e-07	-0.444368	0.0137717	-0.309685	0.0164002	-0.346342	0.000673184	-0.134634	0.304603
ENSG00000080503.24	chr9	1980290	2193624	+	-1.04975	9.78924e-15	-0.285045	0.103434	-0.539203	4.38446e-12	-0.530171	0.010541	0.00710389	0.961994	0.167682	0.415317
ENSG00000080546.13	chr6	108986437	109094819	-	3.76847	7.57831e-162	2.54748	8.23666e-48	1.9689	7.4672e-24	0.238855	0.330006	-0.321877	0.23032	-1.14418	0.000118571
ENSG00000080573.7	chr19	9959561	10010504	-	-0.085681	0.840276	0.223763	0.599756	-0.234128	0.526342	-0.178508	0.576163	0.026942	0.944264	-0.0279217	NA
ENSG00000080603.17	chr16	30698209	30741409	+	-0.482248	1.23464e-06	-1.12729	3.82554e-07	-0.998822	4.47842e-14	-1.91371	2.19384e-08	-0.456898	0.000335355	-0.435912	0.0550848
ENSG00000080608.10	chr9	2720469	2844095	-	-1.08891	6.08701e-32	-0.671099	5.79253e-11	-0.722731	5.1627e-20	-0.126279	0.309081	0.0813777	0.485988	-0.112884	0.346733
ENSG00000080618.17	chr13	46053186	46105033	-	-0.152398	0.707052	0.181093	0.669821	-0.191542	0.613483	-0.020926	0.950737	0.0261498	0.944053	0.101874	NA
ENSG00000080709.16	chr5	114055926	114496500	+	-1.45906	0.000102585	-0.146089	NA	-1.47732	0.000557982	-0.00407336	NA	-0.59778	0.0474853	-0.0557476	NA
ENSG00000080802.19	chr7	135361795	135510127	-	-0.920043	9.7166e-13	-1.21489	5.91308e-13	-0.880009	6.41609e-10	-0.643211	0.0104144	-1.1556	9.31686e-21	-0.134055	0.473752
ENSG00000080815.19	chr14	73136418	73223691	+	-0.585441	4.34038e-05	-0.681375	8.18403e-10	-0.469866	0.00144846	-0.641683	6.95652e-09	-0.214518	0.143832	-0.134403	0.33609
ENSG00000080819.9	chr3	98579446	98593648	-	0.122108	0.190836	-0.402188	0.00242164	-0.222288	0.0411318	-0.0448323	0.833379	-0.0419962	0.731609	-0.0323964	0.867219
ENSG00000080822.17	chr3	98497912	98523066	-	0.764957	3.4608e-22	0.0958422	0.528801	-0.212488	0.0282961	0.362215	0.0081452	-0.343876	0.000572254	-0.0691385	0.738457
ENSG00000080823.23	chr14	102224500	102305190	-	-0.388473	0.298436	-0.247846	0.127733	0.435902	0.214026	0.144476	0.571267	-0.033208	0.925336	0.136205	0.497676
ENSG00000080824.19	chr14	102080742	102139699	-	0.150816	0.000833141	0.235746	0.0129682	0.210396	4.90781e-06	0.111985	0.31277	0.230505	3.32643e-05	-0.0886162	0.431017
ENSG00000080839.12	chr20	36996349	37095997	-	-0.782704	0.000178084	-1.13657	2.58074e-10	-1.19588	4.46013e-15	-1.16321	1.10226e-09	-0.0982202	0.581834	-0.0690338	0.764118
ENSG00000080845.18	chr20	36306336	36528637	+	-0.89853	1.44287e-06	-1.33526	4.04299e-17	-0.987436	4.72176e-12	-1.44756	8.01744e-17	-0.323961	0.00557103	-0.452097	0.018717
ENSG00000080854.16	chr11	133896438	133956968	-	-0.119276	0.759622	-0.571948	0.190141	-0.790935	0.0138997	-0.344687	0.289724	-0.0206016	0.952207	-0.014714	0.959744
ENSG00000080910.13	chr1	196943738	196959622	+	0.115852	0.783328	0.527342	0.236186	0.0730116	0.860885	0.127501	0.694742	-0.173523	0.550237	-0.0380483	NA
ENSG00000080947.15	chr1	16467436	16499257	-	0.514227	0.0886415	-0.292308	0.419498	1.05689	0.0397601	-0.413425	0.204313	0.394198	0.171758	0.586896	0.02379
ENSG00000080986.13	chr18	2571557	2616635	+	-0.442765	5.56231e-05	-1.51232	6.05414e-21	-0.869027	3.45024e-15	-0.498794	0.00130952	-0.173003	0.120497	-0.543133	0.00250699
ENSG00000081014.11	chr15	50908672	51005895	+	-0.652604	1.36357e-05	-0.383338	0.0314772	-0.573045	0.00149015	-0.925105	1.34363e-12	0.157485	0.368387	-0.0594624	0.728886
ENSG00000081019.13	chr1	113761832	113812476	-	-0.586492	0.00809681	-1.27628	0.000285515	-1.05837	1.35484e-06	-1.36688	5.80678e-09	-1.90164	2.69427e-19	-1.04896	0.00856605
ENSG00000081026.19	chr1	113390515	113685923	+	-0.264598	0.487349	-0.715711	0.00522763	0.190405	0.607348	-0.640773	0.000499816	-0.0173513	0.962833	-0.239428	0.162309
ENSG00000081052.13	chr2	227002714	227164453	-	-1.18748	0.0125979	-0.322957	0.233419	-0.0594062	0.875261	-0.528765	0.0803503	0.105151	0.741129	-0.0566357	0.842684
ENSG00000081059.20	chr5	134114681	134151865	+	-0.628172	1.04098e-18	-0.462547	0.0857214	-0.603049	2.34255e-16	-0.599008	0.0322401	0.0994899	0.254785	0.204118	0.411483
ENSG00000081087.15	chr6	108041409	108165854	-	0.0171049	0.960554	0.420465	0.0115001	-0.32109	0.174108	0.137238	0.491191	0.171534	0.437808	0.170162	0.294334
ENSG00000081148.12	chr3	101222546	101320575	-	0.187002	0.631983	0.349791	0.382581	0.325556	0.379871	0.100624	0.739001	-0.00262475	0.993614	-0.0073402	NA
ENSG00000081154.12	chr3	101574180	101594465	+	0.252788	0.0175987	0.264721	0.00114032	0.249303	0.142539	0.453085	0.000592781	0.248713	0.0112352	0.371822	1.65481e-06
ENSG00000081177.18	chr14	69191511	69244020	+	-0.566124	0.00252917	-0.124185	0.486554	-0.388603	0.0373356	-0.13623	0.476636	0.0990418	0.620204	0.175528	0.257112
ENSG00000081181.8	chr14	67619920	67651708	+	0.393265	0.303063	0.756061	0.0630532	0.85133	0.0699044	0.182307	0.628959	0.228549	0.361126	-0.0313645	0.919994
ENSG00000081189.16	chr5	88717117	88904257	-	-0.997198	0.0206606	-0.299074	0.423042	-1.23472	1.05147e-06	-0.141802	NA	-0.444038	0.0929176	-0.014209	NA
ENSG00000081237.20	chr1	198638457	198757476	+	-1.25067	1.4538e-11	-0.250319	NA	-1.61056	1.09094e-38	-0.0962827	NA	-0.0943129	0.48908	0.131648	NA
ENSG00000081307.14	chr3	132654446	132679794	+	-0.10872	0.479698	0.234958	0.145328	0.0281722	0.879659	-0.0294133	0.920201	-0.0685521	0.655616	-0.00403671	0.98694
ENSG00000081320.11	chr2	196133583	196176503	-	-0.862951	1.59473e-32	-1.93167	1.24308e-16	-0.85609	1.09286e-09	-0.236061	0.279318	-0.547103	1.76199e-15	-0.588901	0.00308039
ENSG00000081377.17	chr9	96490241	96619843	-	-1.32818	1.57461e-08	-0.411099	0.0159902	-0.608347	0.0105739	-0.510544	0.00221499	-0.0386193	0.890339	0.148724	0.377706
ENSG00000081386.12	chr9	96755865	96778129	-	-0.0215882	0.937848	-0.0347766	0.911502	-0.0239095	0.924399	0.0617632	0.837659	-0.513652	0.0387348	-0.170177	0.47091
ENSG00000081665.14	chr19	19785839	19821751	-	0.297381	0.143882	0.183846	0.678226	0.244466	0.306235	-0.203015	0.555401	-0.00318969	0.992979	-0.0249829	0.911989
ENSG00000081692.12	chr1	227730425	227735411	-	-0.722084	0.00742089	-0.776782	6.08179e-06	-0.253676	0.375672	-0.288635	0.124752	-0.0788616	0.780065	-0.225112	0.261836
ENSG00000081721.12	chr1	161749758	161757238	+	-0.24427	0.1711	-0.385932	0.0159052	0.297012	0.0579918	0.411746	0.00177686	-0.0162186	0.948999	-0.0285785	0.888839
ENSG00000081760.17	chr12	125065434	125143333	+	-0.376952	0.00279724	0.354117	0.0371113	-0.365977	0.011864	-0.0591477	0.812932	-0.170502	0.333631	0.0890481	0.605075
ENSG00000081791.9	chr5	141923855	141942047	+	-0.179918	0.31994	-0.146647	0.326601	-0.216849	0.168785	0.191612	0.19379	0.0737556	0.687003	0.108445	0.555947
ENSG00000081803.16	chr7	122318411	122886759	-	-1.12249	3.76656e-06	-0.205178	0.551649	-0.154184	0.602224	-0.878814	0.00738538	0.220474	0.315055	-0.260371	0.323403
ENSG00000081870.12	chr1	53916574	53945699	-	0.0131227	0.939231	0.463382	0.00224204	0.291776	0.00752067	0.520663	0.000184288	0.1823	0.133221	0.120577	0.484466
ENSG00000081913.14	chr18	62715541	62980433	+	-2.59199	1.46505e-18	-2.13897	4.39334e-08	-2.49842	1.24287e-28	-0.554122	0.121032	-0.952035	9.15707e-05	-0.363066	0.191253
ENSG00000082068.9	chr5	37379285	37753435	+	-1.51656	6.11046e-18	-1.53851	3.73672e-18	-0.637331	0.000439414	-0.354669	0.0630132	-0.0630403	0.784278	-0.533554	0.00330732
ENSG00000082074.19	chr5	39105252	39274528	-	-0.00359311	0.993387	0.452961	0.00204365	-0.0287136	0.94459	0.19791	0.31242	0.724738	0.0114479	0.171455	0.308803
ENSG00000082126.18	chr2	201644870	201698694	-	0.0975283	0.806498	0.224087	0.582023	-0.0023504	0.992255	0.0679167	0.812467	-0.0620055	NA	-0.0104906	NA
ENSG00000082146.13	chr2	201387858	201480846	+	-0.191383	0.396086	-0.302241	0.271906	0.162077	0.63246	-0.182417	0.332732	0.311117	0.0968242	0.0770115	0.736096
ENSG00000082153.18	chr2	200810594	200827338	+	0.280109	0.000171341	0.144642	0.180716	0.245878	0.008596	0.0697846	0.555627	0.248325	0.025479	0.0364413	0.811606
ENSG00000082196.21	chr5	34017858	34043213	-	-0.895683	0.0393856	-0.180219	0.610416	-0.33202	0.358688	-0.0698918	0.770124	0.274033	0.355572	-0.0337754	NA
ENSG00000082212.13	chr18	50879080	50954257	+	-0.350911	8.18291e-08	0.127047	0.229537	-0.35644	3.12502e-06	0.122747	0.279695	0.390821	3.27254e-11	0.0979783	0.384309
ENSG00000082213.18	chr5	31532287	31555053	+	0.330101	0.00543623	-0.21973	0.145686	0.241723	0.0779672	0.16303	0.285435	0.394491	8.11092e-05	0.106567	0.61019
ENSG00000082258.13	chr2	134918235	134959342	+	-0.221796	0.0406177	-0.926173	3.87827e-08	-0.90518	7.56828e-16	-0.264695	0.246046	-0.695706	8.03128e-11	-0.346129	0.0547456
ENSG00000082269.17	chr6	70412941	70561174	+	-0.786836	1.27506e-05	-1.52543	1.23218e-10	-0.497805	0.0498014	-1.16379	5.0165e-08	0.00463866	0.986947	-0.0644019	0.778787
ENSG00000082438.17	chr2	164653624	164843679	-	0.0118955	NA	-0.849719	8.69449e-05	0.207495	0.27597	-0.504362	0.0200735	0.162135	NA	0.0170082	0.958237
ENSG00000082458.12	chrX	70444835	70505490	+	-1.04713	9.5268e-05	-1.45503	1.66672e-05	-0.637406	0.0406887	-0.544202	0.110001	0.217024	0.421104	0.496433	0.047767
ENSG00000082512.15	chr1	211326615	211374946	+	-1.83963	7.26965e-52	-2.02231	1.62625e-18	-1.87612	6.83086e-59	-0.845548	1.05475e-05	-0.226716	0.0314952	-0.230467	0.234739
ENSG00000082515.18	chr5	154941073	154969411	+	-0.418162	0.000153312	0.117603	0.526162	0.34457	0.00333351	0.525483	0.000179281	0.0876864	0.590763	-0.0928199	0.61175
ENSG00000082516.9	chr5	154887411	154938211	-	-0.813511	1.17804e-21	-1.2364	3.37141e-17	-0.874529	7.16806e-19	-0.778285	2.38642e-07	-0.497184	6.20608e-11	-0.45503	0.00152823
ENSG00000082641.16	chr17	48048329	48061545	+	0.421125	3.94646e-09	-0.156562	0.134837	0.0147174	0.904589	-0.492795	7.42227e-08	-0.440284	2.27954e-08	-0.102384	0.444863
ENSG00000082684.16	chr3	122909082	123028605	-	0.838836	0.0756821	0.563481	0.171835	0.0139787	0.966378	-0.015517	NA	-0.0331322	NA	-0.0175042	NA
ENSG00000082701.17	chr3	119821321	120094994	-	-0.0440399	0.912042	-0.956781	0.0275548	-0.489543	0.0999472	-0.407142	0.16581	-0.00882124	0.96671	-0.12655	0.618816
ENSG00000082781.12	chr3	124761948	124901418	-	-1.0344	0.00650368	0.31974	0.000254817	-0.00221889	0.993843	-0.174829	0.095599	-0.233176	0.430242	0.232167	0.0144848
ENSG00000082805.20	chr12	990509	1495933	+	-0.469893	0.166939	-1.37325	8.23756e-08	0.0694175	0.867654	-1.51451	0.000585066	-0.628976	0.0535019	-0.0866782	0.746552
ENSG00000082898.18	chr2	61476032	61538741	-	-0.589852	4.57104e-15	-1.51655	1.04989e-46	-0.331181	0.000228284	-0.999626	9.11354e-12	-0.157214	0.023779	-0.488714	3.43675e-06
ENSG00000082996.20	chr3	149812770	149962139	+	-1.40979	1.74203e-21	-0.691363	2.6663e-09	-0.857461	2.44481e-10	-0.516932	1.12139e-05	0.245016	0.0404091	-0.097474	0.465189
ENSG00000083067.23	chr9	70529060	71446904	-	0.328014	0.392632	0.0481208	0.922389	0.230558	0.537682	-0.205218	0.562366	-0.199714	0.482899	0.0602981	0.833265
ENSG00000083093.10	chr16	23603160	23641310	-	0.70736	2.14855e-08	-0.992878	1.66111e-07	-0.448553	0.00574422	-0.725743	0.00119212	-1.34547	5.48063e-07	-1.48889	1.16509e-18
ENSG00000083097.14	chr6	83067666	83171350	+	-0.827914	3.37935e-09	-0.732381	0.0379663	-0.437218	0.0411318	-1.00815	0.000250608	-0.125494	0.585418	-0.283569	0.205492
ENSG00000083099.11	chr6	89568144	89638749	-	-0.146592	0.539911	-0.119152	0.565339	-0.592498	0.00848325	0.0917407	0.633887	-0.353267	0.059747	0.117535	0.506104
ENSG00000083123.15	chr6	80106647	80346270	+	-0.0857918	0.738094	0.615151	0.00298793	-0.0537205	0.854347	0.184859	0.473312	0.282144	0.14251	0.330071	0.109881
ENSG00000083168.11	chr8	41929479	42051994	-	-0.647658	1.22035e-12	-1.90486	9.01041e-17	-1.35562	6.08771e-43	-1.75133	2.99242e-17	-1.40538	3.69578e-51	-0.755912	4.67517e-05
ENSG00000083223.18	chr9	86287733	86354454	-	-0.503376	3.13886e-06	-0.569417	0.000131281	-0.626084	3.59918e-06	-0.670931	9.43581e-06	-0.439343	0.000354921	-0.455197	0.000101462
ENSG00000083290.20	chr17	19770829	19867936	-	0.113383	0.788954	-0.583359	0.0105013	0.113382	0.771746	-0.376885	0.186188	-0.0782637	0.809257	0.188212	0.405757
ENSG00000083312.17	chr5	72816312	72916733	+	-0.217455	0.234463	-0.296661	0.0449893	-0.502023	0.000930439	-0.697557	2.75664e-06	0.223959	0.127576	-0.0641248	0.747311
ENSG00000083444.17	chr1	11934205	11975538	+	-0.376447	0.000152282	0.500963	1.65862e-06	-0.563441	1.15045e-07	0.0752694	0.660624	0.460348	2.85249e-06	0.214548	0.0930361
ENSG00000083454.22	chr17	3672199	3696240	-	-0.860061	0.00252316	-0.0412551	0.911998	-0.392461	0.191899	0.111345	0.738692	-0.0455685	0.888628	-0.0108021	0.969988
ENSG00000083457.12	chr17	3714628	3801188	-	0.0256781	0.946383	0.533848	0.000345995	0.320584	0.16271	0.727027	5.51306e-07	-0.0984896	0.748405	0.305088	0.0394814
ENSG00000083520.15	chr13	72752169	72782096	-	-0.0808869	0.392632	-0.476622	2.05354e-05	-0.0900595	0.529417	-0.193844	0.0788961	-0.249751	0.000407689	-0.310769	0.00112646
ENSG00000083535.16	chr13	72782133	73016461	+	-1.68999	1.87438e-09	-0.371052	0.193938	-0.367527	0.27379	-0.255212	0.360651	-0.00216245	0.994325	-0.151217	0.508932
ENSG00000083544.16	chr13	60396457	60573878	+	-1.70451	8.77151e-35	-1.4852	1.40374e-14	-0.992359	1.51624e-09	-0.396288	0.022121	-0.034706	0.833768	-0.123575	0.508752
ENSG00000083635.8	chr13	44939249	44989471	-	-0.518491	0.000166965	-1.24036	4.20952e-09	-0.474597	0.00251589	-0.208779	0.313973	-0.137153	0.426395	-0.481364	0.00780088
ENSG00000083642.19	chr13	32586452	32778019	+	-1.78911	9.80779e-30	-1.70129	1.52928e-31	-1.67671	1.97094e-22	-1.4762	8.61353e-22	-0.750527	7.12965e-09	-0.74316	1.5318e-06
ENSG00000083720.13	chr5	41730065	41870425	-	-0.12469	0.239792	0.4891	0.0990185	-0.193911	0.149724	0.800302	0.0391667	0.252656	0.00440032	-0.00707142	0.983058
ENSG00000083750.13	chrX	55717749	55758774	+	-0.728561	0.00369588	0.325819	0.159461	-0.824491	0.000462391	1.10536	8.51082e-07	0.0906742	0.660092	0.643558	0.00402617
ENSG00000083799.18	chr16	50742050	50801935	+	-0.257499	0.00142574	-0.459708	0.00906439	-0.247646	0.037651	-0.143528	0.490131	0.0479353	0.623978	0.0986371	0.623279
ENSG00000083807.10	chr19	58479512	58512413	-	0.411021	0.0502381	0.947018	4.23891e-06	0.12877	0.647811	0.930287	2.17489e-07	0.2917	0.214039	0.377692	0.0541031
ENSG00000083812.12	chr19	58467045	58475436	+	0.0135178	0.970473	-0.437562	0.0450168	-1.00235	0.000365388	-1.38254	1.96326e-09	-1.96553	4.87186e-09	-2.03892	1.92663e-12
ENSG00000083814.13	chr19	57719751	57727624	-	0.526565	0.00220539	0.419973	0.319265	0.109651	0.649107	0.373756	0.301807	-0.81323	0.000118937	-0.0544073	0.821845
ENSG00000083817.9	chr19	57571566	57578911	-	0.453631	0.0589328	0.495635	0.0349914	0.455589	0.0749004	1.27298	5.39771e-10	-1.01391	0.000845016	-0.605238	0.0315406
ENSG00000083828.16	chr19	57769655	57819939	+	-0.497932	0.000761258	-0.202461	0.464541	-0.944265	1.74772e-07	-0.147623	0.672813	-0.0671612	0.729691	-0.376321	0.0850061
ENSG00000083838.16	chr19	58474017	58481230	+	0.232595	0.389672	-0.0970765	0.715947	-0.0111294	0.9749	0.0190821	0.953691	-0.0314802	0.922309	-0.1574	0.499613
ENSG00000083844.10	chr19	57191500	57222846	+	0.529182	0.000120333	0.321406	0.140831	0.241322	0.150461	-0.2594	0.33669	-0.285284	0.130809	-0.10613	0.712297
ENSG00000083845.9	chr19	58386400	58394806	+	0.655583	1.24622e-47	0.856394	1.23973e-14	0.854997	7.94881e-71	0.88018	7.39396e-14	0.510364	1.32467e-26	0.244835	0.0284214
ENSG00000083857.14	chr4	186587794	186726722	-	0.171622	0.475923	-0.420282	0.0161157	0.269023	0.192955	-1.21051	0.00249219	0.0561305	0.752155	-0.217511	0.215635
ENSG00000083896.13	chr4	68310387	68350090	-	0.120289	0.236633	-0.556926	1.18063e-05	0.271719	0.0176213	-0.0146947	0.958852	-0.198054	0.177926	-0.591484	1.9532e-09
ENSG00000083937.10	chr3	87227271	87255556	+	-0.599553	3.57459e-08	-0.118678	0.245315	0.311502	0.00634368	0.196078	0.0324158	0.228136	0.0644031	0.0729987	0.549812
ENSG00000084070.12	chr1	40344850	40423326	+	-0.707735	6.99384e-27	-1.50991	1.04269e-10	-0.483318	5.34454e-05	-0.60866	0.00848216	-0.0970704	0.251405	-0.45508	0.0272672
ENSG00000084072.17	chr1	39692182	39763914	+	0.478836	7.63805e-07	0.49176	0.000506774	0.715315	8.65488e-09	0.705463	5.79792e-08	0.370509	0.000169404	0.092536	0.582799
ENSG00000084073.10	chr1	40258041	40294180	+	-0.331073	0.000624796	0.21327	0.0227039	-0.160514	0.245521	0.121859	0.243509	0.010512	0.942866	0.110718	0.272052
ENSG00000084090.13	chr2	96184859	96208825	-	0.147168	0.188265	-0.501049	6.64407e-09	-0.168708	0.148241	-0.360608	0.000329755	-0.677075	6.27551e-15	-0.551138	8.97627e-10
ENSG00000084092.7	chr4	56963350	56977606	-	0.127874	0.326298	-0.227311	0.133697	0.0254689	0.891431	0.215747	0.167504	-0.350032	0.00214425	-0.447619	0.00247106
ENSG00000084093.19	chr4	56907876	56966808	+	-0.167631	0.0629048	-1.1748	1.84168e-19	-0.576093	2.43082e-08	-0.537604	0.000332906	-0.70286	1.97613e-14	-0.195434	0.151445
ENSG00000084112.15	chr12	108778191	108857590	-	0.121259	0.491615	-1.4223	4.50323e-15	-0.99991	4.00237e-09	-1.44223	2.62737e-09	0.122096	0.466195	-0.236729	0.23415
ENSG00000084207.18	chr11	67583742	67586656	+	0.594064	2.58998e-33	0.840222	2.07843e-12	0.758781	7.7813e-37	0.848715	3.9949e-14	0.441765	9.66172e-19	0.231684	0.0335241
ENSG00000084234.18	chr11	130068147	130144811	+	-0.166725	0.369779	0.422115	0.000206096	-0.279296	0.192058	-0.0708904	0.661608	-0.0629044	0.793501	0.0416741	0.818772
ENSG00000084444.14	chr12	13044381	13142521	+	-0.0567746	0.897064	-0.560948	0.0284209	0.362522	0.286116	-0.27252	0.270423	0.192337	0.524785	0.0713499	0.779056
ENSG00000084453.16	chr12	21264600	21419594	-	-0.115277	0.668758	-0.292632	0.496352	0.104508	0.735704	-0.408623	0.241284	0.0304726	NA	-0.183171	0.425679
ENSG00000084463.8	chr12	14784582	14803486	-	-0.0165604	0.920138	-0.670528	1.31692e-06	-0.110485	0.289393	-0.496747	0.000156419	-0.208725	0.00700758	-0.208448	0.068512
ENSG00000084623.12	chr1	32221077	32245397	+	0.488315	8.42708e-15	0.675217	2.31635e-09	0.565267	1.95056e-20	0.613805	1.3402e-07	0.459473	1.46689e-16	0.370492	0.00208834
ENSG00000084636.18	chr1	31652263	31704319	-	1.63931	0.00313152	0.648858	0.0859912	0.922294	0.0277692	0.295693	0.233229	0.493051	0.118316	0.111027	0.657554
ENSG00000084652.16	chr1	32179675	32198285	+	0.700604	1.84511e-34	-0.159016	0.161512	0.246058	0.000176339	-0.0746841	0.58409	-0.438428	6.65052e-09	-0.347477	0.000499548
ENSG00000084676.15	chr2	24491914	24770702	+	-2.13522	1.1504e-108	-1.4813	4.21932e-16	-1.45718	4.23392e-52	-0.890265	1.40968e-05	-0.182284	0.0334651	-0.203884	0.269377
ENSG00000084693.16	chr2	27042364	27070622	+	0.930913	3.78507e-14	0.654626	9.77043e-06	0.514347	0.00114836	0.460298	0.00918583	0.331751	0.0277671	0.259786	0.143599
ENSG00000084710.14	chr2	25042076	25159135	+	-1.11878	0.0233885	-1.07869	7.85982e-13	-0.549856	0.165195	-1.05131	1.75185e-11	-0.138518	0.653366	-0.152523	0.369592
ENSG00000084731.15	chr2	25926598	25982749	-	-0.0557846	0.893221	-0.286442	0.265713	-0.0105796	0.978096	-0.206216	0.470453	-0.151777	0.557032	0.188857	0.457338
ENSG00000084733.11	chr2	26034084	26137454	+	-0.90213	7.64426e-11	-0.797384	1.81209e-26	-0.660806	8.09999e-13	-0.291369	0.000397212	0.0676637	0.54401	-0.175386	0.0551965
ENSG00000084754.12	chr2	26190635	26244672	-	0.146077	0.0199504	0.4087	8.16046e-06	0.228796	0.000862067	0.273637	0.00404965	0.185925	0.00204632	0.155044	0.136957
ENSG00000084764.12	chr2	26970637	27027219	+	0.0514477	0.910444	0.141433	0.546949	0.151955	0.693595	0.165654	0.509811	0.247507	0.406153	0.431371	0.0164353
ENSG00000084774.14	chr2	27217369	27243943	+	0.0575951	0.780217	0.350996	0.00111939	-0.142798	0.433992	-0.326868	0.00282567	-0.287199	0.053827	-0.128742	0.304526
ENSG00000085063.17	chr11	33703010	33736479	-	0.298236	6.64715e-06	0.422321	1.44303e-06	0.301403	0.00040647	0.375851	4.57826e-05	0.300846	0.000851353	0.0660459	0.587972
ENSG00000085117.12	chr11	44564427	44620358	+	0.11832	0.163543	0.457934	0.124253	-0.0472112	0.647982	0.146441	0.693567	0.516588	1.79481e-13	0.33928	0.20682
ENSG00000085185.15	chrX	129981107	130058083	+	-0.386995	0.0606859	-1.72023	7.67151e-13	-1.44937	1.06241e-08	-2.07529	1.38518e-15	-1.53951	2.35574e-08	-0.457186	0.057746
ENSG00000085224.23	chrX	77504880	77786233	-	-1.53607	9.74773e-06	-0.435583	0.00052689	-1.755	4.88561e-12	-0.658653	0.000169547	0.042143	0.905059	0.286868	0.0326789
ENSG00000085231.14	chr5	69350984	69370013	-	-0.913646	6.61626e-16	-1.95866	3.98985e-27	-0.488862	0.000510669	-0.123595	0.487484	0.107154	0.398019	-0.10625	0.503359
ENSG00000085265.11	chr9	134903232	134917912	-	-0.0122781	0.968325	0.0104996	0.979544	0.096927	0.72482	0.142474	0.592667	-0.023619	NA	-0.0208547	NA
ENSG00000085274.16	chr3	169773396	169789716	+	-0.219367	0.157479	-1.16808	1.31204e-13	0.00371298	0.987494	0.231033	0.126793	-0.191089	0.246404	-0.166748	0.32157
ENSG00000085365.18	chr5	78360611	78480739	+	-1.5767	1.09176e-21	-0.305174	0.0102303	-1.50965	4.5285e-08	-0.271933	0.0483738	-0.335753	0.0406365	0.0824595	0.627851
ENSG00000085377.15	chr6	105273218	105454062	-	-1.24222	1.26351e-32	-0.545008	4.30054e-07	-0.866159	1.18237e-13	-0.687604	1.84563e-09	-0.0743404	0.5637	-0.360676	0.000562763
ENSG00000085382.12	chr6	104728094	104859919	-	-0.440202	0.128032	-0.125887	0.674056	-0.357467	0.190101	-0.223011	0.437685	0.74067	4.12703e-05	0.293712	0.200614
ENSG00000085415.16	chr18	12947133	12987536	+	-0.677509	8.84695e-12	-1.01447	2.41467e-15	-0.318629	0.00450312	-0.0223602	0.901914	0.0794997	0.597995	-0.00336548	0.985638
ENSG00000085433.16	chr1	108970214	109042113	-	-0.286284	0.110563	-0.997813	4.27582e-06	-0.529114	0.00374728	-0.255119	0.261139	-0.405524	0.0111104	-0.110769	0.620982
ENSG00000085449.15	chr2	223855716	223945357	-	-0.564846	0.00796234	-0.12812	0.42137	-0.489976	0.0421463	-0.113428	0.564795	0.0272828	0.930557	0.411762	7.16653e-06
ENSG00000085465.13	chr1	111414319	111427735	-	2.62351	3.28794e-16	1.67768	0.000283279	2.77734	9.97457e-19	0.664756	0.101792	-0.0702736	0.826546	-0.157402	NA
ENSG00000085491.17	chr1	108134043	108200849	-	-0.800931	1.56745e-13	-0.112113	0.372836	-0.111301	0.417562	-0.100483	0.462105	0.156104	0.186704	0.0774252	0.593062
ENSG00000085511.20	chr6	160991727	161117385	+	-0.283002	0.451055	-2.23569	1.57174e-15	-1.83035	1.35866e-09	0.10096	0.714843	-0.686251	0.00178126	-1.05101	1.37228e-07
ENSG00000085514.16	chr7	100367530	100400096	+	-0.550628	0.000162759	0.388158	0.34746	-0.0680115	0.727814	0.385738	0.275585	0.28852	0.0236275	0.889612	0.0118767
ENSG00000085563.15	chr7	87503017	87713323	-	-0.890673	0.0410534	-0.00658845	0.987726	-0.412178	0.248047	0.35904	0.279695	0.0557823	0.869257	-0.00836679	0.97736
ENSG00000085644.14	chr16	3129777	3142804	+	0.554747	0.00969179	0.465517	0.0172606	0.204814	0.408277	-0.14827	0.547464	-0.390683	0.0797599	-0.199801	0.346829
ENSG00000085662.14	chr7	134442356	134459284	-	0.548195	1.55006e-12	0.684614	2.41886e-13	0.628532	2.69819e-07	0.638763	1.10992e-11	0.34648	6.47846e-05	0.216749	0.00755933
ENSG00000085719.13	chr8	86514435	86561498	+	-0.223557	0.193331	-0.323056	0.366163	-0.579497	0.000639869	-0.191658	0.599145	0.197324	0.36646	0.158335	0.578815
ENSG00000085721.13	chr16	15060033	15094311	-	0.213099	0.0771176	-0.283252	0.00374637	-0.00163408	0.989819	-0.0567132	0.692893	-0.0571297	0.665086	-0.184967	0.180003
ENSG00000085733.16	chr11	70398404	70436584	+	-0.0142503	0.961628	0.130877	0.151249	0.186663	0.486685	-0.161914	0.0991598	0.562288	0.00345607	0.247104	0.00122781
ENSG00000085760.15	chr2	55236595	55269347	-	-0.457487	0.00431747	-0.354456	0.00612761	-0.241821	0.186906	-0.213145	0.1062	0.160694	0.339323	0.164603	0.296509
ENSG00000085788.14	chr8	38225218	38275558	+	0.0825584	0.81608	-0.08951	0.552766	-0.108102	0.663873	-0.0912376	0.661263	0.105532	0.653201	0.148588	0.284584
ENSG00000085831.15	chr1	51287258	51345116	-	0.00709344	0.988807	0.24759	0.538944	0.111901	0.731509	-0.0450116	0.913132	0.0848097	0.746147	0.0178215	0.959668
ENSG00000085832.17	chr1	51354263	51519266	-	-1.53966	7.02619e-69	-1.08044	4.14684e-14	-0.873683	3.36062e-13	-0.618196	0.00132559	-0.0890681	0.512778	-0.260466	0.0960894
ENSG00000085840.13	chr1	52372829	52404423	-	0.670901	9.12346e-19	-0.485714	0.000479267	0.384924	0.000137906	0.109993	0.505058	-0.106205	0.369537	-0.0159741	0.941394
ENSG00000085871.9	chr4	139665768	139740745	+	-0.0266081	0.923651	0.712947	1.08897e-05	-0.00766092	0.97785	0.746866	1.97668e-06	0.280315	0.116241	0.122034	0.522585
ENSG00000085872.15	chr19	16517894	16542437	-	0.217504	0.0102817	-0.014043	0.946296	-0.634268	9.2757e-11	-1.03308	6.01541e-10	-0.678499	1.61843e-19	-0.574955	0.00139939
ENSG00000085978.22	chr2	233210051	233295674	+	0.317726	0.0606175	-1.49074	8.58061e-33	-0.577026	0.000105891	-0.588105	4.00727e-07	-0.957142	1.61792e-12	-0.372212	0.00523041
ENSG00000085982.14	chr2	233475520	233566782	-	-0.826526	1.22473e-05	-0.544845	0.00360098	-0.614783	0.0446679	-0.646664	0.00113287	-0.204688	0.269486	-0.190045	0.373517
ENSG00000085998.14	chr1	46188682	46220305	-	0.254314	0.216597	0.692042	3.516e-05	-0.0283273	0.93215	0.483534	0.0178464	0.520985	0.00413105	0.445555	0.0248652
ENSG00000085999.13	chr1	46246461	46278480	+	0.286961	0.00845849	-1.28563	4.04796e-08	-0.170229	0.404533	-0.675386	0.00768609	0.0374874	0.823524	-0.321166	0.189481
ENSG00000086015.22	chr1	45786987	46036122	+	-1.55981	3.62279e-38	-0.418421	0.00378637	-1.10447	3.73899e-18	-0.576021	0.000700123	-0.26169	0.0493455	-0.0593149	0.74824
ENSG00000086061.16	chr9	33025273	33039907	+	-0.38451	5.16806e-11	-0.602138	5.59188e-11	0.492656	5.31982e-18	0.219496	0.029224	-0.102977	0.0900615	-0.341118	0.000186192
ENSG00000086062.13	chr9	33104082	33167356	-	-0.387101	6.71136e-06	-0.0962612	0.37734	-0.744034	8.00146e-18	-0.53755	6.42334e-11	-0.14598	0.115799	0.0580361	0.625171
ENSG00000086065.14	chr9	33264879	33282070	+	0.24267	0.00225598	0.606822	3.2338e-09	0.271341	0.00713457	0.63083	6.32754e-13	0.106702	0.306886	0.0754602	0.569782
ENSG00000086102.19	chr9	33290512	33371157	+	-0.207498	0.030134	-1.01865	2.97627e-16	-0.813895	1.61678e-14	-0.475668	0.000425194	-0.398565	1.33745e-06	-0.241215	0.0488575
ENSG00000086159.13	chr12	49967194	49977139	+	0.343377	0.364072	0.41726	0.34159	0.149509	0.700563	-0.00144008	0.996148	-0.278702	0.313838	-0.0106694	NA
ENSG00000086189.10	chr5	62347284	62403939	-	-0.43929	0.000807223	-0.332609	0.0081765	-0.200405	0.27147	0.210688	0.137064	-0.0313883	0.883268	-0.0999774	0.581353
ENSG00000086200.17	chr5	62403972	62628582	+	-1.32308	7.48529e-17	-0.355688	0.0107329	-0.814573	4.06346e-07	-0.676406	1.95303e-08	-0.241233	0.0567462	-0.0721012	0.762653
ENSG00000086232.13	chr7	6022247	6059175	-	-0.00958401	0.952526	0.192265	0.146319	0.0395706	0.791245	0.119573	0.496514	0.271377	0.00136511	0.153795	0.303398
ENSG00000086289.12	chr7	37683843	37951936	+	0.345605	0.00198935	0.0869941	0.436758	0.386016	0.00458493	0.090521	0.506489	0.120974	0.402712	0.257851	0.0110698
ENSG00000086300.16	chr7	26291862	26374383	+	-0.798348	2.39255e-14	-0.284938	0.178817	-0.607128	2.28801e-05	-0.197358	0.37745	0.246269	0.0216107	0.0229696	0.936146
ENSG00000086475.15	chr10	13317428	13348298	-	-0.139486	0.351339	-0.189124	0.0942567	0.0259588	0.892376	-0.0249495	0.863346	0.217035	0.0760318	-0.0615465	0.621331
ENSG00000086504.17	chr16	366969	371289	-	0.200953	0.0426337	0.640258	1.08804e-07	0.401056	2.03457e-05	0.550862	1.11393e-05	0.296723	0.00106058	0.171976	0.15995
ENSG00000086544.3	chr19	40717112	40740860	+	1.66133	3.10607e-22	0.526402	0.000312519	0.529581	0.0199421	-0.0451106	0.849011	-1.27907	7.78767e-07	-0.624514	0.000452569
ENSG00000086589.12	chr5	150690792	150701077	-	0.303516	0.000554516	-0.130858	0.32287	0.219276	0.0473069	0.0961824	0.483303	-0.172945	0.0873136	-0.169991	0.214601
ENSG00000086598.11	chr12	123584533	123598582	+	0.359052	9.70332e-10	0.553462	2.26403e-15	0.345071	5.81994e-06	0.34503	8.48266e-07	0.230884	0.000297477	0.277086	6.07819e-05
ENSG00000086619.14	chr1	236215101	236281958	-	-1.01888	3.32411e-07	0.156094	0.6571	-0.460708	0.0247937	0.299657	0.315974	0.454822	0.00341536	0.140274	0.598803
ENSG00000086666.19	chr15	80059568	80138393	+	-1.05259	2.27696e-29	0.106105	0.422627	-0.42048	7.09788e-06	0.424509	2.76502e-05	-0.121287	0.207747	0.200214	0.0535349
ENSG00000086712.13	chrX	16786432	16844519	+	-0.629758	8.04652e-13	-1.51901	5.73081e-28	-0.472419	1.79754e-07	-0.430367	0.000210273	0.00465845	0.975224	-0.132963	0.313891
ENSG00000086717.18	chrX	18675909	18827921	+	0.0067679	0.987471	0.113128	0.8006	-0.15543	0.613383	0.0526124	0.900659	-0.088985	0.712565	-0.00184082	0.99455
ENSG00000086730.17	chr7	74199652	74229834	+	-0.656551	9.47839e-17	0.470786	0.197474	-0.921833	3.38009e-23	0.318148	0.368216	0.173445	0.0321701	0.087416	0.764306
ENSG00000086758.16	chrX	53532096	53686728	-	-0.701811	1.62542e-21	0.00460847	0.971696	-0.890348	5.33851e-42	-1.18683	3.37064e-17	-0.0778051	0.289478	0.137441	0.399897
ENSG00000086827.9	chr11	113733187	113773735	-	-0.651597	9.26774e-06	-0.603912	2.07533e-05	-0.12229	0.490006	-0.329863	0.0365838	-0.0923895	0.540164	-0.233364	0.0895623
ENSG00000086848.15	chr11	111782195	111871581	-	-0.252292	0.203626	-0.46264	0.00588194	-0.146852	0.479433	-0.263359	0.163785	-0.036165	0.86774	-0.385501	0.061733
ENSG00000087008.16	chr4	8366282	8440723	-	0.12407	0.59661	0.0101334	0.978817	-0.0609445	0.861908	0.413932	0.224625	0.451551	0.0193747	-0.0645616	0.824644
ENSG00000087053.20	chr11	95821766	95925315	-	-0.553035	9.96799e-09	-0.477459	2.31993e-06	-0.205523	0.0729281	-0.13721	0.303041	0.198282	0.0335484	0.0620526	0.653715
ENSG00000087074.8	chr19	48872421	48876058	+	0.590744	2.52386e-15	0.8948	5.21583e-16	0.454275	6.72273e-08	1.81041	6.19247e-65	-0.52745	8.75897e-10	0.544759	3.3057e-07
ENSG00000087076.9	chr19	48813018	48836510	-	0.607836	0.142531	0.785298	0.0126907	0.46192	0.22495	0.516806	0.0995433	1.03696	0.0312075	0.290552	0.289383
ENSG00000087077.14	chr7	100867387	100873454	+	0.635685	1.8284e-08	0.572171	3.65151e-07	0.387828	0.00267947	0.517368	0.000103715	0.0618119	0.73662	0.0849593	0.593589
ENSG00000087085.16	chr7	100889994	100896974	-	0.260804	0.255707	0.723675	0.0989303	0.989714	1.7022e-07	0.511606	0.178476	-0.0242518	0.940839	-0.00715641	0.977188
ENSG00000087086.15	chr19	48965309	48966879	+	0.785567	3.3267e-67	0.82471	2.47216e-17	1.13072	1.83077e-92	0.910931	3.73637e-20	0.460722	2.50255e-18	0.338319	0.000135066
ENSG00000087087.20	chr7	100875103	100888664	+	0.418038	0.000869043	0.655177	1.39192e-12	0.752242	6.41988e-13	0.0817445	0.516999	-0.1124	0.423763	0.0229359	0.878338
ENSG00000087088.20	chr19	48954815	48961798	+	0.441258	1.0203e-05	0.218179	0.101584	0.689378	2.32029e-08	0.556175	5.78427e-06	0.327226	0.0604773	0.226614	0.132899
ENSG00000087095.13	chr17	28041737	28196381	+	-0.867058	2.0463e-08	-0.747012	0.000584593	-0.530575	0.00747708	-0.928961	0.000221922	-0.0231588	0.915057	-0.365446	0.0225765
ENSG00000087111.21	chr17	28553383	28571794	-	0.529611	5.68864e-12	0.599941	5.19428e-08	0.180765	0.0464654	0.292645	0.0171726	-0.143062	0.254257	0.175312	0.422299
ENSG00000087152.15	chr17	44191805	44200113	-	-0.177259	0.52149	-1.1618	8.89479e-13	-0.082477	0.755604	-0.394027	0.0541524	-0.297871	0.19907	-0.327788	0.120488
ENSG00000087157.19	chr17	78378649	78425114	+	0.0305071	0.917561	-0.702206	8.72809e-05	-0.533859	0.0118439	-0.452369	0.0325791	0.0191331	0.948149	-0.168999	0.389945
ENSG00000087191.13	chr17	63827152	63832026	+	0.344477	1.10185e-05	0.62189	7.8206e-11	0.548338	1.95155e-12	0.524384	4.65848e-08	0.16843	0.0324113	0.13296	0.262758
ENSG00000087206.17	chr5	176905005	177022633	-	-0.458391	0.0549466	-1.46892	1.06965e-17	-0.814676	9.15762e-05	-0.571939	0.0106787	0.0120421	0.968047	-0.373275	0.0312325
ENSG00000087253.13	chr16	55509072	55586666	+	0.494836	0.189954	0.313934	0.201155	0.526217	0.161922	-0.507173	0.00821321	0.10921	NA	0.129835	0.619266
ENSG00000087263.17	chr16	56451521	56479104	+	0.132245	0.135589	-0.280415	0.00670968	0.266354	0.00294096	0.0915686	0.46366	-0.0196347	0.877777	0.0831727	0.555038
ENSG00000087266.17	chr4	2793071	2841098	+	0.0167485	0.952801	-1.36379	0.000164727	-0.300524	0.015146	-0.301838	0.394958	0.0363313	0.804794	-0.371753	0.157721
ENSG00000087269.16	chr4	2937933	2963406	-	-0.220782	0.000649426	-0.108949	0.374364	-0.166397	0.0236093	0.00180829	0.992931	0.0840414	0.232167	-0.0341055	0.820892
ENSG00000087274.17	chr4	2843857	2930076	+	-0.765513	2.25244e-15	-0.17363	0.430568	-0.460262	0.000212347	-0.780411	9.1099e-05	-0.234946	0.0502876	0.00164428	0.995129
ENSG00000087299.12	chr14	50237563	50312229	-	0.00878418	0.967742	-0.291287	0.039309	-0.138007	0.357404	-0.493749	0.000354692	0.389186	0.00155192	0.0713223	0.69324
ENSG00000087301.9	chr14	52430596	52552522	-	0.32507	0.179574	0.494037	0.17583	-0.463331	0.0327495	-0.668524	0.0450568	0.694967	1.7276e-05	0.502146	0.0785085
ENSG00000087302.9	chr14	51989514	52010694	+	0.277797	0.00174935	0.355083	0.00195056	0.446611	9.10671e-11	0.581724	6.21613e-09	0.387223	5.77201e-10	0.14623	0.165494
ENSG00000087338.5	chr2	69829660	69881384	+	-0.501527	0.00587188	-0.69341	0.000323969	-0.584707	0.00442014	-0.63974	0.00819684	-0.24779	0.0939725	0.179931	0.424551
ENSG00000087365.16	chr11	66050729	66069308	+	0.169477	0.0627576	0.181586	0.0481356	0.0650393	0.453327	0.0151265	0.917691	0.00413159	0.974193	0.0221238	0.875445
ENSG00000087448.11	chr12	27780048	27803040	+	-0.325038	0.0660474	-1.00181	3.17321e-10	-0.0653557	0.788411	-0.261584	0.103485	-0.278627	0.0636019	-0.204128	0.216344
ENSG00000087460.27	chr20	58839718	58911192	+	0.409741	2.69232e-12	0.705476	2.31222e-14	0.530038	1.3239e-18	0.302865	0.000804994	0.298046	1.66039e-09	0.366963	1.16459e-06
ENSG00000087470.18	chr12	32679200	32745650	+	-0.644305	4.22178e-13	-0.404747	0.00679325	-0.514493	1.0188e-07	-0.595414	3.67579e-05	-0.30748	0.00147563	-0.157389	0.190458
ENSG00000087502.18	chr12	29337352	29381189	-	-0.92699	3.38111e-15	-0.117236	0.309879	-0.404121	0.0012098	0.0862183	0.55191	0.158655	0.149874	0.0590494	0.67923
ENSG00000087586.18	chr20	56369389	56392337	-	-0.593409	8.60313e-13	-2.04548	2.17973e-110	-1.13562	5.95188e-29	-0.60155	4.03749e-11	-0.971939	1.19591e-26	-0.682865	2.94578e-18
ENSG00000087842.11	chrX	15384799	15493564	-	-0.467523	0.0121282	0.300336	0.0558558	-0.243312	0.228794	0.370069	0.0408038	0.0723108	0.744214	0.14399	0.421897
ENSG00000087884.14	chr11	77821109	77918432	+	-0.0115027	0.979105	0.698882	0.00239473	0.272285	0.416494	0.784654	0.00133931	-0.113555	0.720326	0.123147	0.652782
ENSG00000087903.13	chr19	5993164	6199572	-	0.130584	0.74724	0.730336	0.0207561	0.259103	0.351324	0.177597	0.630594	-0.453025	0.100159	0.101903	0.687623
ENSG00000087995.16	chr17	62423875	62453385	+	0.00689926	0.977768	-0.46271	0.000355838	-0.186795	0.275396	0.146658	0.411287	-0.0301608	0.887568	-0.0499008	0.768509
ENSG00000088035.18	chr1	63367575	63438553	+	-0.727437	0.000450964	-0.453427	0.00609139	-0.578811	0.00715906	-0.661953	0.000144242	0.190294	0.338671	-0.461444	0.00678706
ENSG00000088038.19	chr19	54137749	54155681	+	-0.213866	0.123634	-0.224204	0.164313	-0.306131	0.139075	-0.80499	1.33141e-09	0.0369646	0.851395	0.0682902	0.694646
ENSG00000088053.11	chr19	55013705	55038264	-	0.708663	0.0936059	0.38513	0.350222	0.0701106	0.85277	0.0403449	0.894694	0.0814399	0.755891	0.0418614	NA
ENSG00000088179.9	chr2	119759922	119984899	+	-0.979474	4.06494e-05	-0.937972	0.000765177	-0.616719	0.0238536	-1.24121	1.96672e-09	-0.937235	0.000125775	-0.49798	0.0079873
ENSG00000088205.13	chr2	117814691	117832377	+	-0.263175	0.00102363	-0.308345	0.00501006	-0.413329	8.52548e-07	-0.200524	0.137406	0.115563	0.23823	-0.257532	0.0013623
ENSG00000088247.17	chr19	6413348	6424794	-	0.364361	7.40315e-06	0.16166	0.141786	0.0011163	0.990855	-0.285717	0.0098265	0.0333893	0.722148	0.0436067	0.771937
ENSG00000088256.9	chr19	3094362	3123999	+	0.457142	0.0906663	-0.242127	0.222912	0.16063	0.608499	-0.680936	0.000853061	0.0856754	0.794971	0.0322001	0.90835
ENSG00000088298.13	chr20	35115364	35147336	-	-0.204594	0.229307	0.140517	0.333763	-0.276634	0.109349	0.100133	0.544542	-0.108109	0.583749	0.0139034	0.945295
ENSG00000088305.18	chr20	32762385	32809356	+	-0.68486	0.0646086	-2.18735	1.06446e-13	-0.200518	0.584636	-0.976171	0.000109107	-0.220136	0.461268	-0.391708	0.0853352
ENSG00000088325.16	chr20	31739271	31801805	+	-0.825095	9.9088e-45	-0.763378	2.43524e-14	-0.857039	2.47531e-41	-0.396958	9.34458e-05	0.054019	0.484083	-0.00678866	0.967055
ENSG00000088340.17	chr20	35558737	35607562	-	-0.0526651	0.884216	0.687354	0.101058	-0.669368	0.105536	0.167564	0.65803	-0.0643109	0.803499	1.02857	0.013183
ENSG00000088356.6	chr20	31944337	31952046	-	0.730359	1.82134e-12	0.203103	0.237458	1.10641	1.35455e-24	1.05109	1.57262e-12	0.00366677	0.987472	0.0323462	0.888923
ENSG00000088367.23	chr20	36091504	36232799	+	-0.504105	0.102833	-0.737655	0.0703404	-0.166965	0.658476	-0.758288	0.0672386	0.379087	0.172379	0.0925488	0.725973
ENSG00000088386.17	chr13	98683801	98752672	-	0.29221	0.435598	0.428126	0.329302	0.415328	0.267974	0.149194	0.671346	0.260149	0.331553	-0.0587787	NA
ENSG00000088387.19	chr13	98793429	99086625	-	-1.30989	0.0194526	-1.24223	6.88986e-11	-1.11046	0.0251315	-1.42665	5.32683e-08	-0.210295	0.411072	-0.651196	1.1441e-07
ENSG00000088448.14	chr13	110878540	110915069	-	0.286087	0.0264961	-0.295636	0.261283	0.0919283	0.704646	-0.149571	0.633858	0.270488	0.139358	0.167551	0.514966
ENSG00000088451.11	chr13	94574054	94596242	-	0.168326	0.215281	-0.918906	6.94828e-06	-0.0712502	0.714779	0.256206	0.190216	0.0171653	0.935774	-0.300373	0.111558
ENSG00000088543.15	chr3	50558025	50571027	-	-0.537724	0.175753	-0.418661	0.287654	-0.0190235	0.963042	-0.511448	0.10837	-0.00604934	0.986934	0.0455735	0.889181
ENSG00000088682.14	chr16	57447425	57461270	+	-0.0911788	0.709914	-0.424242	0.00185024	-0.282767	0.148973	0.0318071	0.887535	-0.145157	0.484953	-0.367931	0.00128879
ENSG00000088727.13	chr3	47228395	47283451	-	0.104558	0.768006	0.541587	0.021898	0.268547	0.417804	0.746976	0.00183851	-0.371189	0.176356	0.0985166	0.717238
ENSG00000088756.13	chr18	6729716	6915716	+	-0.023736	0.948903	-0.727797	0.110063	0.581623	0.141977	-0.11511	0.737933	-0.00802295	NA	-0.125964	0.532864
ENSG00000088766.12	chr20	6006093	6040053	+	-0.41241	9.00846e-05	-0.462104	0.000353509	-0.10189	0.431032	0.338017	0.00843118	0.219553	0.0490261	-0.0501233	0.745831
ENSG00000088808.18	chr14	103733195	103847575	-	-1.39383	0.00100403	-0.830045	0.0536734	-0.440831	0.212639	-0.396502	0.212821	0.173769	0.565194	-0.230631	0.401111
ENSG00000088812.18	chr20	3471018	3651118	+	-0.62404	5.53233e-05	-0.135203	0.333329	-1.04217	3.19695e-08	-0.71489	3.65835e-08	-0.123747	0.400123	-0.153915	0.274599
ENSG00000088826.18	chr20	4120980	4187747	+	0.304823	0.150788	-0.899513	0.0507858	0.286636	0.408253	0.185842	0.427353	2.49954	0.00756873	-0.224468	0.301053
ENSG00000088832.18	chr20	1368977	1393164	-	0.419423	1.82975e-16	0.61168	5.26182e-12	0.516819	2.79936e-19	0.569013	5.88127e-08	0.405412	1.75468e-13	0.311184	0.000423744
ENSG00000088833.17	chr20	1442162	1473842	-	-0.121114	0.224032	0.103996	0.309011	0.38016	2.3094e-05	0.336244	0.000513018	0.102847	0.34405	-0.0231993	0.865956
ENSG00000088836.14	chr20	3227417	3239559	-	0.227489	0.558078	-0.573722	0.0406933	0.597078	0.13301	-0.129683	0.694742	0.316968	0.263621	0.344824	0.186229
ENSG00000088854.12	chr20	3249305	3407625	-	-1.47905	1.24161e-06	-1.13898	5.58588e-09	-0.744721	0.0163434	-1.08413	6.06751e-07	0.00594165	0.988501	0.00257999	0.99304
ENSG00000088876.13	chr20	2481817	2524702	-	0.307397	0.109138	-0.672218	0.000553271	-0.397832	0.0941072	-0.337064	0.166012	-0.142432	0.612028	-0.218472	0.268491
ENSG00000088888.18	chr20	3846799	3876123	+	-0.667911	3.2121e-15	-1.32622	1.55522e-47	-1.0929	6.14916e-33	-1.51825	1.09103e-51	-0.26676	0.00165304	-0.416101	6.96167e-06
ENSG00000088899.15	chr20	3162617	3173592	-	0.88551	0.0222127	0.616854	0.00374523	1.12822	0.00665701	0.250701	0.335863	0.101531	0.739368	0.570749	0.00503917
ENSG00000088930.8	chr20	21303331	21389825	+	-0.493241	1.34776e-14	-0.129176	0.169439	-0.291778	6.20514e-05	-0.133583	0.170379	0.0142988	0.887069	-0.0322497	0.786865
ENSG00000088970.16	chr20	21125983	21246622	+	-1.19758	7.19387e-06	-0.407733	0.134006	-0.580496	0.0389165	-0.248275	0.291878	0.0647426	0.825609	0.0880632	0.752202
ENSG00000088986.11	chr12	120469850	120498493	+	0.47723	1.84697e-10	0.690473	2.26199e-10	0.66549	6.76327e-25	0.963089	5.91813e-25	0.288337	3.18246e-06	0.0792064	0.464867
ENSG00000088992.18	chr12	117038923	117099479	-	0.133545	0.583939	0.293655	0.0247988	0.490023	0.0100607	0.389089	0.00924783	0.542519	0.00573761	0.0931858	0.549478
ENSG00000089006.17	chr20	17941597	17968980	-	0.228099	0.000476576	0.372142	4.05209e-06	0.136157	0.0777501	0.235511	0.00600923	0.263443	1.19368e-05	0.178302	0.058595
ENSG00000089009.15	chr12	112405190	112418838	-	0.396623	3.40434e-07	0.60098	1.10548e-09	0.642533	6.25264e-22	0.621445	1.11072e-11	0.423016	4.71214e-13	0.00923123	0.958545
ENSG00000089022.14	chr12	111842228	111902222	+	-0.755838	1.16364e-13	-0.788883	6.30257e-08	-0.255667	0.172979	-0.171198	0.322703	0.0984193	0.477078	-0.162078	0.334333
ENSG00000089041.17	chr12	121132819	121188032	+	-0.385654	0.0774435	0.429403	0.328543	-0.425642	0.0692186	0.199248	0.551803	0.609444	0.00563737	0.0612971	0.759409
ENSG00000089048.14	chr20	13714322	13784886	-	-0.871797	4.49455e-14	-1.23125	8.23021e-32	-0.661835	8.10581e-08	-0.610224	8.70335e-09	-0.3135	0.00129807	-0.565874	2.46579e-09
ENSG00000089050.16	chr20	18486540	18497225	-	0.219458	0.0833316	0.286643	0.0168695	0.310303	0.00976664	0.175424	0.228654	0.5031	3.36931e-07	0.283604	0.022747
ENSG00000089053.13	chr12	121308245	121399896	-	0.364785	5.58455e-08	0.0855735	0.584119	0.255001	0.0302346	0.09997	0.489578	0.317557	5.01385e-05	0.0202128	0.904499
ENSG00000089057.15	chr20	4852356	5010293	-	-1.16834	4.02685e-40	-0.171591	0.431595	-1.80669	1.32484e-65	-0.778392	6.04193e-07	0.154393	0.0756892	0.207175	0.18302
ENSG00000089060.11	chr12	113298759	113359493	-	-0.612632	0.000545718	-0.301873	0.223378	-0.137465	0.533706	-0.2734	0.320561	0.12568	0.5805	-0.0778716	0.756839
ENSG00000089063.15	chr20	5068232	5113103	-	0.364048	7.44214e-06	0.69287	2.04808e-12	0.275444	0.00435363	0.605134	4.97133e-10	0.46353	3.93613e-09	0.335453	0.000391516
ENSG00000089091.16	chr20	18383367	18467281	-	-0.369924	0.14016	-0.165892	0.678466	0.131324	0.624772	0.136073	0.712958	0.192838	0.385095	0.223846	0.40492
ENSG00000089094.19	chr12	121429096	121581023	-	-0.757306	3.86837e-13	-2.14923	3.20007e-31	-0.832504	3.52701e-26	-0.900691	1.67333e-08	-0.631867	1.63435e-05	-0.746564	4.77867e-07
ENSG00000089123.16	chr20	13389392	13638932	-	-1.57804	1.66627e-07	-1.37707	2.09158e-08	-0.51321	0.0815135	-0.752536	0.00042809	0.458252	0.042787	-0.169523	0.452473
ENSG00000089127.14	chr12	112906783	112933222	+	-0.126643	0.280663	0.0616413	0.724658	-0.107961	0.446864	0.268119	0.0855155	-0.178633	0.113493	-0.113769	0.473752
ENSG00000089154.11	chr12	120127202	120194715	-	-0.833401	4.01332e-10	0.0227744	0.893996	-1.28019	1.95393e-13	-1.27255	2.13484e-09	-0.903416	1.40368e-11	-0.603411	2.62584e-06
ENSG00000089157.16	chr12	120196699	120201235	-	0.495026	1.24117e-15	0.776116	1.58972e-14	0.763409	1.07622e-47	0.772025	2.52002e-21	0.523131	2.59112e-24	0.258602	0.00228057
ENSG00000089159.16	chr12	120210439	120265771	-	-0.416119	0.0458722	-0.140197	0.251677	-0.336802	0.243696	-0.706329	1.58841e-10	-0.102993	0.661418	0.149943	0.232719
ENSG00000089177.19	chr20	16272104	16573448	-	-2.04368	9.37883e-18	-0.847384	0.000628762	-1.55201	1.11012e-10	-0.717397	0.0014938	-0.274948	0.209835	-0.213732	0.358895
ENSG00000089195.15	chr20	5937228	5950558	-	0.25574	0.0332189	0.00746736	0.963322	-0.228561	0.0435283	0.114567	0.432612	-0.0657384	0.610321	-0.0545608	0.722287
ENSG00000089220.5	chr12	118136124	118145584	+	0.376073	1.80415e-11	0.658399	1.85282e-13	0.531988	2.25151e-21	0.579426	2.18663e-09	0.357982	1.64592e-09	0.229976	0.0287707
ENSG00000089234.16	chr12	111642146	111685956	-	-0.168302	0.174946	-1.05525	2.14913e-13	-0.445566	0.000636962	-0.238122	0.135222	-0.199855	0.0848147	-0.0592414	0.746001
ENSG00000089248.7	chr12	112013348	112023449	+	0.198649	0.00699429	0.52305	1.58932e-07	0.0363859	0.77019	0.374405	0.000139785	0.0403176	0.669547	0.0664457	0.602013
ENSG00000089250.19	chr12	117208142	117452170	-	0.265716	0.484945	-0.0947798	0.820484	0.154195	0.690787	-0.215992	0.516408	0.139231	0.650377	0.131203	0.648627
ENSG00000089280.19	chr16	31180138	31191605	+	0.238232	1.64823e-07	0.132751	0.157645	0.167184	0.00836364	-0.187912	0.0838234	0.0259408	0.725193	-0.330619	1.79207e-05
ENSG00000089289.16	chrX	70133447	70166324	+	0.23613	0.031522	0.102175	0.511066	0.509956	5.18593e-07	0.481877	8.68982e-05	0.0399043	0.800553	-0.0317922	0.868852
ENSG00000089327.15	chr19	35154730	35169881	+	0.126206	0.213763	0.50223	4.22964e-06	0.125074	0.270434	0.192608	0.110147	0.394052	9.20443e-06	0.2607	0.0239614
ENSG00000089335.21	chr19	34677639	34686397	+	0.468105	9.72816e-05	0.903018	2.61527e-20	0.262477	0.118349	0.365276	0.00146289	-0.058588	0.806627	-0.118851	0.372667
ENSG00000089351.14	chr19	34994784	35026471	+	-0.0751085	0.561438	-0.495229	1.90306e-07	-0.245753	0.0509835	-0.243764	0.0147873	-0.122778	0.277633	-0.0422227	0.771673
ENSG00000089486.17	chr16	4510669	4538828	-	1.16113	5.13085e-11	0.591757	0.039124	0.169795	0.445307	0.164004	0.626856	0.167664	0.47623	0.345427	0.206214
ENSG00000089505.18	chr16	66566393	66579137	+	-0.12386	0.713566	-0.324494	0.448618	0.0401268	0.906687	-0.461986	0.214952	-0.0051005	NA	0.108196	0.697249
ENSG00000089558.9	chr17	42156891	42181142	-	0.376027	0.303554	0.172116	0.701196	0.431493	0.232628	0.128775	0.712958	1.17057	0.0248665	0.15747	0.489834
ENSG00000089597.18	chr11	62624826	62646726	-	0.255768	0.00233953	0.361992	2.43804e-05	-0.429199	0.000213442	-0.127141	0.2799	-0.162725	0.0878542	0.0597823	0.670044
ENSG00000089639.11	chr19	19629476	19643657	-	-0.149979	0.118165	-0.15038	0.648454	-0.153482	0.238235	0.0603864	0.874238	0.323841	0.00294998	0.114013	0.682716
ENSG00000089682.16	chrX	107064420	107118823	-	-0.190977	0.462689	-0.13768	0.54977	-0.508228	0.0227393	-0.149099	0.50394	0.282475	0.197376	0.357544	0.0162844
ENSG00000089685.15	chr17	78214186	78225636	+	0.156577	0.0731455	-0.00376865	0.977714	-0.0681686	0.575067	0.294041	0.00149445	0.173465	0.0471966	0.142788	0.141503
ENSG00000089692.9	chr12	6772512	6778455	+	-0.0462057	0.912823	0.878604	0.0614877	0.453413	0.223838	0.76905	0.0705027	-0.0101219	0.973264	0.00010185	0.999242
ENSG00000089693.11	chr12	6747996	6767475	-	0.539173	2.12044e-15	0.639173	2.68304e-12	0.526981	2.21461e-12	0.515235	3.47458e-08	0.336817	6.22316e-06	0.203391	0.0271655
ENSG00000089723.10	chr14	94026340	94048930	+	-1.01462	0.00283991	-1.79515	4.03829e-08	-1.33076	0.000532328	-0.651419	0.0276792	-1.03324	0.00305631	-0.342598	0.158386
ENSG00000089737.17	chr14	94048287	94081212	-	0.0417835	0.604571	-0.229383	0.108376	0.0943205	0.288485	0.077252	0.662573	-0.287558	0.000556693	-0.19692	0.16988
ENSG00000089775.12	chr14	64449106	64505213	-	0.973903	1.65605e-10	-0.0471631	0.854549	0.150149	0.560263	0.0165044	0.958669	0.154775	0.498406	0.0365127	0.896497
ENSG00000089818.18	chr12	8076939	8097881	+	-0.140738	0.292631	0.088891	0.624855	-0.867227	1.13673e-06	0.0551551	0.833256	-0.862305	2.62678e-11	-0.2741	0.0558511
ENSG00000089820.16	chrX	153907367	153934999	-	-0.11071	0.510342	1.60438	0.00347927	-0.0618068	0.713143	0.258272	0.406126	0.503395	0.000123999	0.794649	0.0508988
ENSG00000089847.12	chr19	4183354	4224814	+	0.21151	0.591883	0.542595	0.21829	0.378151	0.297209	0.0503726	0.875342	0.353596	0.241059	0.232044	NA
ENSG00000089876.12	chr10	125836337	125896436	-	-0.983357	1.31229e-05	-1.53071	3.03629e-33	-0.298787	0.252753	-0.340101	0.0092029	-0.209686	0.350675	-0.194126	0.124841
ENSG00000089902.10	chr14	102592649	102730561	+	-1.82356	5.74137e-12	-1.91221	3.52056e-35	-2.34001	5.82453e-17	-1.51567	6.9048e-29	-0.93326	0.00010177	0.00308689	0.992573
ENSG00000089916.18	chr14	76151916	76254342	+	-0.062974	0.763386	-1.24425	2.20302e-12	-0.174253	0.341571	-0.339069	0.11806	-0.0252253	0.904941	-0.0733626	0.771253
ENSG00000090006.18	chr19	40592883	40629818	+	-0.176386	0.655063	0.173566	0.592792	0.126861	0.746422	-0.229473	0.44093	0.44245	0.155936	-0.00760043	0.980534
ENSG00000090013.11	chr19	40447765	40465764	-	0.562552	0.00346102	0.836191	4.79288e-13	0.695633	0.000280946	0.861475	5.44981e-14	0.161369	0.490929	0.25942	0.0158986
ENSG00000090020.11	chr1	27098809	27166981	-	1.00717	7.15658e-07	-0.335537	0.129335	-0.804972	0.00257582	-1.21755	3.63805e-06	-0.633258	0.0056279	-0.783688	1.8587e-06
ENSG00000090054.15	chr9	92000087	92115413	-	-0.177334	0.117214	0.160414	0.182039	-0.0795208	0.550721	0.30912	0.00178032	0.220638	0.122334	0.238521	0.0466831
ENSG00000090060.18	chr14	96501433	96567111	+	-0.642028	6.32781e-19	-0.313859	0.00526193	-0.22835	0.0299108	0.0316927	0.88174	0.0608049	0.638364	0.189148	0.126712
ENSG00000090061.17	chr14	99481169	99535044	+	0.87311	4.11113e-22	-0.17295	0.255138	-0.000622543	0.995467	-0.545927	0.00010736	-0.0790393	0.41725	0.249651	0.368704
ENSG00000090097.22	chr3	51957454	51974016	-	0.310493	0.234092	0.562923	0.00307014	0.531071	0.0333456	0.464211	0.0215923	0.0349195	0.912984	0.146437	0.511265
ENSG00000090238.12	chr16	30092314	30096915	-	2.10849	1.98287e-40	0.836622	0.0213501	1.24363	2.54969e-14	0.339501	0.335971	0.00567928	0.987553	-0.0326646	0.916272
ENSG00000090263.16	chr7	141002610	141015228	-	0.198776	0.0789236	0.544005	3.09235e-06	0.302466	0.0099076	0.651867	2.64192e-07	0.227735	0.0546928	0.0706478	0.654182
ENSG00000090266.13	chr7	140690777	140722790	+	0.454165	1.58233e-06	0.958089	1.1671e-12	0.765542	4.66703e-15	0.981945	5.3397e-13	0.423389	5.12888e-06	0.25724	0.0568604
ENSG00000090273.14	chr1	26900238	26946871	+	-0.041177	0.660036	0.19014	0.103825	0.325289	1.23174e-06	0.308042	0.00488861	0.391639	2.30621e-11	0.1833	0.140194
ENSG00000090316.16	chr4	1289887	1340147	+	-0.129298	0.387945	-0.644858	1.22415e-06	-0.605699	2.97569e-10	-0.177936	0.228338	-0.39354	0.000150324	-0.356511	0.019515
ENSG00000090339.9	chr19	10271093	10286615	+	0.324392	8.93489e-06	-0.257042	0.557723	-0.470203	4.06523e-11	0.460026	0.214549	-0.823369	1.89448e-28	0.0809845	0.766828
ENSG00000090372.15	chr19	46719511	46746994	-	-0.0454276	0.831626	-0.241231	0.0474745	-0.418599	0.00396847	-0.128646	0.463654	-0.513431	0.000316351	-0.137448	0.320706
ENSG00000090376.11	chr12	66189195	66254622	+	-0.584298	0.00864621	0.159756	0.686749	-0.291628	0.221705	0.10714	0.657207	0.171251	0.408089	0.0779512	NA
ENSG00000090382.7	chr12	69348381	69354234	+	0.630598	0.0723714	0.655415	0.139541	0.804504	0.0294109	0.570745	0.144843	0.255312	0.391469	0.0939583	0.711606
ENSG00000090432.7	chr1	20499448	20508151	-	0.273579	0.0670449	-0.185984	0.254712	-0.392863	0.0119839	-0.400361	0.00986342	-0.996526	1.04777e-11	-0.941286	5.48736e-11
ENSG00000090447.12	chr16	4257186	4273075	-	-1.16886	8.97814e-11	-2.19327	2.58985e-20	-1.32059	1.54498e-09	-1.40814	2.55933e-09	-0.494656	0.00757814	-0.92623	9.39825e-06
ENSG00000090470.15	chr15	65117379	65133808	-	-0.13619	0.612904	-0.952291	4.62673e-09	-0.267879	0.183058	-0.171734	0.453027	-0.548994	0.035276	-0.446372	0.0845512
ENSG00000090487.11	chr15	64963022	64990310	-	-0.15577	0.169418	0.302363	0.00447985	0.103986	0.34627	0.259751	0.0146056	0.343841	2.88824e-05	0.237491	0.00505373
ENSG00000090520.11	chr3	186567403	186585800	+	-0.0248182	0.814562	0.300602	0.00703355	-0.0569176	0.573695	0.199019	0.123589	0.0939325	0.301314	0.0267874	0.876218
ENSG00000090530.10	chr3	189956728	190122437	-	-0.397698	0.27096	0.0430474	0.872294	-0.929558	0.00585547	-0.41162	0.0665023	-0.0864068	0.728418	0.095001	0.740321
ENSG00000090539.15	chr3	184380073	184390736	+	0.445857	0.205045	0.370519	0.306831	0.0121695	0.972299	0.315722	0.201291	-0.0878405	NA	0.0835854	NA
ENSG00000090554.13	chr19	49474207	49486231	+	-0.138651	0.691493	-0.429991	0.326601	0.00436247	0.991438	0.122443	0.745352	-0.0278872	0.936806	-0.0497696	0.840561
ENSG00000090565.17	chr16	425649	523011	+	-1.02869	1.88183e-10	-0.545974	0.0271822	-1.06853	5.65318e-08	-0.932882	1.45053e-05	-0.0731119	0.736667	-0.0813093	0.746569
ENSG00000090581.10	chr16	1351931	1364113	+	0.647375	1.20713e-05	0.580481	0.00251431	0.707536	5.15585e-06	0.393419	0.0727734	0.579736	2.00249e-05	-0.0920056	0.705605
ENSG00000090612.22	chr12	133181409	133214832	+	0.0583248	0.773986	-0.0567946	0.815751	-0.84835	7.54707e-08	-0.54185	0.00189659	-0.933706	1.38424e-09	-0.524588	0.00147064
ENSG00000090615.15	chr12	132768914	132829078	-	-0.484729	0.0441798	-0.124539	0.630315	-0.694141	0.000638477	-0.976456	1.70246e-06	-0.143748	0.543464	0.34439	0.015612
ENSG00000090621.15	chr1	39560709	39576790	-	-0.202806	0.0465236	-0.119528	0.497254	-0.122723	0.408415	-0.401465	0.0120388	-0.00776788	0.957559	-0.196257	0.262396
ENSG00000090661.12	chr19	8206736	8262421	+	-0.33161	0.00162979	-0.0660931	0.88291	-0.1102	0.544712	-0.0237236	0.955731	0.15221	0.193409	-0.0510804	0.872988
ENSG00000090674.16	chr19	7522624	7534009	+	0.370283	0.158677	0.222978	0.410965	0.16955	0.644857	0.0789397	0.80655	-0.0486637	0.883472	0.103174	0.714454
ENSG00000090686.16	chr1	21678298	21783606	-	-0.772536	4.93279e-29	-0.352324	0.0458867	-0.802123	8.37554e-14	-0.263906	0.140388	0.108936	0.115757	0.0322194	0.899485
ENSG00000090776.6	chrX	68829021	68842160	+	0.894472	0.000583995	0.189283	0.450071	0.150638	0.65801	-0.249993	0.317872	-0.924279	0.00780288	-0.722776	0.00130002
ENSG00000090857.14	chr16	70114332	70162537	+	0.0487811	0.708498	-0.0378279	0.861973	-0.195115	0.142781	-0.626472	7.43123e-05	0.112849	0.29324	0.0350706	0.883841
ENSG00000090861.17	chr16	70251983	70289707	-	-0.827667	4.53657e-27	-0.277514	0.000630005	-0.623128	1.7256e-18	-0.413971	2.82117e-07	-0.504091	8.52339e-15	-0.330316	9.59818e-06
ENSG00000090863.12	chr16	74447427	74607144	-	-1.22926	2.5177e-13	0.143675	0.283808	-1.01395	0.000138184	-0.483985	0.000351262	-0.453032	7.00948e-05	0.0505595	0.728627
ENSG00000090889.12	chrX	70290104	70420886	+	-0.796007	2.12232e-19	-0.351867	0.00231487	-0.855097	3.45282e-14	-0.544229	5.28562e-06	0.0129244	0.926861	0.0577143	0.712434
ENSG00000090905.19	chr16	24610209	24827632	+	-0.491976	0.0143399	-1.91091	4.79128e-24	-1.04179	9.50948e-16	-1.83152	2.1954e-25	-1.38856	6.33637e-48	-0.64299	0.000432967
ENSG00000090924.15	chr19	39412669	39428415	+	-0.31701	0.383809	-1.85213	0.000465813	-0.251895	0.44169	-0.245062	0.459931	-0.117919	0.665266	-0.164216	0.419343
ENSG00000090932.11	chr19	39498895	39508481	+	-0.396445	0.221112	0.117472	0.644436	-0.666769	0.0398536	0.51326	0.0148993	-0.258101	0.36061	-0.011216	0.968168
ENSG00000090971.5	chr19	55485188	55487568	+	0.554785	0.0211652	0.257563	0.111228	0.767397	0.00126987	0.454092	0.0405658	0.729129	0.000302393	0.176439	0.278934
ENSG00000090975.13	chr12	122983480	123150015	-	-0.0185134	0.945397	-0.729917	0.00203582	0.0387101	NA	-1.63431	6.94478e-09	0.0498099	NA	-0.166545	0.522399
ENSG00000090989.18	chr4	55853648	55905086	+	-0.355088	0.160859	-0.741314	0.000149688	-0.39437	0.0523464	-0.362298	0.0759301	-0.110385	0.677807	-0.0436933	0.860045
ENSG00000091009.8	chr5	146203605	146289223	+	-0.369452	0.0715353	-2.37495	6.61627e-70	-0.745054	0.0726989	-1.75742	9.30057e-38	-0.313955	0.117232	-1.1873	5.39263e-23
ENSG00000091039.17	chr12	76351797	76559809	-	-1.34467	6.46506e-10	-0.735612	0.000102708	-1.41071	8.85742e-26	-0.922312	4.16424e-06	-0.17524	0.157871	-0.0622013	0.809501
ENSG00000091073.19	chr7	76461676	76505995	+	-0.247724	0.134728	-1.50631	2.22089e-27	-0.575482	0.0220329	-0.954292	6.87684e-11	-0.527148	0.000673389	-0.680944	4.29509e-06
ENSG00000091127.14	chr7	105439661	105522271	-	-0.165846	0.660629	-1.21542	0.00224675	-1.46971	3.82674e-07	-1.09783	5.59514e-05	0.356933	0.179887	-0.282458	0.30491
ENSG00000091128.13	chr7	108023548	108130361	-	0.139002	0.718406	0.365759	0.403135	0.106181	0.768293	0.436878	0.198981	-0.0673831	0.784278	0.174267	NA
ENSG00000091129.21	chr7	108147623	108456717	-	-1.77204	7.58753e-05	-0.379501	3.43657e-05	-0.593487	0.140339	-0.826151	3.58127e-11	-0.691148	0.0347984	0.0428243	0.763708
ENSG00000091136.15	chr7	107923799	108003213	-	0.6116	0.100837	0.793304	0.0304133	1.40544	0.0248245	1.03987	6.60986e-09	0.108746	0.538892	0.706872	9.86569e-05
ENSG00000091137.14	chr7	107660828	107717809	+	0.11158	0.720571	0.195156	0.608365	0.408797	0.200528	0.113088	0.703263	0.0980929	NA	0.128522	0.463637
ENSG00000091140.14	chr7	107891162	107931730	+	-0.162166	0.0188047	0.0237386	0.845339	-0.270242	0.00236524	-0.020941	0.894468	-0.0931043	0.214304	-0.115823	0.258415
ENSG00000091157.14	chr18	56651343	57029811	+	-1.4872	1.74412e-15	-0.855047	0.000368532	-1.48231	1.15273e-15	-1.23243	1.83952e-06	-0.145093	0.419036	-0.127105	0.641098
ENSG00000091164.13	chr18	56597209	56651600	-	-0.516891	7.83579e-09	-0.283363	0.0040101	0.226442	0.00983146	0.288502	0.00342858	-0.0323388	0.781206	-0.0917243	0.423212
ENSG00000091317.8	chr3	32481312	32502852	-	-0.00970516	0.92926	0.0326157	0.801013	-0.0207962	0.876448	0.0128384	0.933334	0.173441	0.0477562	0.102397	0.360033
ENSG00000091436.17	chr2	173075435	173268015	+	-1.05455	4.33665e-09	-0.58095	5.11906e-07	-0.62015	0.00198303	-0.600322	1.67758e-06	-0.225163	0.244801	0.127359	0.182109
ENSG00000091483.7	chr1	241497603	241519755	-	0.102038	0.273221	0.250769	0.0257345	0.346186	3.58687e-06	0.485378	7.9245e-07	0.172308	0.0167467	0.05563	0.690136
ENSG00000091490.11	chr4	25747433	25863760	-	-0.363919	0.335748	-0.0527313	0.791278	-0.253856	0.492305	-0.342911	0.0583227	-0.242817	0.407185	-0.0243969	0.914997
ENSG00000091513.16	chr3	133746040	133796641	+	0.830765	0.00137578	1.01001	0.00158235	0.684634	0.0174081	0.0582404	0.883236	0.321197	0.26628	0.0164087	0.962469
ENSG00000091527.16	chr3	133573686	133590261	+	-0.52671	3.24129e-27	-0.702096	4.90248e-18	-0.498511	6.81916e-11	-0.123103	0.330327	-0.303796	6.38031e-08	-0.277858	0.00130352
ENSG00000091536.19	chr17	18108706	18179802	+	0.613553	0.138637	2.34917	0.00486277	0.429309	0.179925	0.0953589	0.6508	0.072107	0.764611	0.0710932	NA
ENSG00000091542.9	chr17	18183078	18209954	+	0.0705533	0.40327	-0.506406	8.54266e-09	-0.0383499	0.716308	-0.30261	0.00289735	-0.405005	6.075e-08	-0.171369	0.077599
ENSG00000091592.16	chr17	5499427	5619424	-	-0.281433	0.0383163	0.367543	0.374204	-0.0641711	0.722283	-0.0749786	0.795809	0.212065	0.0561333	0.120708	NA
ENSG00000091622.16	chr17	6451263	6556555	-	-0.205646	0.563529	-0.0156846	0.968418	0.0507727	0.88157	-0.326422	0.311786	-0.0146796	0.961396	0.0832811	0.776192
ENSG00000091640.8	chr17	4959226	4967817	-	-0.110118	0.370452	0.206208	0.222034	0.255924	0.0121833	0.616242	9.46241e-07	-0.074215	0.56652	0.0200194	0.918841
ENSG00000091651.9	chr16	46689643	46698394	+	0.557559	9.1308e-10	-0.121585	0.435829	0.55629	2.38116e-08	0.527985	4.62493e-06	0.0653755	0.649117	0.201422	0.113218
ENSG00000091732.17	chr7	130018287	130051451	-	-0.415353	0.00512806	-0.866061	1.51834e-07	-0.186186	0.305212	0.115685	0.524919	0.0358792	0.886676	-0.263023	0.0761389
ENSG00000091844.8	chr6	153004459	153131282	-	-0.197225	0.603219	-1.63426	1.3281e-16	-0.224633	0.51208	-0.755554	5.75687e-05	-0.106138	0.693015	0.0178445	0.944598
ENSG00000091947.10	chr17	44011188	44023946	-	0.56531	0.000740957	0.155087	0.356772	0.227004	0.237388	0.355452	0.0194532	-0.224519	0.25118	-0.172495	0.304217
ENSG00000091986.16	chr3	112596797	112649530	-	-0.0663179	0.804857	0.0064785	0.973542	0.324519	0.139033	-0.527725	0.00216287	-0.0447242	0.803042	-0.428682	1.33294e-05
ENSG00000092010.15	chr14	24136163	24138967	+	0.384035	7.6842e-08	0.647091	5.40238e-11	0.581376	2.08266e-16	0.585408	7.92638e-08	0.441727	7.39637e-11	0.139784	0.247252
ENSG00000092020.10	chr14	35085467	35122517	-	-0.51197	0.000629671	-0.142474	0.568465	-0.357945	0.0312342	0.180648	0.269775	0.21499	0.103887	-0.0502423	0.794142
ENSG00000092036.18	chr14	22946228	22957161	-	0.262841	0.038728	0.341484	0.013938	0.474738	0.00074779	0.397797	0.00303082	0.476293	2.4842e-05	0.162756	0.297448
ENSG00000092094.11	chr14	20446401	20455089	-	0.260998	0.016419	0.338803	0.0108034	0.39442	0.0231553	0.35019	0.0283402	0.250997	0.030334	0.0581294	0.765115
ENSG00000092098.17	chr14	24146683	24160660	+	-0.163676	0.569532	-0.0253374	0.933452	-0.114703	0.669534	-0.66915	0.00580493	0.161061	0.437295	-0.223797	0.355645
ENSG00000092108.22	chr14	30622291	30737694	+	-0.640753	1.70011e-13	-0.116246	0.412619	-0.20888	0.0362815	0.178937	0.309763	0.0733006	0.673215	0.0331932	0.881187
ENSG00000092140.16	chr14	30559158	30620064	+	-1.31665	3.49849e-24	-1.99607	2.04044e-29	-1.82305	5.94402e-15	-0.972932	8.45788e-07	-0.308621	0.122334	-0.216401	0.287412
ENSG00000092148.13	chr14	31100112	31207804	-	-0.790703	6.40053e-08	-0.392269	0.0141861	-0.712718	2.43801e-10	-0.657263	6.50185e-07	-0.707289	3.27549e-22	0.11713	0.480502
ENSG00000092199.18	chr14	21209136	21269494	-	-0.0464495	0.540896	0.287848	0.000239177	-0.00622272	0.954635	0.231688	0.00407926	0.0676652	0.426793	0.111614	0.218106
ENSG00000092201.10	chr14	21351476	21384019	-	0.11074	0.0613617	-0.0720084	0.557806	-0.157494	0.0194634	-0.275633	0.0113217	-0.169704	0.00389998	-0.155296	0.147449
ENSG00000092203.15	chr14	21476597	21499175	+	-0.394805	6.00651e-06	-0.386948	0.00332418	-0.0421958	0.775511	0.00121523	0.996148	0.227661	0.0174479	-0.118468	0.441622
ENSG00000092208.17	chr14	39114223	39136973	+	-0.725204	2.28536e-05	-1.01711	4.45722e-06	-0.289368	0.100697	0.234263	0.311577	-0.0151518	0.953179	-0.103284	0.680687
ENSG00000092295.12	chr14	24249114	24264432	-	1.78109	3.0577e-06	0.0020007	0.998049	1.28928	0.00343267	0.273176	0.403556	-0.126409	0.651639	0.108313	0.575329
ENSG00000092330.18	chr14	24239643	24242674	-	0.144876	0.420769	0.0156701	0.961908	0.158371	0.344372	0.0858688	0.760286	-0.0400337	0.865575	-0.0289485	0.923502
ENSG00000092439.16	chr15	50552473	50686797	-	-0.446255	0.000381519	-0.368919	0.000636705	-0.327032	0.0093596	-0.72537	4.70167e-07	0.145701	0.247793	0.0466453	0.791194
ENSG00000092445.12	chr15	41557675	41583589	+	0.885635	0.0146956	-0.483334	0.0549064	1.17207	0.00370482	-0.233102	0.400879	-0.0230926	0.951034	-0.222562	0.361981
ENSG00000092470.12	chr15	43826980	43868412	+	-0.226522	0.140788	-1.22065	1.25514e-21	-0.229241	0.17468	-0.516737	3.16942e-05	-0.0240398	0.869321	-0.239346	0.0537672
ENSG00000092529.25	chr15	42359498	42412949	+	-0.0972403	0.811381	0.317488	0.461532	-0.0816347	0.815615	0.18797	0.611797	-0.0455161	0.886748	0.248582	0.331979
ENSG00000092531.10	chr15	42491233	42545356	+	-0.106537	0.407321	-0.00675415	0.972219	0.420193	0.00915568	0.00570947	0.980977	0.611184	9.69186e-14	0.261622	0.10681
ENSG00000092621.13	chr1	119648411	119744218	+	-0.209829	0.0900993	0.270548	0.019399	-0.156125	0.196925	-0.0559554	0.785444	-0.702128	6.74232e-12	-0.0690425	0.706406
ENSG00000092820.18	chr6	158765741	158819368	-	-0.653102	1.21424e-38	-0.569948	1.41098e-13	-0.308064	1.41425e-06	-0.237327	0.00375203	-0.299701	8.75548e-10	-0.154411	0.0742304
ENSG00000092841.19	chr12	56158346	56163496	+	0.401888	8.71826e-15	0.845881	2.04671e-14	0.547756	1.81206e-17	0.805656	1.26745e-15	-0.08585	0.333619	-0.0254733	0.870089
ENSG00000092847.13	chr1	35869808	35930532	+	-0.592433	6.10391e-11	-0.24884	0.153042	-0.68276	3.20259e-14	-0.911723	2.59236e-08	-0.0293602	0.83085	0.0140272	0.956427
ENSG00000092853.14	chr1	35720218	35769978	-	0.373947	0.000473929	-1.04482	3.52268e-15	-0.013398	0.936595	-0.735087	5.6462e-07	0.0709959	0.561276	-0.044523	0.834662
ENSG00000092871.17	chr17	35005990	35089319	-	-1.096	1.27188e-30	-1.14859	9.21013e-15	-1.12666	6.07926e-19	-0.405447	0.0804322	-0.156224	0.286932	-0.104276	0.505233
ENSG00000092929.12	chr17	75827225	75844552	-	0.0464808	0.886184	-0.21759	0.259598	-0.0367384	0.912615	-0.04787	0.884113	0.40279	0.0401594	0.49886	0.120723
ENSG00000092931.11	chr17	76735865	76781449	+	-0.720251	7.24229e-06	-0.0687174	0.734688	-0.518476	0.0107499	-0.0278245	0.912226	-0.22071	0.32193	0.142441	0.405028
ENSG00000092964.18	chr8	26514031	26658178	+	-0.360789	2.90367e-08	-0.928357	3.39931e-23	-0.75221	5.35986e-27	-1.04304	4.54385e-25	-0.357598	3.02187e-10	-0.431142	2.08963e-06
ENSG00000092978.11	chr1	217426992	217631090	-	-0.806866	0.00321281	-1.46396	3.80967e-13	-0.62527	0.0236419	-0.406819	0.0140041	-0.477836	0.068548	-0.244155	0.170235
ENSG00000093000.19	chr22	45163925	45188017	+	0.141979	0.0772548	-0.747517	2.6208e-12	-0.169182	0.0866972	-0.377223	0.0132335	-0.453316	4.30881e-10	-0.367962	4.2177e-05
ENSG00000093009.11	chr22	19479457	19520612	+	0.370918	6.07528e-05	0.0502873	0.798885	0.122018	0.275539	0.271055	0.0461547	0.237557	0.0109607	0.056355	0.766141
ENSG00000093010.15	chr22	19941371	19969975	+	0.231221	0.150001	0.514195	4.01714e-06	0.140571	0.300777	0.239397	0.0338446	0.408105	3.26098e-05	0.136066	0.429112
ENSG00000093072.18	chr22	17178790	17258235	-	-0.0962173	0.558593	-0.202919	0.566605	-0.371727	0.0182035	-0.0761251	0.768316	-0.0209535	0.917774	-0.085874	NA
ENSG00000093100.13	chr22	17787652	17811497	-	-0.10876	0.621313	-0.0294986	0.931983	-0.127822	0.549043	-0.144311	0.492212	-0.0605325	0.363152	-0.105069	0.72016
ENSG00000093144.19	chr6	127288712	127343609	-	-0.539335	0.00108557	0.298796	0.120661	-0.193535	0.419309	0.472506	0.0435833	0.0681251	0.804182	-0.0250896	0.927375
ENSG00000093167.18	chr3	37052626	37183689	-	-0.514689	6.63935e-06	-0.563007	0.00160672	-0.395297	0.000855342	-0.386788	0.00223307	0.318786	6.64051e-05	-0.0732864	0.717261
ENSG00000093183.14	chr3	42547969	42601080	-	0.215682	0.0857977	-0.476929	0.000919751	0.149875	0.474153	-0.0561425	0.788141	0.0311663	0.870584	0.199307	0.131584
ENSG00000093217.11	chr3	38346760	38421348	+	-0.281807	0.393924	0.0829895	0.785415	-0.357267	0.30709	-0.569225	0.015542	0.528154	0.0671424	0.134595	0.557899
ENSG00000094631.21	chrX	48801377	48824982	+	-0.271868	0.137007	0.596791	7.26264e-05	-0.528997	0.000830517	0.291664	0.0715704	0.0200589	0.938157	0.465563	0.000190995
ENSG00000094661.3	chr19	15082211	15092970	+	0.837923	0.041345	-0.183204	0.681145	0.537753	0.169512	-0.499386	0.17061	0.0494071	0.875194	-0.0632723	0.799583
ENSG00000094755.17	chr5	170763350	170814047	+	0.105183	0.805536	-0.206013	0.636286	0.426346	0.258233	0.314371	0.380055	-0.218902	0.401993	-0.0203463	0.940739
ENSG00000094804.12	chr17	40287879	40304657	+	0.810127	1.54966e-27	-0.371707	0.000167566	0.0262511	0.860958	0.158525	0.14979	-0.00341996	0.985517	-0.0446585	0.739796
ENSG00000094841.14	chrX	75156388	75304885	+	-1.03786	2.21175e-06	-0.344178	0.194087	-0.325864	0.214205	-0.127792	0.682522	-0.256603	0.222378	0.0805322	0.764929
ENSG00000094880.11	chr5	138187650	138213343	-	0.301856	0.000530023	-0.234272	0.0428679	0.161001	0.110714	0.151552	0.274184	-0.123232	0.1814	-0.0714903	0.607385
ENSG00000094914.14	chr12	53307456	53324864	-	-0.0189298	0.897562	0.25268	0.062597	0.338412	0.00116657	0.265657	0.0417782	0.214441	0.0338034	-0.0308901	0.889181
ENSG00000094916.16	chr12	54230942	54280133	-	0.258388	0.0059903	-0.0258766	0.870989	0.0942699	0.367928	-0.231432	0.0954816	0.249427	0.000843001	0.216349	0.105333
ENSG00000094975.14	chr1	172532349	172611833	+	-0.893254	1.04724e-12	-1.08124	5.51861e-16	-0.911713	9.3897e-10	-0.601437	1.16146e-05	-1.21157	1.31467e-17	-0.0788888	0.676463
ENSG00000095002.15	chr2	47403067	47663146	+	-0.522127	2.04844e-12	-0.577124	1.73092e-10	-0.358498	0.000139822	-0.284886	0.0041499	0.190222	0.0256789	-0.0290691	0.82965
ENSG00000095015.6	chr5	56815549	56896152	+	-0.629812	6.90449e-09	-1.94588	5.02386e-22	-0.885819	9.10599e-08	-2.05724	1.13331e-23	-0.720106	5.82045e-12	-1.23616	3.00829e-14
ENSG00000095059.16	chr19	12675717	12681880	-	-0.228558	0.0880404	0.422946	0.00592755	0.19725	0.280216	0.408594	0.00648805	0.101182	0.449242	0.0197227	0.937547
ENSG00000095066.12	chr19	12763003	12872740	-	0.0339284	0.939259	0.186215	0.652606	0.0449393	0.902712	-0.0387715	0.913186	-0.246113	0.40495	-0.446132	0.142662
ENSG00000095139.14	chr11	118572390	118603033	+	-0.246985	0.00686038	-0.359815	3.78501e-05	-0.261512	0.00465034	-0.231192	0.0136973	-0.119723	0.258101	0.0498819	0.679658
ENSG00000095203.14	chr9	109171975	109320964	-	-0.498268	0.181745	-1.57691	6.4949e-18	-0.317072	0.351933	-0.536396	0.00206377	0.0415952	0.892499	0.112423	0.556315
ENSG00000095209.12	chr9	105694541	105776629	+	-0.0338271	0.917977	0.27414	0.125826	0.0886413	0.807561	0.280686	0.118857	0.765549	2.87751e-07	0.183597	0.306234
ENSG00000095261.14	chr9	120815496	120842951	-	0.0622521	0.845065	-1.55681	1.02816e-11	0.371327	0.242084	-0.0218431	0.953018	0.248188	0.320879	-0.623338	0.00784506
ENSG00000095303.17	chr9	122370530	122395703	+	0.310773	0.27091	-0.873646	0.0362445	0.347581	0.219405	0.028858	0.948313	0.721467	0.00279836	-0.0484617	0.877904
ENSG00000095319.14	chr9	128947699	129007096	+	-0.0774857	0.479893	-0.113036	0.54127	-0.349867	0.00520853	-0.539048	0.00078985	0.0770314	0.539333	-0.180711	0.272769
ENSG00000095321.17	chr9	129094794	129111189	-	0.1551	0.62535	0.120037	0.477438	-0.0139005	0.96804	-0.0652849	0.729315	0.0968864	0.747623	-0.0106277	0.963008
ENSG00000095380.11	chr9	98056732	98083077	+	0.069553	0.599958	0.448301	0.000296419	0.626193	4.41289e-12	0.621039	4.16377e-07	0.306934	0.00274478	0.0966708	0.52809
ENSG00000095383.20	chr9	98199011	98255649	-	-0.18308	0.6395	-0.723418	9.22727e-05	-0.321035	0.378223	-0.376451	0.0308849	-0.34858	0.250676	-0.124009	0.517521
ENSG00000095397.16	chr9	114402080	114505473	-	-0.0126737	0.966926	0.469135	0.218922	0.0351262	0.899238	-0.0199263	0.962387	0.873154	1.59184e-11	0.399002	0.167415
ENSG00000095485.18	chr10	100232298	100267680	-	-0.364056	0.062416	-0.292655	0.0787259	-0.0655688	0.786876	-0.0357577	0.881474	0.0813731	0.728727	-0.225033	0.122456
ENSG00000095539.15	chr10	100969518	100985871	+	0.769164	0.0675148	0.125005	0.730338	0.0842517	0.786166	-0.284169	0.320877	-0.0537491	NA	0.361573	0.145623
ENSG00000095564.14	chr10	91923770	92030325	+	-0.254067	0.00419745	-1.10112	1.74423e-14	-0.284592	0.00560336	-1.17147	8.88396e-13	0.277394	9.18845e-05	-0.490906	2.01817e-05
ENSG00000095574.12	chr10	122990807	123008812	-	-0.227734	0.484037	-0.227369	0.420749	0.0314263	0.936783	0.248101	0.37842	-1.21723	5.35259e-05	-0.0324286	0.923502
ENSG00000095585.17	chr10	96189171	96271587	-	-0.359652	1.70005e-05	-0.214353	0.574199	-0.89712	7.90306e-12	-0.149636	0.520082	-0.00439849	0.978326	-0.0729358	NA
ENSG00000095587.9	chr10	96364608	96513926	-	0.22586	0.531991	-0.246248	0.570969	-0.0438116	0.914371	-0.581762	0.140523	0.284381	0.314299	-0.194725	0.347878
ENSG00000095637.22	chr10	95311771	95561414	-	0.660776	0.112722	-0.610927	0.149528	0.176453	0.603685	-0.107797	0.768609	-0.229408	0.387541	0.101907	0.718807
ENSG00000095752.7	chr19	55364382	55370463	-	0.786279	0.0849527	0.232674	0.0770188	0.56997	0.126146	0.237445	0.0906823	0.0272706	NA	0.101384	0.48646
ENSG00000095787.23	chr10	28532493	28623112	+	-0.369176	3.65542e-09	-2.0178	2.46691e-56	-0.573281	2.13343e-18	-0.951873	2.61869e-17	-0.355995	9.49811e-08	-0.386403	5.85744e-05
ENSG00000095794.19	chr10	35126791	35212958	+	-0.627536	7.27405e-06	-0.237379	0.179883	-0.258957	0.112729	0.210117	0.293155	-0.0153267	0.949799	0.00255426	0.993741
ENSG00000095906.17	chr16	1782932	1789186	+	0.443718	3.61834e-05	0.433132	0.000747328	0.596753	6.18889e-08	0.407499	0.00511193	0.322317	0.000917348	0.0560749	0.75015
ENSG00000095951.17	chr6	12008762	12164999	+	-0.427215	0.00105122	-1.19608	5.66309e-07	-1.06557	3.48101e-11	-1.52218	2.22366e-10	-1.48966	2.84071e-32	-1.36416	4.77698e-10
ENSG00000096060.15	chr6	35573585	35728583	-	-0.661359	1.159e-23	-0.371596	0.00602651	-0.316841	0.000179088	-0.338569	0.014408	0.382802	6.12827e-12	0.148937	0.308711
ENSG00000096063.16	chr6	35832966	35921342	-	-0.48371	0.012153	-0.557569	2.83675e-05	-0.327483	0.119935	-0.261803	0.136633	0.331008	0.000546876	0.2076	0.324194
ENSG00000096070.19	chr6	36196744	36232790	+	0.11334	0.644867	-0.59712	0.00797881	-0.311045	0.13529	-0.484307	0.0154903	-0.764119	1.07716e-05	-0.118026	0.648884
ENSG00000096080.12	chr6	43671202	43687791	-	-0.353786	0.00101266	-0.0825748	0.673431	-0.0430991	0.778998	0.520781	0.000305577	0.203109	0.0455891	-0.00142158	0.994375
ENSG00000096092.6	chr6	52671113	52686588	+	0.294295	0.0766455	0.575943	3.12255e-05	0.543916	0.000633312	0.754035	5.83631e-08	0.514866	0.000444565	0.184252	0.212145
ENSG00000096093.16	chr6	52362123	52529886	+	-0.403457	0.0888438	-0.382359	0.0884605	0.154007	0.67186	-0.250574	0.350073	0.257387	0.260258	0.0608928	0.844369
ENSG00000096384.20	chr6	44246166	44253888	+	0.11568	0.0231481	0.114334	0.380244	0.322826	1.76766e-10	0.12954	0.303568	0.0295088	0.614683	-0.139048	0.273469
ENSG00000096401.8	chr6	44387706	44450425	+	-0.272241	0.000768461	-0.623995	1.44954e-10	-0.225639	0.0284738	-0.131554	0.29071	-0.342018	9.80976e-06	-0.186094	0.0719592
ENSG00000096433.11	chr6	33620365	33696574	+	-0.336561	2.38291e-05	0.327328	0.0149859	-0.466553	1.09569e-07	-0.417383	0.00315142	0.237025	0.00173849	0.477708	0.000382823
ENSG00000096654.15	chr6	27450743	27473118	-	0.500742	9.66536e-05	-0.658975	0.00427494	-0.134368	0.480096	0.122234	0.647464	-0.710373	5.12197e-06	-1.03564	1.28239e-05
ENSG00000096717.12	chr10	67884656	67918390	+	0.353418	0.0129172	-1.75267	3.98485e-21	0.282127	0.0290711	-0.0270145	0.905587	-0.757893	4.54298e-09	-0.470686	0.00120073
ENSG00000096746.17	chr10	68331174	68343191	+	-0.317273	4.48606e-07	0.0746669	0.613192	-0.168299	0.0370746	-0.0399809	0.819864	-0.157031	0.0568	-0.00457071	0.980394
ENSG00000096872.17	chr9	26947039	27066134	+	-0.437539	0.0354304	-0.340076	0.0200193	0.0681201	0.79874	-0.0524406	0.807952	0.234736	0.228197	-0.0308237	0.888923
ENSG00000096968.14	chr9	4984390	5129948	+	-1.44743	1.23981e-25	-2.02867	1.01397e-15	-0.718157	0.00686754	-1.41395	3.06812e-05	-0.0523346	0.795461	-0.274512	0.310719
ENSG00000096996.16	chr19	18058995	18098944	-	-0.148947	0.519974	0.45282	0.286814	-0.270179	0.218723	-0.156615	0.465511	0.19065	0.364374	-0.0103778	NA
ENSG00000097007.19	chr9	130713016	130887675	+	-0.7824	3.08309e-12	-1.5443	1.28079e-34	-1.10296	3.54511e-17	-1.22759	2.7231e-17	-0.551941	5.0581e-08	-0.449251	0.000541896
ENSG00000097021.20	chr1	6264269	6393767	-	0.0800594	0.413549	0.53655	1.44228e-05	0.2542	0.00131233	0.369894	0.00418971	0.328309	2.3899e-06	0.146574	0.313891
ENSG00000097033.14	chr1	86704570	86748184	+	-0.614532	1.54818e-15	-0.389746	0.000766872	-0.0090338	0.94397	0.025747	0.887065	-0.103313	0.327731	0.0726899	0.595419
ENSG00000097046.13	chr1	91500851	91525764	+	-0.402589	0.00326883	-1.19811	1.11109e-09	-0.512251	0.000217247	-0.329073	0.100853	-0.084235	0.594934	-0.230276	0.268757
ENSG00000097096.9	chr1	85156889	85201016	-	0.121712	0.760333	-0.6641	0.0508218	-0.0450753	0.897752	-0.00269099	0.994493	-0.152033	0.392453	-0.206014	0.451384
ENSG00000099139.14	chr9	75890644	76362975	+	0.240672	0.491178	-0.283408	0.4584	1.81134	0.00252936	-0.388905	0.241401	0.87736	0.0448189	-0.00666308	0.984208
ENSG00000099194.6	chr10	100347233	100364826	+	0.381226	4.72013e-10	0.504057	4.91747e-10	0.180476	0.0135909	-0.190513	0.0778277	0.655105	2.5625e-36	0.419906	1.95478e-06
ENSG00000099203.7	chr19	10832067	10836318	-	-0.15783	0.578282	0.54454	0.000736149	0.256955	0.307394	0.725417	0.000302557	-0.452272	0.0662838	0.0463381	0.850571
ENSG00000099204.20	chr10	114431113	114768061	-	-0.335157	0.174048	-0.144006	0.222753	0.220392	0.366054	-0.507996	0.000112482	0.395552	0.062603	0.179178	0.123304
ENSG00000099219.14	chr9	5765076	5833117	-	-0.534242	1.6302e-06	0.296691	0.00196667	-0.874721	3.64809e-11	-0.306114	0.00221109	0.0864175	0.545301	0.271453	0.0025478
ENSG00000099246.17	chr10	27504174	27542239	+	-0.542259	1.67403e-09	-0.3428	0.00631527	-0.0630042	0.616822	0.251382	0.0203894	-0.0826186	0.460157	0.017602	0.916272
ENSG00000099250.18	chr10	33177492	33336262	-	0.247822	0.414279	-1.23146	2.49148e-14	1.17746	0.0311408	-1.37019	1.92952e-23	0.0401945	0.831021	-0.223281	0.0221549
ENSG00000099251.14	chr10	38356380	38378505	+	0.879997	9.10548e-06	0.140484	0.758534	-0.0621302	0.848049	-0.189115	0.587936	0.206096	0.405894	-0.0926594	0.72209
ENSG00000099256.19	chr10	24848614	24952606	-	-0.0694389	0.829652	0.273406	0.213638	0.265458	0.285838	0.215578	0.317776	0.322356	0.120407	0.00382874	0.990468
ENSG00000099282.10	chr10	69451465	69507666	+	-0.725385	5.83686e-05	-0.591578	1.64971e-09	-0.273092	0.189508	-0.121611	0.378747	0.153092	0.411832	0.0138828	0.935918
ENSG00000099284.15	chr10	70052544	70112282	+	-0.244973	0.511091	-1.03885	0.0490623	-0.121743	0.740547	-0.441347	0.179363	-0.0154307	0.96161	-0.00503344	0.978516
ENSG00000099290.17	chr10	50067888	50133509	+	-0.463974	0.00432282	-0.392775	0.0268299	0.0679363	0.786537	-0.295671	0.194423	0.138294	0.402442	-0.165097	0.406735
ENSG00000099308.10	chr19	18097793	18151692	+	-0.122213	0.402246	-0.769274	0.010145	-1.07922	1.55725e-08	-0.684933	0.0223499	-0.454756	0.000187851	0.0211266	0.950403
ENSG00000099326.9	chr19	58561931	58573575	-	-0.212212	0.406756	-0.170197	0.479335	-0.0415098	0.892376	0.197624	0.375127	0.529567	0.00849563	0.646355	0.000169628
ENSG00000099330.9	chr19	17226213	17229219	+	0.330117	0.221112	0.601103	0.0606181	0.0287779	0.937877	0.422763	0.212047	-0.0942589	0.752155	0.324074	0.229818
ENSG00000099331.13	chr19	17075781	17214537	+	-1.54792	2.34243e-05	-2.29319	2.17272e-06	-0.50458	0.193353	-2.13079	3.54485e-06	0.162935	0.594934	-0.100765	0.704537
ENSG00000099337.5	chr19	38319845	38332076	+	0.204585	0.597935	-0.353127	0.107386	0.315148	0.335284	-0.138858	0.653685	-0.6619	0.0346256	0.293611	0.205274
ENSG00000099338.23	chr19	38335775	38370943	+	0.0829393	0.839087	0.528441	0.212436	0.301573	0.397679	0.0263586	0.951449	0.0539357	0.85096	0.422304	0.159671
ENSG00000099341.11	chr19	38374536	38383824	+	0.495384	1.37882e-13	0.694037	2.53231e-12	0.629939	9.96293e-20	0.702572	7.39137e-14	0.298702	1.83435e-05	0.168456	0.121445
ENSG00000099364.18	chr16	30923055	30948783	+	-0.358591	0.234775	-0.608013	0.177897	-0.216779	0.547737	-2.00765	2.83836e-10	-0.220223	0.422747	-0.0666573	0.743906
ENSG00000099365.11	chr16	30989256	31010638	-	1.11462	0.00419315	1.01226	0.00279733	1.28293	0.00107889	0.416906	0.223433	0.790759	0.0193417	0.672336	0.0202031
ENSG00000099377.14	chr16	30985207	30989147	+	1.96539	2.33208e-10	0.58701	0.000989252	1.1903	0.00103472	0.536595	0.00804378	-0.0124548	0.972381	0.288035	0.141244
ENSG00000099381.18	chr16	30957754	30984664	+	0.0925437	0.417745	-1.18668	4.84426e-09	-0.705429	8.61481e-11	-1.53816	6.50183e-10	-1.0465	1.66163e-27	-1.23447	7.98914e-05
ENSG00000099385.12	chr16	30833626	30894302	-	0.675395	1.03881e-07	0.56904	1.23919e-05	0.766005	3.4044e-09	0.564829	1.957e-05	0.528634	1.52884e-05	0.18629	0.229927
ENSG00000099622.14	chr19	1259384	1274880	+	0.619684	3.29207e-20	0.580977	2.7318e-10	0.475981	1.47328e-14	0.416398	4.07628e-05	0.262154	2.76005e-05	0.105475	0.423771
ENSG00000099624.8	chr19	1241746	1244825	+	0.353924	0.00011722	0.69736	5.4544e-09	0.661176	3.36899e-10	0.48817	0.0013808	0.426507	1.30846e-05	0.256849	0.126587
ENSG00000099625.13	chr19	1228287	1238027	-	0.0941002	0.790784	-0.131971	0.748677	0.116437	0.689968	0.0294815	0.945197	-0.085676	NA	0.0171901	0.958249
ENSG00000099715.14	chrY	5000226	5742224	+	0.179475	0.61064	0.515116	0.185877	0.658144	0.0347713	0.1325	0.735776	0.21058	0.483446	1.37315	0.000364073
ENSG00000099783.12	chr19	8444767	8489114	+	-0.146544	0.137486	-0.245777	0.079672	-0.452256	4.38268e-07	-0.68569	1.66068e-08	0.0175394	0.928794	-0.266692	0.037336
ENSG00000099785.10	chr19	8413270	8439017	+	0.234895	0.379765	0.222532	0.390578	0.432292	0.125975	0.0401267	0.899226	0.567333	0.0108112	-0.00173632	0.994898
ENSG00000099795.7	chr19	14566078	14572066	-	0.518467	2.75974e-08	0.765686	7.10027e-07	0.764496	4.77619e-12	0.87031	1.21006e-07	0.389572	6.98528e-05	0.264792	0.0622584
ENSG00000099797.15	chr19	14517085	14565980	+	0.360508	0.000508358	0.721114	8.97248e-10	0.412113	0.000470657	0.54412	2.24414e-05	0.219634	0.0462038	0.293309	0.0168395
ENSG00000099800.8	chr19	2425625	2427586	-	0.0734694	0.54823	0.469605	0.00115636	0.203481	0.041629	0.629957	1.91918e-05	0.159362	0.109514	0.242953	0.0987609
ENSG00000099804.9	chr19	531760	542092	+	0.232027	0.141531	-0.329228	0.132196	-0.0920995	0.724577	-0.46575	0.0453303	0.126174	0.534672	-0.058304	0.826902
ENSG00000099810.21	chr9	21802636	21937651	+	-1.19696	3.03842e-06	-0.427197	0.238472	-1.26873	3.01191e-14	-0.136886	0.723125	-0.190958	0.263248	-0.0786716	0.791156
ENSG00000099814.16	chr14	104865268	104896770	+	1.91154	2.90454e-06	0.3323	0.00192338	0.141362	0.713794	-0.812297	3.46896e-11	0.0462009	0.874999	0.113797	0.431263
ENSG00000099817.12	chr19	1086574	1095380	-	0.308927	0.000598755	0.495534	0.000334773	0.459472	2.06691e-07	0.409093	0.00149721	0.389212	5.8301e-07	-0.0163844	0.93958
ENSG00000099821.14	chr19	617221	633537	-	0.0826183	0.76426	0.229275	0.34929	-0.0577568	0.815446	0.0370526	0.914478	-0.119896	0.599656	0.247924	0.265276
ENSG00000099822.3	chr19	589881	617159	+	-0.0724533	0.869168	-0.0147873	0.932932	0.0184531	0.966693	-0.652077	1.92645e-06	-0.38346	0.196763	-0.00515959	0.979546
ENSG00000099840.14	chr19	2096429	2099593	+	1.04451	3.37754e-08	0.883726	0.0765402	0.652316	0.00242288	0.334181	0.257831	0.626899	0.00215531	0.33597	NA
ENSG00000099849.15	chr11	560404	564025	+	-0.446329	0.105669	-0.624837	0.000826476	0.252278	0.39468	0.484933	0.00124783	0.0454374	0.887568	-0.282308	0.0663174
ENSG00000099860.9	chr19	2476122	2478259	+	0.238131	0.0158749	0.829993	7.01767e-10	0.699973	5.00873e-13	1.07964	5.13156e-16	0.0404109	0.778997	0.885939	1.73021e-13
ENSG00000099864.18	chr19	708935	748329	+	-0.252347	0.513066	-0.0972457	0.718966	0.173546	0.64018	-0.458137	0.0331047	0.31875	0.284901	0.252254	0.239697
ENSG00000099866.15	chr19	489176	505343	+	0.733573	0.0762197	1.04699	0.0607697	0.261731	0.328607	0.425938	0.186689	0.11975	NA	-0.0197878	NA
ENSG00000099875.15	chr19	2037465	2051244	-	0.324648	1.96511e-10	-0.37201	0.0103774	-0.32659	4.99599e-09	-0.63275	3.31587e-06	-0.524987	1.39358e-25	-0.442402	0.00378286
ENSG00000099889.14	chr22	19969896	20016823	-	2.74707	3.848e-05	0.56553	0.189116	0.382957	0.142051	0.0381702	0.92407	0.115086	0.568262	-0.917339	0.0230276
ENSG00000099899.15	chr22	20111875	20117392	-	-0.342317	0.139967	0.28543	0.12075	-0.611247	0.00412252	0.0864348	0.711755	0.266012	0.153033	0.421846	0.00767368
ENSG00000099901.17	chr22	20115938	20127355	+	0.284739	5.49687e-07	0.463068	6.08783e-06	0.35018	1.09375e-08	0.501327	2.4754e-07	0.367777	5.1205e-12	0.150879	0.156032
ENSG00000099904.16	chr22	20129456	20148007	+	0.448514	0.000796292	0.41647	0.0873822	0.231815	0.176743	-0.136805	0.674662	0.74276	1.82663e-07	0.729803	0.00150747
ENSG00000099910.17	chr22	20441519	20495844	-	0.199594	0.384206	-0.690234	0.0308576	0.0327635	0.926679	-0.174786	0.532702	-0.016868	0.95388	-0.191576	0.384612
ENSG00000099917.17	chr22	20495913	20587632	+	0.068237	0.533872	-0.293422	0.122302	-0.32149	0.0011277	-0.462	0.0221484	0.393693	9.37082e-05	0.362675	0.0199631
ENSG00000099940.12	chr22	20859007	20891214	+	0.346495	0.00314688	0.228116	0.115716	0.21792	0.141084	0.297594	0.0456132	0.248282	0.0800238	0.214688	0.111347
ENSG00000099942.13	chr22	20917407	20953747	+	0.461055	3.01506e-14	-1.78186	1.03025e-40	-0.356628	1.38708e-06	-1.11685	3.33097e-21	-0.830549	4.91403e-25	-0.61586	2.82402e-09
ENSG00000099949.21	chr22	20982269	20999032	+	-0.176178	0.386759	0.131348	0.62251	0.188169	0.258097	0.262824	0.294732	0.324344	0.0145175	0.0817039	0.778099
ENSG00000099956.20	chr22	23786931	23838009	+	-0.563424	1.09454e-15	-0.508274	0.000204331	-0.172924	0.0580843	0.0815333	0.641022	0.0473946	0.598507	0.068651	0.697783
ENSG00000099958.15	chr22	23834503	23839128	-	-0.201764	0.568052	0.128359	0.730338	0.19163	0.58019	0.0275034	0.926041	0.0790067	0.811079	0.0146506	NA
ENSG00000099968.18	chr22	17628855	17730855	+	0.121366	0.567107	-0.954588	2.04304e-06	-0.306086	0.0822351	-0.34603	0.0119782	0.0805767	0.721228	-0.176388	0.363922
ENSG00000099977.14	chr22	23971365	23979828	-	0.515028	3.02968e-08	0.853418	1.1315e-07	0.703602	4.5489e-10	0.817414	3.49861e-09	0.414748	1.8082e-05	0.201832	0.191128
ENSG00000099991.18	chr22	24011192	24178628	+	-0.716216	2.52952e-09	-0.645243	0.001262	-0.491597	5.2267e-05	-0.948665	4.61136e-05	-0.0190119	0.928484	-0.0558919	0.801842
ENSG00000099992.16	chr22	30291990	30326947	-	0.164718	0.287349	-1.22892	2.96482e-05	-1.09224	8.73762e-11	-0.594481	0.0545921	-1.16825	9.69224e-09	-0.895816	0.000617918
ENSG00000099994.11	chr22	24181487	24189106	+	0.289945	0.358258	0.600107	8.85324e-06	0.509087	0.124722	-0.0792567	0.675902	-0.00746753	NA	0.114804	0.471019
ENSG00000099995.19	chr22	30331988	30356919	-	0.261666	0.0361608	-0.238195	0.121287	-0.0539103	0.800877	-0.799971	1.77109e-09	0.346011	0.00930275	-0.0254217	0.918841
ENSG00000099998.18	chr22	24219654	24245142	-	1.07273	0.0153607	0.135849	0.737659	0.095695	0.807156	-0.0659712	0.871776	0.0787903	0.792051	0.00445117	0.990686
ENSG00000099999.15	chr22	30368811	30421771	-	-0.495705	0.137425	-0.359293	0.0570431	-0.262476	0.421879	0.0114445	0.970922	0.192677	0.49491	0.634258	2.50968e-05
ENSG00000100003.18	chr22	30396941	30425303	+	1.56166	0.00485538	-0.22368	0.369075	0.448574	0.2143	-0.281188	0.164257	0.242572	0.257579	-0.00397573	0.988758
ENSG00000100014.20	chr22	24270817	24417739	+	-1.27663	1.49006e-17	-1.68257	7.7156e-19	-1.27408	2.35398e-21	-0.989859	9.18058e-06	-0.0117616	0.953848	-0.0481363	0.83506
ENSG00000100023.19	chr22	21666009	21700015	+	-0.81913	0.000129345	-0.407144	0.0220297	-0.798659	3.34261e-13	-0.234361	0.18008	-0.283649	0.0287706	0.0452154	0.853537
ENSG00000100027.17	chr22	21697536	21735794	-	-0.128548	0.750688	-0.135987	0.75011	0.129734	0.712446	-0.0859376	0.823452	-0.167637	0.539046	0.0308645	0.906111
ENSG00000100028.12	chr22	24555958	24582052	+	0.273875	0.00391816	0.399002	0.00144469	0.274679	0.0148066	0.345323	0.00315115	0.239655	0.0110866	0.0794123	0.601544
ENSG00000100029.18	chr22	30576625	30607083	-	0.0320804	0.74303	-0.0665169	0.614017	0.0475564	0.646911	0.153399	0.19485	0.0167165	0.88173	-0.0763382	0.58115
ENSG00000100030.15	chr22	21759657	21867680	-	-0.246623	0.00176516	-0.0722181	0.738529	-0.275018	0.0220236	-0.325677	0.124752	0.259566	0.00402567	0.231657	0.235252
ENSG00000100031.19	chr22	24594811	24629005	+	0.599132	0.0482629	0.370475	0.000257589	0.680004	0.00960716	0.328282	0.00541184	0.856492	0.000424912	0.161933	0.337149
ENSG00000100033.16	chr22	18912777	18936553	-	0.789605	0.0374679	1.16502	1.26882e-06	0.224864	0.541737	0.990242	6.86454e-05	0.121145	0.692877	1.02392	5.74412e-05
ENSG00000100034.14	chr22	21919425	21952848	-	-0.373937	0.0225325	-0.0382554	0.860011	-0.161895	0.460758	-0.02495	0.94017	0.158914	0.381342	0.222894	0.250637
ENSG00000100036.13	chr22	30635781	30669016	+	1.03757	4.04319e-11	-0.703509	0.0188911	0.358221	0.0713235	0.416281	0.113213	-0.758064	0.000104337	-0.152017	0.562953
ENSG00000100038.20	chr22	21957025	21982813	-	-0.037891	0.876332	0.16131	0.489303	-0.266649	0.157797	0.143804	0.565808	-0.184752	0.330944	0.00169958	0.995779
ENSG00000100055.21	chr22	37282027	37315341	+	-0.333777	0.0442482	-0.263615	0.323558	-0.9617	3.27478e-05	-0.0822664	0.712687	-0.00766965	0.975683	-0.0428519	NA
ENSG00000100056.12	chr22	19130279	19144684	-	0.103952	0.567794	-0.202591	0.383946	0.121476	0.546887	0.314088	0.135205	-0.613566	5.41779e-05	-0.586254	0.0047154
ENSG00000100058.12	chr22	25448105	25520854	+	-0.564129	0.000290702	-0.426457	0.115119	-0.164034	0.370639	-0.0780993	0.808954	0.0201361	0.931423	0.0940982	0.720538
ENSG00000100060.18	chr22	37469063	37486393	-	0.0553998	0.689891	0.422696	0.319815	0.204505	0.0882661	1.16884	0.0139653	0.323202	0.00070957	0.272078	0.278434
ENSG00000100068.13	chr22	25351418	25405377	-	-0.462975	0.121104	-0.134085	0.752221	-0.921799	0.00327127	-0.629391	0.0882618	-0.181367	0.514162	0.054993	0.865956
ENSG00000100075.10	chr22	19175581	19178739	-	0.249635	0.0236653	0.447593	0.000781778	0.275943	0.0367069	0.351542	0.00628605	0.357282	0.000496689	0.190715	0.138545
ENSG00000100077.15	chr22	25564675	25729294	+	-1.11715	1.01044e-37	-0.257292	0.323818	-0.857242	9.92195e-08	-0.334762	0.272071	0.0856118	0.430015	0.128568	0.654007
ENSG00000100079.7	chr22	37570248	37582616	-	0.0589216	0.888426	0.362342	0.343098	0.254906	0.465553	0.283237	0.301068	0.111363	0.674373	-0.00339749	NA
ENSG00000100083.19	chr22	37608725	37633564	+	-0.332118	0.0133546	-0.168289	0.374733	-0.427577	0.000583251	-0.114306	0.586204	0.0213094	0.931423	0.113121	0.61175
ENSG00000100084.14	chr22	19330698	19447450	-	-1.3962	4.00616e-21	-1.24832	1.21802e-06	-0.729646	3.61861e-06	-1.30057	3.09378e-07	-0.300924	0.0637624	-0.24825	0.319368
ENSG00000100092.24	chr22	37634654	37656117	+	-0.361112	0.0217773	0.609582	0.126562	-0.151498	0.25758	0.0589692	0.888309	0.21702	0.0323903	0.214567	0.441859
ENSG00000100097.12	chr22	37675636	37679802	+	0.486492	2.74559e-20	0.74592	1.66497e-11	0.946293	2.34411e-50	0.756891	1.8206e-10	0.387134	2.47086e-12	0.240102	0.0553866
ENSG00000100099.21	chr22	26443423	26483837	-	-0.409066	1.14499e-05	-1.005	1.96431e-06	-0.488076	1.72313e-05	-0.384379	0.0949359	0.17616	0.0569702	-0.187275	0.346429
ENSG00000100100.13	chr22	31281594	31292534	-	0.931004	0.0429828	-0.392537	0.354006	1.00013	0.0325375	0.475972	0.205857	0.392376	0.190316	0.0153353	0.952004
ENSG00000100104.13	chr22	26483877	26494658	+	-0.157221	0.267436	-0.651595	7.12104e-05	-0.578377	2.32097e-05	0.0526624	0.821816	-0.0887688	0.62069	-0.486049	0.0169137
ENSG00000100105.18	chr22	31325804	31346346	-	-0.218175	0.067164	-0.901183	4.83622e-10	-0.38784	0.00260684	-0.232348	0.163262	-0.928695	3.91753e-13	-0.390845	0.00479321
ENSG00000100106.22	chr22	37697048	37776556	+	0.21649	0.0977744	-0.0678038	0.681505	0.0416186	0.847124	-0.197089	0.138395	-0.00114591	0.995439	0.0855789	0.550283
ENSG00000100109.17	chr22	26491225	26512505	-	0.155994	0.343692	-0.952944	6.76141e-07	0.0105756	0.966017	-0.553547	0.000313764	-0.881036	2.79845e-11	-1.04404	1.25398e-13
ENSG00000100116.17	chr22	37807905	37817176	+	0.523144	0.00409201	0.605041	0.0372101	0.813409	4.12671e-05	0.651793	0.0369302	0.613416	0.000882148	0.139206	0.623775
ENSG00000100124.15	chr22	37830855	37849327	-	0.38711	0.02312	-0.555222	0.00615124	0.570627	0.00187841	0.0604983	0.817187	0.195686	0.373446	0.0192501	0.947743
ENSG00000100129.18	chr22	37848868	37889407	+	0.328936	0.000142739	0.402451	4.75611e-05	0.610946	5.6405e-18	0.522171	4.48628e-06	0.289159	9.37615e-05	-0.028065	0.893063
ENSG00000100138.15	chr22	41673933	41690504	-	0.0845912	0.381571	0.317964	0.00466604	0.451234	2.25178e-08	0.57811	0.000277578	0.285064	0.000952154	0.0730646	0.591589
ENSG00000100139.13	chr22	37905657	37942822	+	0.404258	0.0103951	-0.556266	0.000199892	-0.823877	1.64188e-06	-1.17115	8.51082e-07	-0.0530847	0.815578	-0.348877	0.0331506
ENSG00000100142.16	chr22	37952607	38041915	+	0.448963	0.000206853	0.663278	1.39989e-06	0.559109	2.26146e-06	0.637663	3.89352e-06	0.262115	0.0437378	0.119115	0.474206
ENSG00000100147.14	chr22	41800679	41832164	+	0.597045	8.6458e-09	-0.259223	0.352757	0.450528	0.00787889	0.137777	0.647792	0.0364374	0.854961	0.324499	0.168596
ENSG00000100150.20	chr22	31753867	31908033	+	-0.98369	0.0403242	-0.828586	0.0159357	-1.91959	7.63386e-09	-1.39106	0.000231753	-0.806037	0.00596788	-0.217043	0.413401
ENSG00000100151.16	chr22	38056311	38075701	+	-0.342204	0.178466	-0.0398005	0.917692	-0.544999	0.118906	0.265541	0.363868	0.000408972	0.999844	0.216629	0.407305
ENSG00000100154.14	chr22	27978014	28679865	-	-0.0349155	0.856681	-1.10389	2.96016e-06	-0.484207	0.146401	-1.26559	9.66969e-05	0.333381	0.0864791	-0.377722	0.146032
ENSG00000100162.15	chr22	41938737	41947152	-	0.21368	0.0890116	0.496561	0.00204365	0.412284	0.0006639	0.606964	0.000646276	0.537376	3.12127e-07	0.254425	0.175419
ENSG00000100167.20	chr22	41969475	41998221	+	0.0258504	0.956089	-0.247751	0.489098	-0.0905502	0.814589	0.0824841	0.838343	0.347863	0.208552	0.229675	0.38258
ENSG00000100181.22	chr22	16601887	16698742	+	-1.03372	0.00290913	-2.97543	2.4815e-05	-0.514059	0.135303	-1.79048	0.00621394	-0.377484	0.187651	-0.555801	0.0928527
ENSG00000100196.11	chr22	38468078	38483447	+	-0.215827	0.45061	0.526822	0.00268071	0.0646583	0.846376	0.334173	0.0923491	-0.0527079	NA	0.137142	0.519126
ENSG00000100197.22	chr22	42126499	42130881	-	0.188653	0.637181	1.10605	0.0559061	0.183928	0.620812	0.347644	0.20585	0.108999	0.707045	0.428055	NA
ENSG00000100201.23	chr22	38483438	38507660	-	-0.0417572	0.680421	-0.652303	5.09465e-10	-0.0955857	0.260891	-0.495811	5.39858e-07	0.111716	0.0472688	-0.00286831	0.987351
ENSG00000100206.10	chr22	38518948	38570204	-	0.336072	0.365377	-0.152776	0.730247	0.417103	0.161822	-0.215614	0.553038	1.09766	5.37285e-05	-0.0440014	0.883399
ENSG00000100207.20	chr22	42160013	42343616	-	-0.971774	1.99025e-23	-1.32951	1.36007e-13	-1.97416	7.57649e-66	-1.16291	3.28787e-09	-0.543647	1.48657e-09	-0.0608767	0.820892
ENSG00000100209.11	chr22	28742039	28757515	+	0.231864	0.431084	0.192123	0.487094	0.139398	0.652059	0.720165	0.00303935	0.469055	0.0429288	0.258147	0.258639
ENSG00000100211.10	chr22	38656636	38673854	+	0.460906	0.124663	0.0235176	0.937702	-0.120546	0.744621	0.270448	0.258125	-0.489757	0.111987	0.0469198	0.869544
ENSG00000100216.6	chr22	38681957	38685421	+	0.0677784	0.485221	0.236011	0.0517845	0.201401	0.026715	0.447838	7.57115e-05	0.185873	0.0169606	0.0085364	0.962787
ENSG00000100218.12	chr22	23059415	23145021	-	0.101036	0.724193	0.0991597	0.826979	0.0791636	NA	0.134421	0.710844	-0.0321198	NA	-0.0507228	0.843485
ENSG00000100219.16	chr22	28794555	28800597	-	-1.1249	1.64852e-40	0.67871	4.09458e-11	-0.50946	2.44163e-07	0.879243	2.84819e-18	-0.72331	6.46886e-19	-0.573414	6.10108e-08
ENSG00000100220.12	chr22	32387582	32412248	-	-0.067916	0.620118	-0.0148397	0.940443	0.280086	0.0051372	0.226835	0.0740743	0.161628	0.12346	0.082797	0.597367
ENSG00000100221.10	chr22	38685543	38701556	-	0.352714	0.000366744	0.229123	0.184727	0.381129	0.000451978	0.228106	0.16666	-0.107576	0.49686	-0.153114	0.386982
ENSG00000100225.18	chr22	32474676	32498829	+	0.168099	0.0742096	-0.173852	0.154627	0.519819	4.65859e-14	0.29845	0.00395656	0.10061	0.233368	-0.106696	0.40963
ENSG00000100226.16	chr22	38705742	38738299	+	0.301155	0.0610885	-0.075603	0.799873	-0.0140145	0.948467	-0.371613	0.182071	0.136008	0.412552	0.269141	0.227977
ENSG00000100227.18	chr22	42583721	42614962	-	0.0223968	0.897685	-1.06153	3.77093e-15	0.12429	0.477642	-0.0416965	0.79945	0.169022	0.0694976	0.141304	0.291576
ENSG00000100228.12	chr22	23145326	23164350	+	0.364657	0.259649	-0.574911	0.00902377	0.221258	0.534485	-1.07698	1.06966e-05	0.0873639	0.787905	-0.907499	5.57039e-05
ENSG00000100239.16	chr22	50343304	50445090	+	-0.410584	4.37432e-05	0.21991	0.20575	-0.489699	1.97857e-06	0.0296145	0.905491	0.309084	0.000378867	0.593063	2.43984e-05
ENSG00000100241.21	chr22	50445000	50475035	-	0.0271816	0.800399	0.526032	4.04945e-05	-0.412836	0.0225312	-0.286899	0.0747975	-0.248169	0.0788406	0.0590454	0.759132
ENSG00000100242.15	chr22	38734725	38794143	-	-0.765159	2.48397e-11	-0.0118049	0.958575	-0.834546	1.26398e-15	-0.440688	0.00722311	-0.591161	1.07793e-10	0.00843556	0.972721
ENSG00000100243.21	chr22	42617840	42649392	-	0.159519	0.0432058	0.516345	8.21081e-07	0.0523591	0.662673	0.100368	0.554646	0.251937	0.000629718	0.156896	0.200869
ENSG00000100246.13	chr22	38778508	38794198	-	0.636367	0.037941	0.444358	0.100038	0.13801	0.713878	0.495128	0.0628874	-0.0892397	0.783401	-0.1989	0.45962
ENSG00000100253.13	chr22	50486784	50490648	+	0.359975	0.348084	0.0555265	0.910399	0.51293	0.191953	-0.241607	0.46271	0.0470142	0.883178	0.0448597	0.872722
ENSG00000100258.18	chr22	50502949	50507702	-	0.650725	1.94143e-10	0.757173	1.93427e-11	0.39447	0.00358925	0.606215	2.21253e-05	0.286456	0.0144486	0.352883	0.0035738
ENSG00000100263.14	chr22	29259872	29268209	-	0.423515	0.0121677	0.294408	0.108159	0.928635	8.11791e-10	0.632136	0.000155048	0.149293	0.458629	-0.00934532	0.972721
ENSG00000100266.19	chr22	42835412	43015149	-	-0.990759	1.07737e-31	-0.835904	3.88622e-16	-0.920063	5.93757e-21	-0.563715	1.50279e-07	-0.0514292	0.66575	-0.140321	0.212075
ENSG00000100271.17	chr22	43039516	43089419	-	-0.109942	0.790566	-0.0445701	0.922502	-0.0796053	0.84428	0.0695962	0.868798	0.00238047	0.996296	-0.0176014	0.958015
ENSG00000100280.16	chr22	29327680	29423179	-	-0.0980999	0.203738	0.309461	0.0360185	-0.29403	0.00037634	-0.190018	0.246658	0.195715	0.0015547	0.184976	0.257384
ENSG00000100281.14	chr22	35257452	35295807	+	-0.482511	5.1925e-06	-1.64932	8.77937e-15	-0.74187	5.08992e-07	-0.815284	2.13189e-06	-0.83376	1.14525e-10	-1.73392	4.71581e-24
ENSG00000100284.21	chr22	35299275	35347992	+	-0.707534	3.51655e-05	-0.513854	0.0338358	-0.325542	0.23674	-0.544951	0.0230347	-0.0429477	0.86839	-0.441575	0.0690034
ENSG00000100288.20	chr22	50578959	50601455	-	0.144471	0.40541	-0.245862	0.379991	0.542374	0.00563591	0.822968	0.00122395	0.515971	0.000197343	0.641743	0.00921696
ENSG00000100290.3	chr22	43110750	43129712	+	-0.20041	0.611269	-0.304698	0.480916	-0.118899	0.764405	0.17999	0.624119	-0.351418	0.236982	-0.0492605	0.852101
ENSG00000100292.18	chr22	35380361	35394214	+	-0.610532	2.70505e-14	-2.83018	1.28814e-118	0.392483	5.57598e-07	-0.435631	2.93268e-05	-1.44098	2.58241e-64	-1.22203	5.54782e-35
ENSG00000100294.13	chr22	43132209	43143398	-	0.0711862	0.778883	-0.301947	0.139901	-0.358434	0.0982026	-0.201441	0.391097	-0.235779	0.229678	-0.704421	0.000148905
ENSG00000100296.14	chr22	29505879	29555216	-	0.0152196	0.960554	-0.303703	0.146008	0.181321	0.2022	-0.183362	0.32872	0.215365	0.1409	-0.210673	0.297002
ENSG00000100297.16	chr22	35400134	35425431	+	0.529407	2.68985e-15	0.15454	0.314111	0.306307	1.91758e-06	0.0728007	0.682041	0.149224	0.106304	0.00908637	0.970457
ENSG00000100299.18	chr22	50622754	50628173	-	0.490301	0.00249578	0.805091	0.00029028	0.276085	0.104692	0.526101	0.0309899	0.639234	1.24103e-05	0.57107	0.00765466
ENSG00000100300.18	chr22	43151547	43163242	+	0.48246	0.000373524	0.736907	6.63598e-09	0.758687	7.78215e-07	0.840583	3.97248e-08	0.436975	0.00138473	0.204245	0.244687
ENSG00000100304.13	chr22	43166622	43187134	-	-0.21327	0.0498996	-0.0489356	0.810791	-0.29278	0.00873486	-0.201478	0.21873	0.264739	0.0167771	0.0813831	0.651971
ENSG00000100307.13	chr22	39120167	39152680	-	0.578265	0.00498514	-0.912916	0.00205715	0.0115146	0.96635	-0.982979	0.00743308	0.362035	0.0310449	0.0238915	0.944202
ENSG00000100316.16	chr22	39312882	39320389	-	0.475044	1.15847e-29	0.691863	2.94842e-13	0.622559	1.17473e-33	0.585582	7.18928e-09	0.384764	1.62265e-19	0.147515	0.187448
ENSG00000100319.13	chr22	29730956	29767011	-	-0.0334123	0.910313	0.230489	0.341738	0.219437	0.320467	0.444107	0.0372592	0.283835	0.152695	0.0989248	0.688482
ENSG00000100320.23	chr22	35738736	36028824	-	-1.8979	6.71916e-09	-0.948581	6.96736e-19	-0.512153	0.175926	-0.474429	3.23823e-05	0.334424	0.164995	0.02705	0.876218
ENSG00000100321.15	chr22	39349925	39385575	+	0.396855	0.049858	0.710294	0.00367102	0.362265	0.120315	0.539742	0.0250343	0.724792	0.000288167	0.688717	0.00236037
ENSG00000100324.14	chr22	39399778	39437060	+	-0.479788	0.00123007	-1.59019	5.97877e-12	-0.715958	6.32112e-05	-0.581276	0.00176334	0.0445443	0.845322	-0.547356	0.00288992
ENSG00000100325.15	chr22	29788609	29838304	-	-0.667937	0.00684619	-1.10934	0.0140611	0.349591	0.0123898	-0.172813	0.621309	-0.374399	0.211336	-0.13399	0.580952
ENSG00000100330.16	chr22	29883169	30030868	+	-1.13179	3.33482e-08	-1.51061	5.32482e-07	-1.29632	1.34547e-08	-0.57347	0.0890327	-0.666988	0.00522522	-0.150528	0.515818
ENSG00000100335.15	chr22	39499432	39518132	+	0.604179	3.76551e-12	-0.274889	0.0947502	-0.169362	0.280431	-0.57845	0.000285666	-0.669214	6.25879e-17	-0.646903	5.09293e-06
ENSG00000100342.21	chr22	36253071	36267530	+	0.100785	0.507529	0.270194	0.212505	-0.191688	0.156975	0.136426	0.612933	-0.669907	2.89752e-06	0.00806027	0.97878
ENSG00000100344.11	chr22	43923792	43964488	+	0.0253175	0.94018	-0.1843	0.679513	0.183839	0.543438	0.53152	0.158032	0.000177064	NA	0.545974	0.0977885
ENSG00000100345.22	chr22	36281280	36387967	-	-0.356971	1.19276e-07	-0.427641	0.0144223	-0.835492	3.7835e-64	-1.25463	2.49774e-13	-0.12884	0.113394	-0.375307	0.0379252
ENSG00000100347.15	chr22	43955442	44010531	+	0.0570457	0.695735	0.0986857	0.559871	0.0390057	0.788458	0.272542	0.0407433	0.392874	1.28101e-05	0.0606196	0.717238
ENSG00000100348.10	chr22	36467046	36481640	-	0.329326	7.30411e-05	0.434389	0.000371301	0.460894	2.11221e-06	0.493286	3.68028e-05	0.434092	7.07129e-08	0.129416	0.337722
ENSG00000100350.15	chr22	36487190	36507043	-	-0.27247	0.0518388	0.00852812	0.967355	-0.49505	0.000382939	-0.521774	0.000804994	0.21527	0.096458	0.00558383	0.981775
ENSG00000100353.18	chr22	36510855	36529184	-	0.446226	6.30016e-14	0.522655	1.20311e-07	0.306746	0.00067948	0.380911	0.000181532	0.167572	0.00781161	0.0123799	0.944277
ENSG00000100354.21	chr22	40044817	40335808	+	-0.497689	0.182166	-1.60375	5.01087e-07	-1.21949	2.5844e-08	-1.53807	1.59574e-05	-0.830094	0.0001228	-0.09697	0.740541
ENSG00000100359.21	chr22	40370591	40410289	+	-0.424766	0.0082216	0.0713355	0.815833	-0.237329	0.27505	0.273269	0.292638	0.244868	0.129981	0.235279	0.292402
ENSG00000100360.15	chr22	36758202	36776256	-	0.268741	0.45384	0.526774	0.0235212	0.209754	0.571162	0.621578	0.000160741	0.0738539	0.822423	0.167946	0.493368
ENSG00000100364.19	chr22	45192244	45240894	-	-0.875034	6.88263e-12	-0.453091	0.000285515	-0.917494	4.99036e-09	-0.25407	0.0632535	-0.206724	0.185224	-0.0154612	0.940569
ENSG00000100372.15	chr22	40769630	40819399	-	-0.256957	0.0447225	-0.450023	0.0032789	-0.297675	0.0227154	0.0970678	0.631832	-0.128857	0.390289	0.0653229	0.746102
ENSG00000100376.12	chr22	45308968	45341955	+	0.152191	0.154242	-0.634774	0.00791404	0.246369	0.0261093	-0.366136	0.137842	0.941735	3.07191e-50	0.308783	0.102865
ENSG00000100379.17	chr22	37051736	37063390	+	0.00991723	0.978292	0.430056	0.0139194	0.182479	0.506856	0.196636	0.364671	0.430443	0.0533064	0.216422	0.265203
ENSG00000100380.14	chr22	40824535	40856639	-	0.186505	0.00476771	0.479929	3.48967e-07	0.383551	2.69819e-07	0.27082	0.0120734	0.377302	2.40401e-11	0.247526	0.0166934
ENSG00000100387.9	chr22	40951347	40973309	+	0.153994	0.165929	0.442412	0.00710449	0.600437	1.03218e-11	0.846629	2.76307e-08	0.101358	0.378852	0.125776	0.480514
ENSG00000100393.14	chr22	41092592	41180077	+	-0.487717	8.25406e-09	-1.2439	3.33034e-14	-1.49841	2.14665e-27	-1.3563	4.99473e-09	-1.27247	1.50568e-35	-0.315829	0.164546
ENSG00000100395.15	chr22	41205282	41231271	+	-0.32504	0.00324848	-0.602908	0.00182112	-0.433208	4.12732e-05	-0.481166	0.0102336	-0.118303	0.470372	-0.553315	0.0015637
ENSG00000100401.20	chr22	41244779	41286187	-	-0.71141	1.58508e-20	-0.892715	1.50498e-12	-0.588235	1.08156e-13	-0.500299	6.19735e-05	0.0558372	0.748093	-0.185184	0.259991
ENSG00000100403.12	chr22	41301525	41360147	+	-0.148797	0.0430672	0.0315772	0.824696	-0.553725	1.42538e-12	-0.587754	5.35732e-08	0.188014	0.00474219	0.105931	0.419719
ENSG00000100410.8	chr22	41459717	41468692	-	0.372969	5.77581e-05	0.154026	0.262735	0.233037	0.0434202	0.361866	0.00161381	-0.199503	0.0854113	-0.27073	0.0334364
ENSG00000100412.17	chr22	41447830	41529273	+	0.0415487	0.653397	0.490452	5.99556e-06	0.0991024	0.1944	0.186579	0.180219	0.147718	0.0111586	0.167176	0.161017
ENSG00000100413.17	chr22	41525799	41544606	-	-0.982105	3.23149e-12	-0.863395	4.46098e-09	-0.876683	6.20118e-09	-0.337814	0.0300241	-0.118139	0.399028	-0.315502	0.0436677
ENSG00000100416.15	chr22	46330875	46357340	+	-0.397147	0.000453539	-0.595985	0.000549545	-0.138763	0.24735	-0.323971	0.0353827	-0.190134	0.0677073	-0.114006	0.651247
ENSG00000100417.12	chr22	41576900	41589871	-	0.583312	0.000619882	0.0999891	0.680145	0.570234	0.00260222	0.277831	0.202562	0.184855	0.415843	0.128449	0.587864
ENSG00000100418.8	chr22	41598028	41621043	-	-0.1045	0.579953	0.0949941	0.592426	-0.0274313	0.905164	0.192183	0.175316	0.201957	0.12028	-0.0504124	0.774783
ENSG00000100422.14	chr22	46684410	46738252	-	-0.38425	0.0429871	-0.468554	0.00103102	-0.865354	1.40835e-05	-0.741388	7.06127e-07	-0.0402535	0.819992	0.0820242	0.665153
ENSG00000100425.18	chr22	49773283	49827512	-	0.958802	1.42912e-12	-0.34455	0.131834	-0.0350494	0.864187	-0.575271	0.0481154	-0.46984	0.000578868	-0.25305	0.217383
ENSG00000100426.7	chr22	49853844	49890080	+	0.359593	4.85112e-06	-0.757863	5.63514e-09	-0.77211	7.76674e-12	-0.933969	9.19176e-12	-1.04329	5.35124e-26	-0.592351	1.41931e-06
ENSG00000100429.18	chr22	50245183	50251405	-	0.170134	0.375765	-0.00345449	0.99263	0.470089	0.000854622	0.11763	0.76619	0.344875	0.0145515	0.183413	0.5072
ENSG00000100439.10	chr14	22598237	22613215	+	1.65291	4.42904e-07	-0.0762065	0.773139	1.32846	0.000479341	0.208849	0.422441	-0.236033	0.421495	-0.366706	0.0567463
ENSG00000100441.10	chr14	24429286	24441843	+	0.089605	0.542539	-0.00869487	0.963674	-0.0733888	0.608953	-0.298739	0.125915	-0.222962	0.0750805	-0.543998	8.03809e-05
ENSG00000100442.11	chr14	45115599	45135319	-	0.406728	5.35164e-08	0.746989	1.82091e-12	0.510925	1.25412e-10	0.722884	1.23104e-14	0.371607	6.72855e-06	0.261594	0.00828595
ENSG00000100445.17	chr14	24439766	24442905	-	0.0818387	0.775299	-0.0744371	0.829005	0.377878	0.11235	0.276397	0.397818	0.636786	0.00688615	-0.600855	0.00337275
ENSG00000100461.18	chr14	22893204	22919182	-	-0.379841	0.11773	-1.03777	2.00477e-07	-0.632026	0.0340145	-0.167775	0.361493	-0.805223	0.000495697	-0.189708	0.457338
ENSG00000100462.16	chr14	22920525	22929408	-	-0.354092	0.0140205	0.303488	0.0978667	-0.127335	0.462125	0.295	0.0366446	-0.0367814	0.821536	0.0440507	0.797553
ENSG00000100473.18	chr14	30874514	30895065	+	0.0704379	0.812882	0.516358	0.000168271	0.0801729	0.788411	0.0673832	0.805343	0.561186	0.00176063	0.0688309	0.72314
ENSG00000100478.15	chr14	31025106	31130996	+	-1.15132	0.00040266	-0.192513	0.301091	-0.32754	0.227128	0.159199	0.396131	-0.150671	0.611737	0.0303301	0.895219
ENSG00000100479.13	chr14	49643555	49688422	-	-0.238081	0.367655	-0.479841	0.0111207	-0.542699	0.0234474	0.318331	0.092053	-0.193152	0.332439	-0.364167	0.0171234
ENSG00000100483.14	chr14	50108632	50116600	-	0.337479	0.0341541	-0.0377915	0.89463	-0.0695381	0.79614	0.260836	0.267664	-0.353487	0.0296367	-0.174309	0.452163
ENSG00000100485.12	chr14	50117130	50231578	-	-1.27083	1.61758e-19	-1.41819	2.25115e-18	-1.05105	5.46507e-12	-0.983321	4.0024e-07	-0.29602	0.0164093	-0.580601	1.15651e-05
ENSG00000100490.9	chr14	50329404	50416461	-	-0.103506	0.770275	-0.16603	0.657657	-0.418246	0.246532	-0.432754	0.214952	-0.0738888	0.8208	0.00557381	0.980414
ENSG00000100503.26	chr14	50719763	50831162	-	-0.725972	1.14292e-21	-0.713258	6.51933e-07	-0.843368	2.14047e-19	-0.942014	2.39224e-07	0.0503921	0.624139	0.0116687	0.96142
ENSG00000100504.17	chr14	50857891	50944483	-	0.580832	0.121935	-0.0185584	0.902268	0.314741	0.315318	0.0944808	0.51737	0.0741664	0.752875	0.143191	0.232984
ENSG00000100519.12	chr14	52707178	52728590	+	-0.29895	0.000619826	-0.770674	3.69683e-13	0.25421	0.00742516	0.130564	0.205426	-0.148259	0.155319	-0.235709	0.0335241
ENSG00000100522.10	chr14	52775193	52791668	-	-0.301204	0.0061189	-0.141482	0.16727	0.210069	0.164409	0.097394	0.543008	0.518697	5.00634e-07	0.106251	0.436008
ENSG00000100523.16	chr14	53036745	53153323	-	-1.21489	1.54143e-49	-0.817258	1.19519e-07	-1.29118	1.21494e-32	-0.328034	0.0757079	-0.536413	5.95718e-12	0.032621	0.886035
ENSG00000100526.20	chr14	54396849	54420218	+	-0.375615	0.0366473	0.250632	0.0850634	-0.214918	0.274796	0.391266	0.000142749	0.272969	0.176756	0.0598422	0.701696
ENSG00000100528.12	chr14	54423561	54441391	-	0.14636	0.226552	0.496689	4.19081e-08	0.277955	0.0204542	0.523126	1.83631e-10	0.166571	0.145383	0.240522	0.00261619
ENSG00000100532.12	chr14	54509812	54539292	+	0.545571	0.00749931	-0.678228	0.00111921	0.0694672	0.816764	0.230843	0.262185	-0.0828961	0.754656	0.00251223	0.993642
ENSG00000100554.12	chr14	67294371	67360265	-	-0.0386428	0.827071	0.308931	0.0107239	0.403939	0.00076613	0.569587	5.38604e-07	-0.00485718	0.980618	0.0147646	0.939681
ENSG00000100557.10	chr14	57469300	57493867	-	-0.507161	0.125257	-0.189537	0.514194	-0.324375	0.364499	-0.0775599	0.810889	0.00329939	0.997367	0.627454	0.00129921
ENSG00000100564.9	chr14	67581955	67600286	-	0.28161	0.149818	-0.124913	0.589625	0.0907593	0.745549	0.348208	0.120012	0.0557764	0.835303	0.111168	0.620974
ENSG00000100567.13	chr14	58244843	58272012	+	-0.0698611	0.393752	0.348718	0.00364003	0.278416	8.52489e-05	0.589451	4.08023e-08	0.159951	0.0165873	-0.00431558	0.97878
ENSG00000100568.11	chr14	67647085	67674820	-	0.132784	0.289479	0.307248	0.0263456	0.184133	0.070658	0.426986	0.000505982	0.254398	0.00826458	0.209857	0.0933372
ENSG00000100575.14	chr14	58408495	58427531	-	-0.239511	0.177426	-0.765939	7.34423e-07	-0.505857	0.00289763	0.115409	0.546878	0.093572	0.546075	-0.0584982	0.783
ENSG00000100577.19	chr14	77320996	77331597	+	0.0499259	0.868717	0.675239	2.47708e-05	0.305853	0.130356	0.653784	4.61136e-05	0.361974	0.0515219	0.0067671	0.982069
ENSG00000100578.18	chr14	58427385	58551297	+	-1.10319	5.60298e-12	-0.897696	4.0372e-08	-0.691053	0.000489307	-0.764949	2.314e-05	-0.00359932	0.989643	0.0758635	0.709381
ENSG00000100580.8	chr14	77335029	77377094	-	0.065122	0.558339	-0.719902	5.23075e-09	-0.164853	0.168263	-0.512733	5.07252e-05	0.414966	3.45312e-10	0.217427	0.0614935
ENSG00000100583.4	chr14	77376689	77391497	+	0.127268	0.750437	-0.795218	0.00766735	0.254192	0.420347	-0.22579	0.451605	-0.0197717	0.949319	-0.389683	0.124619
ENSG00000100591.8	chr14	77457870	77469472	+	-0.45514	7.49611e-05	0.0739928	0.570192	0.348714	1.50951e-05	0.310438	0.00307502	-0.0488174	0.656564	-0.130544	0.271707
ENSG00000100592.16	chr14	59188646	59371405	+	-1.69311	1.02963e-40	-1.26388	2.40437e-08	-1.38563	1.40793e-21	-1.01726	2.04805e-06	-0.316234	0.00120501	-0.464101	0.0344018
ENSG00000100596.7	chr14	77505997	77616637	-	-1.57619	6.44122e-12	-1.21039	9.43037e-12	-2.10349	6.42367e-11	-0.699912	0.00579837	-0.740907	3.00745e-06	-0.483801	7.81028e-05
ENSG00000100599.16	chr14	92513781	92688994	+	-0.492826	0.00411275	-0.163045	0.534348	-1.0556	3.1058e-10	-0.640294	0.00160549	-0.736395	2.8932e-08	-0.345949	0.031268
ENSG00000100600.15	chr14	92703807	92748679	-	0.353675	0.00140683	0.620527	2.03627e-07	0.212336	0.140558	0.229084	0.104134	0.0578492	0.728657	0.216776	0.0874344
ENSG00000100601.10	chr14	77672404	77708023	-	-0.322105	0.0762733	-1.00197	1.19941e-06	-0.279431	0.207465	-0.0240687	0.921565	-0.338574	0.0762698	-0.481772	0.00241719
ENSG00000100603.14	chr14	77717599	77761207	-	-0.74983	2.62896e-17	-0.822134	1.64088e-16	-0.159059	0.46936	0.0425815	0.780257	-0.176696	0.169587	-0.0862598	0.595419
ENSG00000100605.17	chr14	92936914	93116320	-	-0.879817	5.3273e-08	0.300671	0.0911529	-0.576315	0.000126968	0.152475	0.426269	-0.13494	0.353472	0.362077	0.0186427
ENSG00000100612.14	chr14	60144119	60169856	-	0.399483	1.44848e-05	0.609905	9.46912e-08	0.433354	2.50537e-06	0.474739	0.000124429	0.34956	0.000164328	0.10182	0.490197
ENSG00000100614.18	chr14	60245752	60299087	+	-0.139143	0.0755456	-0.867664	6.25718e-14	0.111348	0.272457	-0.0122521	0.953506	0.180608	0.00691484	0.0261797	0.874359
ENSG00000100625.9	chr14	60709539	60724351	-	1.07437	0.0106126	-0.411406	0.140787	0.955139	0.0268568	0.303744	0.236786	0.163973	0.577128	-0.536391	0.0457981
ENSG00000100626.17	chr14	69259277	69357033	+	-0.0336636	0.942035	0.397782	0.283818	0.246756	0.505838	1.22915	0.00145569	-0.0102257	0.977285	0.0441257	0.893883
ENSG00000100628.12	chr14	93934166	93976739	-	-1.61866	1.13648e-11	-0.162368	0.622749	-1.37386	6.86687e-07	0.276173	0.34626	-0.196518	0.417435	-0.0487824	NA
ENSG00000100629.17	chr14	80476983	80959517	-	-1.11281	8.23619e-08	-0.731718	6.74008e-05	-0.703043	0.000628004	-0.405747	0.106789	0.0391249	0.869284	-0.0129455	0.960776
ENSG00000100632.11	chr14	69380128	69398299	-	0.320861	2.3117e-07	0.444429	1.06168e-05	0.475815	8.51468e-15	0.545476	1.36051e-07	0.15372	0.0214821	-0.0709492	0.602039
ENSG00000100644.17	chr14	61695513	61748259	+	-0.0142288	0.910162	-0.108125	0.469721	-0.297248	0.00161771	-0.0762878	0.670559	-0.249043	0.0213969	0.134441	0.294334
ENSG00000100647.8	chr14	69611596	69715144	+	0.0987032	0.429707	-0.473413	0.0744493	-1.99998	2.19182e-12	-0.830377	0.0109059	-0.948424	1.6108e-14	-0.393524	0.0880153
ENSG00000100650.16	chr14	69726900	69772005	+	0.219518	0.00032148	-0.617928	1.60657e-14	0.0905732	0.442793	0.434201	9.45318e-07	-0.0659096	0.420063	-0.236398	0.00912656
ENSG00000100664.11	chr14	103333544	103345025	+	0.290257	0.00834729	-0.421946	0.000154545	0.44936	0.000210156	-0.102692	0.221752	-0.107919	0.484882	0.0429678	0.728795
ENSG00000100697.15	chr14	95086228	95158010	-	-0.352806	0.0482887	-0.924364	6.27249e-08	-0.956113	6.1887e-13	-1.11582	1.60764e-09	-1.19028	3.1557e-67	-0.607048	4.10803e-06
ENSG00000100711.14	chr14	103715730	103733668	+	0.282476	0.0948576	-0.441064	0.00641248	0.437359	0.0452018	0.153348	0.386544	-0.155828	0.4287	-0.159122	0.337272
ENSG00000100714.17	chr14	64388031	64463457	+	-0.121404	0.287573	0.204571	0.0925282	0.00532875	0.973003	0.0416221	0.811234	0.150221	0.194122	-0.0618362	0.752202
ENSG00000100722.20	chr14	88562970	88627596	+	-0.608979	1.19411e-09	-0.904236	1.00979e-22	-0.126942	0.310612	-0.138876	0.216396	0.259274	0.0509362	0.00327931	0.984721
ENSG00000100726.15	chr16	1493344	1510457	+	0.18149	0.158551	0.483613	0.0046259	0.331821	0.010518	0.676707	0.000107565	0.630112	9.59889e-11	0.759063	7.72364e-06
ENSG00000100731.16	chr14	70907405	71115382	+	-0.871026	1.20937e-08	-0.294383	0.243589	-0.824616	0.00436607	-1.24484	1.87493e-07	0.175862	0.400322	0.19961	0.309221
ENSG00000100744.15	chr14	96363452	96387288	+	0.176556	0.21316	-0.0703059	0.716232	0.518299	1.50409e-06	0.485273	7.66376e-05	-0.111023	0.438426	-0.190029	0.157517
ENSG00000100749.8	chr14	96797382	96931722	+	-0.808044	2.78964e-11	-0.0913951	0.564658	-0.46638	0.000242704	0.218901	0.198818	-0.0469259	0.800553	-0.0897708	0.56112
ENSG00000100764.14	chr14	90256527	90275429	+	0.0589597	0.493086	0.291072	0.00696584	0.59397	2.67925e-20	0.490053	4.11221e-08	0.222526	0.00352341	0.0631202	0.622542
ENSG00000100767.17	chr14	73237497	73274640	+	0.377575	0.174331	0.190171	0.500314	-0.074023	0.848777	-0.218355	0.498271	1.28984	1.10903e-06	0.391849	0.133665
ENSG00000100784.12	chr14	90847861	91060641	-	-1.15004	0.00182288	-0.878263	0.000490533	-1.46739	5.14846e-06	-0.733071	0.00045705	-0.157211	0.585405	0.0392567	0.881187
ENSG00000100796.17	chr14	91457611	91510554	-	-0.210396	0.131924	-1.48609	9.32071e-35	-0.365613	8.55063e-05	-0.603119	4.73758e-06	-0.595225	2.51992e-11	-0.484867	8.60335e-06
ENSG00000100802.15	chr14	22985894	23010166	-	-0.199447	0.475057	-0.751669	0.0229005	-0.329134	0.236932	0.171815	0.61402	-0.242853	0.378862	-0.0322191	0.921863
ENSG00000100804.19	chr14	23016543	23035230	-	0.159258	0.0871492	0.593581	3.70994e-08	0.238378	0.0134874	0.663138	1.44014e-08	-0.0457735	0.74529	0.0575127	0.725387
ENSG00000100811.14	chr14	100238298	100282788	+	-0.369817	9.93317e-07	-0.87982	7.00735e-24	-0.332862	5.81994e-06	-0.42712	1.94773e-06	-0.0577904	0.569606	-0.0614712	0.581949
ENSG00000100813.14	chr14	23058564	23095614	-	0.295517	1.88042e-06	0.171501	0.131274	0.283352	2.13286e-05	-0.06382	0.613063	-0.0411251	0.700683	0.161428	0.140848
ENSG00000100814.18	chr14	20311368	20333312	-	0.334166	0.000757414	0.834798	1.63555e-08	0.460694	0.000382649	0.674056	5.83354e-06	0.215534	0.0433245	0.417028	0.00347694
ENSG00000100815.12	chr14	91965991	92040896	-	-0.311963	0.0327259	-0.776698	2.94163e-05	-0.330334	0.0867934	-0.841107	4.08941e-07	-0.460693	0.000756947	0.0499806	0.833188
ENSG00000100823.12	chr14	20455191	20457772	+	-0.296981	1.70574e-05	0.0535288	0.655102	-0.0968638	0.376269	0.268883	0.0160804	0.116722	0.181668	-0.126466	0.203344
ENSG00000100836.10	chr14	23321289	23326185	+	0.150618	0.0148665	0.179918	0.0539353	0.210671	0.00457232	0.24288	0.0239706	0.421087	2.65482e-15	0.114549	0.314723
ENSG00000100852.13	chr14	32076114	32159728	+	-0.578054	5.17149e-05	-1.18527	2.95574e-15	-0.528606	0.00526015	-0.669846	4.38916e-05	-0.20746	0.177053	-0.0174087	0.93664
ENSG00000100865.15	chr14	102341102	102362916	-	0.0427761	0.786956	0.290761	0.0226817	0.266572	0.0697463	0.375435	0.00161653	-0.105583	0.467389	-0.224926	0.0763096
ENSG00000100867.15	chr14	23630115	23645639	+	1.28495	0.0236949	-0.393986	0.101843	0.602554	0.128543	-0.139357	0.628959	0.771588	0.0533163	-0.141546	0.553735
ENSG00000100883.13	chr14	34981957	35029686	+	-0.268378	0.00116461	-0.0129561	0.927071	-0.206717	0.0175938	-0.0527214	0.725576	-0.0918958	0.32258	-0.206687	0.047041
ENSG00000100888.15	chr14	21385194	21456126	-	-0.0228444	0.910126	-0.550977	2.45484e-05	-0.357346	0.0638014	-0.877529	2.88874e-11	-0.762097	1.12746e-11	-0.382687	0.00453103
ENSG00000100889.12	chr14	24094053	24110598	+	0.162574	0.295219	0.623997	8.8201e-07	0.000408917	0.99904	0.0954607	0.674171	-0.0625512	0.734824	-0.0926651	0.598803
ENSG00000100890.16	chr14	35121846	35277622	+	-0.608621	2.96385e-05	-0.298928	0.0176768	-0.441819	0.0257023	-0.302396	0.0108612	-0.114036	0.467637	-0.39796	0.000134606
ENSG00000100897.18	chr14	24114195	24125242	+	0.154893	0.213261	0.427234	0.0138541	0.104675	0.555641	0.0627655	0.745916	0.232484	0.0175548	0.482306	0.00328021
ENSG00000100902.11	chr14	35278633	35317493	+	0.0990585	0.31542	0.534764	0.000131034	0.387082	6.24216e-07	0.545257	4.73964e-07	0.265952	0.000485131	0.0432419	0.811534
ENSG00000100906.11	chr14	35401513	35404749	-	-0.0447962	0.649684	-0.535479	4.66742e-06	-1.30276	1.04613e-49	-2.22555	7.85023e-53	-3.57999	0	-2.99213	2.21693e-91
ENSG00000100908.14	chr14	24138959	24141591	-	1.08122	1.25854e-08	0.567747	0.000294155	1.17833	5.78123e-08	0.593441	7.73807e-05	0.20217	0.364223	0.256775	0.0830437
ENSG00000100911.16	chr14	24143362	24147570	-	0.564162	1.00434e-21	0.843173	1.52399e-11	0.633022	9.0655e-25	0.796702	1.81635e-10	0.52143	4.43801e-22	0.202336	0.142662
ENSG00000100916.14	chr14	35826338	35932325	+	-0.163466	0.547695	-0.631383	0.0177265	-0.881111	0.00127965	-0.532312	0.0139771	-0.18554	0.373769	-0.281633	0.170586
ENSG00000100918.13	chr14	24171853	24180257	+	0.341228	0.111191	0.664734	0.132918	0.15807	0.438238	-0.133479	0.712958	-0.0850262	0.730628	-0.00324137	0.990379
ENSG00000100926.15	chr14	24189149	24195687	-	0.265913	0.154138	0.309016	0.0146505	0.00284363	0.991326	0.00091944	0.997246	-0.660663	0.000300226	0.0418325	0.828827
ENSG00000100934.15	chr14	39031919	39109646	-	-0.563342	3.16394e-07	0.075367	0.629678	-0.168368	0.21418	-0.0792628	0.524636	0.228794	0.0205733	0.229918	0.0103949
ENSG00000100938.18	chr14	24232422	24239242	+	0.047715	0.859055	0.0757365	0.657561	0.170269	0.280553	0.518221	3.71465e-05	0.0129402	0.953699	0.190434	0.276052
ENSG00000100941.9	chr14	39175183	39183220	+	0.246622	8.13239e-05	-0.249785	0.0740398	0.025446	0.792033	0.254155	0.132446	0.211414	0.0194287	0.00181162	0.99304
ENSG00000100949.14	chr14	24265538	24271739	-	0.574507	1.21245e-06	0.166343	0.626169	0.304349	0.138064	0.541697	0.0427406	-0.0275595	0.886201	0.15593	0.568867
ENSG00000100979.15	chr20	45898621	45912155	-	0.24998	0.471338	0.154562	0.734046	0.452323	0.155014	0.118912	0.757168	0.492837	0.0748083	-0.0630239	0.807016
ENSG00000100982.12	chr20	45934683	45948023	+	0.207203	0.165163	-0.155614	0.440302	0.0799404	0.676884	-0.0943399	0.671189	-0.296329	0.0509348	-0.370756	0.0163529
ENSG00000100983.12	chr20	34928432	34956027	-	0.237194	0.142884	0.509944	8.95446e-08	0.406529	0.00667174	0.255994	0.0133599	0.415497	0.010472	0.0694412	0.609473
ENSG00000100985.7	chr20	46008908	46016561	+	0.0855386	0.824673	-0.304714	0.484812	0.190606	0.536985	-0.0435218	0.904944	0.154818	0.513329	-0.207175	0.343288
ENSG00000100991.12	chr20	35002404	35092807	-	-0.702355	2.30915e-17	-0.131506	0.274293	-0.263175	0.00561219	-0.0444945	0.759296	-0.0367075	0.761819	-0.0429191	0.747342
ENSG00000100994.12	chr20	25248085	25298012	+	0.0070392	0.974197	0.263316	0.00776618	-0.0758662	0.716586	-0.088347	0.496805	-0.0604798	0.718275	0.155969	0.181007
ENSG00000100997.20	chr20	25294742	25390835	-	-0.215694	0.0744638	0.402991	0.00485747	-0.370942	0.04723	0.502259	1.38065e-06	0.468099	3.64887e-06	0.320722	0.00882415
ENSG00000101000.6	chr20	35172072	35216240	+	0.053589	0.907691	0.537865	1.24768e-06	0.183125	0.62261	0.457913	0.000826899	-0.0219149	0.948796	0.134523	0.269415
ENSG00000101003.10	chr20	25407673	25452628	+	-0.378228	0.000241691	-1.98815	4.19675e-72	-0.352195	0.00210853	-0.824039	1.23659e-14	-0.41801	1.10839e-05	-0.532817	7.17432e-08
ENSG00000101017.14	chr20	46118278	46129863	+	-0.00686066	0.958956	0.14929	0.707783	-0.198898	0.0363229	0.389192	0.245811	0.230668	0.0038369	0.170728	0.543941
ENSG00000101019.22	chr20	35302566	35412031	-	-0.601886	0.00130564	-0.480234	0.0364505	-0.319054	0.228935	-0.0958407	0.772481	0.388265	0.0007246	0.406667	0.0134964
ENSG00000101040.19	chr20	47209214	47356889	-	-0.149897	0.665587	-3.70848	1.23219e-09	-2.60462	4.94982e-05	-3.00164	5.68106e-07	-0.310884	0.149195	-2.27395	0.000116288
ENSG00000101049.17	chr20	43558968	43588237	+	0.0426414	0.903944	-0.428116	0.0401015	0.0499995	0.867654	-0.2623	0.250303	-0.0135402	NA	0.0117823	0.969327
ENSG00000101052.13	chr20	43590937	43647299	+	-0.156826	0.542672	0.277559	0.10024	0.168495	0.51509	0.273792	0.0727734	0.268412	0.163846	0.157287	0.401068
ENSG00000101057.16	chr20	43667019	43716495	+	-0.114391	0.0877696	-0.0883957	0.513805	-0.0784039	0.35181	-0.0140436	0.932444	0.0773415	0.300265	-0.0448047	0.767317
ENSG00000101079.21	chr20	36651766	36746090	-	-0.283537	0.0313568	0.382804	0.00239607	-0.128221	0.397518	0.154743	0.317267	0.375549	0.00052688	0.429441	0.000877264
ENSG00000101084.18	chr20	36605779	36612557	+	0.140509	0.1602	0.299343	0.00960337	0.457773	2.26943e-10	0.571926	2.97016e-06	0.247147	0.000875625	0.0736878	0.592169
ENSG00000101096.20	chr20	51386957	51562831	-	-1.28836	1.58433e-37	-1.08686	0.00904611	-2.28532	9.91852e-67	-1.00434	0.00717091	-0.671439	8.22345e-09	0.00490133	0.98963
ENSG00000101104.13	chr20	44910060	44959035	+	0.397356	0.00167143	0.496671	0.049272	0.0761944	0.794906	0.0528447	0.866018	0.333052	0.00416573	0.360178	0.0443735
ENSG00000101109.12	chr20	44966479	45080021	+	-0.356124	0.000117197	-1.06808	1.25638e-06	-0.571625	0.000581079	-0.7444	0.000292691	0.0147648	0.926553	0.319718	0.127861
ENSG00000101126.18	chr20	50888916	50931437	-	-0.18746	0.00761894	-1.66934	3.31299e-45	-1.17196	4.54558e-48	-1.55559	9.59142e-44	-1.26909	2.10696e-56	-1.35766	4.26168e-47
ENSG00000101132.10	chr20	54208087	54228052	+	-0.022907	0.912475	0.289113	0.109144	0.376877	0.00846439	0.719754	5.49481e-10	0.226381	0.0708416	0.0415335	0.809369
ENSG00000101138.12	chr20	56392371	56406362	+	-0.000618477	0.996963	-1.58145	4.36394e-19	-0.806134	8.11594e-08	-0.906497	2.12324e-12	-1.6678	3.05094e-35	-1.70841	4.0816e-40
ENSG00000101144.13	chr20	57168753	57266641	-	0.0925561	0.829214	0.0878952	0.843231	0.506053	0.161922	-0.160305	0.672197	-0.0455834	0.887739	0.12151	0.675405
ENSG00000101146.13	chr20	57351223	57379211	+	-0.0441705	0.75953	-0.272346	0.0126317	0.124085	0.258097	0.127947	0.275121	0.0349037	0.85096	-0.0622105	0.773723
ENSG00000101150.18	chr20	63865228	63891545	+	0.559023	6.88452e-11	0.140336	0.251925	0.277181	0.00920316	-0.0183378	0.916681	0.341569	9.19548e-05	0.145387	0.231553
ENSG00000101152.11	chr20	63895126	63936031	+	0.336383	4.85567e-06	-1.21525	5.70358e-29	-0.579611	2.69664e-12	-0.910325	3.36641e-16	-0.433328	8.45493e-08	-0.534123	8.76792e-08
ENSG00000101158.15	chr20	58981208	58995133	+	-0.19218	0.141467	0.202202	0.223335	0.225161	0.0956024	0.385877	0.00133931	0.0297686	0.860727	0.128053	0.291174
ENSG00000101160.14	chr20	58995185	59007254	-	0.0981124	0.211511	0.510107	4.64784e-07	-0.0149958	0.893142	0.158022	0.192742	0.363307	4.831e-08	0.26846	0.00797895
ENSG00000101161.8	chr20	63981132	64033100	+	-0.432189	3.99386e-13	-0.109531	0.348622	-0.235886	0.000446606	-0.0524143	0.722016	-0.0395739	0.674783	-0.251568	0.018705
ENSG00000101166.16	chr20	59033145	59042809	-	0.0961647	0.20359	0.169478	0.0930347	0.202956	0.0620013	0.428117	2.35781e-06	0.190055	0.00511561	0.145657	0.19833
ENSG00000101181.17	chr20	62183029	62203568	+	0.406848	0.000110199	0.0435116	0.820678	0.146361	0.350739	-0.0840408	0.731166	-0.217533	0.0706286	-0.0962823	0.592169
ENSG00000101182.15	chr20	62136733	62143440	-	0.583244	3.20992e-21	0.857675	1.79951e-17	0.723698	2.0776e-34	0.763776	9.95303e-12	0.328235	2.15395e-09	0.213831	0.0610301
ENSG00000101187.16	chr20	62642503	62685785	+	-0.11361	0.634536	-0.326951	0.182999	-0.985253	8.94795e-08	-0.194091	0.474932	-0.360845	0.0847693	-0.162961	0.535805
ENSG00000101189.7	chr20	62796473	62801729	+	-0.580782	0.000309906	-0.872489	3.29275e-10	-0.285	0.117674	0.072282	0.696876	-0.247641	0.178856	-0.266075	0.0598198
ENSG00000101190.13	chr20	62841005	62861822	-	0.425831	0.0395288	0.206986	0.349044	0.112983	0.692469	-0.0387329	0.897853	0.297691	0.15756	0.0424081	0.872722
ENSG00000101191.17	chr20	62877738	62937952	-	-0.198018	0.0171564	-1.07762	3.8544e-15	-0.898089	2.49499e-26	-1.07769	7.83278e-15	-0.708638	5.50816e-16	-0.51948	6.64117e-05
ENSG00000101193.8	chr20	62938147	62948475	+	0.330327	0.00253867	0.151751	0.385315	-0.0743656	0.646911	-0.126045	0.466068	-0.424397	2.67747e-06	-0.375693	0.0100826
ENSG00000101199.13	chr20	63272785	63289790	+	0.281169	0.0163479	-0.24146	0.247644	-0.304041	0.0117146	-0.583503	0.000648318	0.114942	0.555266	0.181137	0.325266
ENSG00000101210.13	chr20	63488013	63499239	-	0.289621	0.211348	0.502797	0.000176837	2.28776	0.0112673	-0.0912722	0.647475	0.174076	NA	0.177605	0.194063
ENSG00000101213.7	chr20	63528001	63537376	-	0.204589	0.597231	-0.129512	0.751878	1.23572	0.010521	0.56878	0.0720444	0.457877	0.149159	0.231756	0.398735
ENSG00000101216.11	chr20	63587602	63627101	-	-0.729064	4.03513e-08	-1.61803	1.01118e-12	-1.01403	5.07493e-10	-1.09346	2.52628e-07	-0.700666	1.12987e-06	-1.00662	1.06409e-07
ENSG00000101220.18	chr20	3753508	3767781	-	0.358342	0.00145295	0.499258	3.06484e-05	0.454171	0.000182231	0.229176	0.121805	0.478048	1.12116e-05	0.293245	0.0284409
ENSG00000101224.17	chr20	3786772	3806121	+	-0.748062	4.19278e-11	-0.93893	1.56334e-14	-1.06294	1.5827e-12	-1.28265	2.54916e-25	0.0366935	0.849042	-0.340615	0.00166405
ENSG00000101236.17	chr20	3927309	4015558	-	-1.41073	6.09651e-11	-1.95596	1.56818e-23	-0.862081	0.0015287	-0.789703	4.91572e-05	0.113561	0.694562	-0.143765	0.410378
ENSG00000101246.20	chr20	63698642	63708025	-	-0.446341	0.000123272	-0.304039	0.078895	-0.278854	0.0354279	-0.0138694	0.955034	0.0260793	0.893002	0.0770872	0.733202
ENSG00000101247.18	chr20	13785007	13821580	+	-0.0739245	0.803664	-0.332762	0.040475	-0.255153	0.227246	-0.0578775	0.795019	-0.127439	0.574511	-0.258049	0.200324
ENSG00000101255.11	chr20	362835	397559	+	-0.195058	0.178765	-1.61691	5.08785e-42	-0.254567	0.0675863	-0.546972	4.80836e-07	-1.32358	9.09858e-21	-1.32616	3.11606e-33
ENSG00000101265.16	chr20	4780023	4823608	-	-0.493897	1.81472e-15	-0.534534	7.1006e-08	-0.597314	6.91244e-13	-0.66703	8.0986e-10	-0.147622	0.0188361	-0.0967525	0.428629
ENSG00000101266.19	chr20	472498	543835	-	-0.708392	5.99267e-15	-1.14335	7.24105e-31	-0.53869	5.70501e-09	-0.486075	1.81151e-06	-0.0134977	0.904731	-0.100481	0.401459
ENSG00000101290.14	chr20	5126879	5197887	+	-0.249877	0.0248395	-0.638027	1.96075e-09	-0.474753	4.57629e-05	-0.320955	0.00951738	-0.00668915	0.978153	-0.0946117	0.495606
ENSG00000101294.18	chr20	31514410	31577923	+	-0.2687	0.0538143	0.240635	0.0467302	-0.160443	0.429397	0.272089	0.031059	0.0590892	0.689506	-0.00325779	0.983383
ENSG00000101298.15	chr20	1266280	1309328	+	-1.76103	0.00200828	-1.42336	8.0581e-08	-0.816495	0.063916	-0.731536	0.00234925	-0.167864	0.574597	0.122127	0.630235
ENSG00000101306.11	chr20	31819308	31834689	+	0.0185862	0.964705	0.216572	0.616455	0.172186	0.607811	0.150462	0.633623	2.35959e-06	0.999451	-0.0541814	NA
ENSG00000101307.16	chr20	1561385	1620061	-	-0.284128	0.233765	-0.289927	0.503653	-0.780727	0.00184387	-0.504213	0.0329896	-0.134284	0.589567	-0.875054	0.0478859
ENSG00000101310.17	chr20	18507520	18561415	+	-0.141947	0.0985263	-0.10012	0.317832	0.184622	0.0288498	0.0692283	0.548478	0.141719	0.0616375	0.151578	0.254682
ENSG00000101311.16	chr20	6074845	6123030	-	0.0478689	0.903108	-0.296583	0.0244273	-0.140571	0.677345	-0.368521	0.00690243	0.898279	0.00025172	0.100976	0.513857
ENSG00000101335.10	chr20	36541497	36551447	+	0.130708	0.712991	0.141999	0.756725	0.175495	0.613165	0.0929207	0.815526	0.154551	0.603888	-0.0950373	0.700656
ENSG00000101337.16	chr20	32109714	32167258	+	-0.129233	0.677228	0.0100723	0.959323	-0.932846	2.15564e-09	-0.335204	0.00632402	-0.138278	0.47365	-0.0287007	0.874793
ENSG00000101343.15	chr20	20034368	20056046	-	0.170565	0.143519	-0.0490815	0.75615	0.360928	9.33725e-05	0.242159	0.0352082	-0.0731079	0.608073	-0.319978	0.0140446
ENSG00000101346.14	chr20	32207880	32238658	+	0.149686	0.408824	-0.0198854	0.917228	-0.759424	2.11588e-08	-0.561881	3.18613e-05	-0.200524	0.20112	-0.0389238	0.84405
ENSG00000101347.10	chr20	36890229	36951843	-	-0.119323	0.368095	0.120278	0.571937	-0.102584	0.56211	-0.260411	0.225676	0.171123	0.0924528	0.0556309	0.806782
ENSG00000101350.8	chr20	32277651	32335011	+	-0.581046	3.02211e-13	-0.654535	2.5498e-09	-1.26967	7.39192e-34	-0.778925	2.41368e-14	-0.622119	3.69486e-14	0.116366	0.268309
ENSG00000101353.15	chr20	37101226	37179588	-	-0.251492	0.514865	0.539735	0.168778	0.130827	0.735504	0.0386954	0.929004	0.734408	0.0459394	0.82013	0.0251953
ENSG00000101361.17	chr20	2652593	2658393	+	0.324479	4.57932e-07	0.61233	1.23896e-10	0.644573	3.09538e-21	0.835504	5.32747e-19	0.0128785	0.910264	-0.0939597	0.467873
ENSG00000101363.12	chr20	37289638	37317260	+	0.20879	0.15943	0.274162	0.0436222	-0.682875	0.000519837	0.488866	1.90645e-05	-1.38805	1.16099e-16	0.27451	0.0177063
ENSG00000101365.21	chr20	2658395	2664219	-	0.477603	2.35847e-09	0.75693	5.57403e-11	0.720177	8.72245e-18	0.758908	4.21839e-10	0.383284	0.000189937	0.209744	0.0557641
ENSG00000101367.9	chr20	32819954	32850405	+	-0.234242	0.000172375	0.00983519	0.938807	-0.161633	0.0364135	-0.00873669	0.950775	0.0768932	0.262389	0.0629694	0.590348
ENSG00000101384.12	chr20	10637684	10673999	-	-0.327954	0.0225431	-0.578206	1.45162e-06	-1.4073	9.36188e-16	-0.644838	8.46109e-07	-1.07242	7.98018e-07	-0.165805	0.281871
ENSG00000101391.21	chr20	33358839	33401561	-	-0.438264	0.000106043	-0.173445	0.376672	-0.0944533	0.620357	0.181821	0.359533	0.337195	0.0108896	-0.0526836	0.810132
ENSG00000101400.6	chr20	33407957	33443763	-	0.204951	0.599031	0.325353	0.177396	0.103768	0.788344	0.532621	0.0218343	-0.151308	0.520247	0.21139	0.351308
ENSG00000101407.13	chr20	37983007	38033461	-	-0.143302	0.341508	-0.815071	1.43989e-08	-0.625949	1.28611e-05	-0.389775	0.00246639	-0.744966	7.55908e-09	-0.449853	0.000586942
ENSG00000101412.13	chr20	33675477	33686385	-	0.563256	2.55814e-08	0.64559	9.74404e-10	-0.0614469	0.692493	0.525288	2.71845e-06	-0.0461233	0.778574	0.361755	0.000528386
ENSG00000101413.12	chr20	38033725	38127780	+	0.44535	0.00178075	-0.800894	4.94113e-05	-0.209947	0.278883	-0.723962	3.98514e-05	0.157602	0.258101	-0.0276518	0.921761
ENSG00000101417.12	chr20	33702758	33720319	-	0.0852754	0.831633	-0.367571	0.148361	-0.125154	0.686393	0.237518	0.388413	-0.0181754	0.960918	0.107656	0.683193
ENSG00000101421.4	chr20	33811348	33854366	+	-0.1602	0.0570619	0.00525013	0.973151	0.0166628	0.894992	0.0281858	0.873075	0.0267381	0.803934	-0.015418	0.92478
ENSG00000101439.9	chr20	23626706	23638473	-	0.454043	0.000224641	0.790352	4.38686e-16	0.708739	1.83439e-08	0.654531	1.77358e-09	0.594091	1.64904e-06	0.318777	0.000974024
ENSG00000101442.10	chr20	38748460	38772520	+	-0.402623	0.0112197	-1.41031	1.56597e-13	-0.250448	0.170733	-0.528334	0.00341233	-0.390025	0.013472	-0.698461	2.77832e-05
ENSG00000101444.13	chr20	34280268	34311802	-	0.291593	2.79418e-06	0.529216	3.55206e-08	0.371547	1.15746e-09	0.230172	0.0169673	0.339073	4.16877e-09	0.0876569	0.408042
ENSG00000101445.10	chr20	38805697	38923024	+	-1.42172	1.3612e-85	-0.123364	0.78652	-1.20675	9.27905e-53	-0.111609	0.757752	-0.0229081	0.820617	0.221542	0.371407
ENSG00000101447.15	chr20	38926312	38953106	+	-0.0435484	0.809995	-1.41699	4.50381e-45	-1.4828	1.05963e-21	-0.636756	4.97199e-11	-2.39821	2.01049e-43	-0.944615	3.30268e-29
ENSG00000101452.15	chr20	38962299	39039723	+	-0.734733	0.0130324	-1.21493	0.00229032	-1.34254	1.49306e-13	-0.341198	0.280188	-0.0791452	0.715155	0.22608	0.355929
ENSG00000101457.13	chr20	45791954	45811427	+	0.072381	0.721082	-0.109456	0.596005	-0.0882187	0.616288	0.359305	0.0297363	-0.181466	0.230528	0.0141104	0.953792
ENSG00000101460.13	chr20	34546854	34560345	+	0.30319	0.408517	1.30382	2.64082e-06	0.304323	0.389316	0.617108	0.0549157	0.0574015	0.820586	0.217622	0.43226
ENSG00000101464.11	chr20	34560542	34698790	-	-1.42886	1.01585e-11	-0.118263	0.535673	-0.517128	0.0474014	0.229938	0.130439	0.247942	0.32258	-0.133192	0.403053
ENSG00000101473.17	chr20	45841721	45857405	-	0.0271617	0.931255	0.307086	0.196917	0.377912	0.0805571	0.376724	0.117464	0.153973	0.46804	-0.0351234	0.907051
ENSG00000101474.12	chr20	24962925	24992751	-	0.027748	0.848818	0.455194	9.40194e-09	-0.0495669	0.706991	0.183101	0.0612083	0.0287757	0.836361	0.0818098	0.421182
ENSG00000101493.11	chr18	76357682	76495242	-	-0.436187	0.189132	-0.713825	0.0866721	-1.95468	1.04488e-06	-1.6861	2.95915e-05	-0.461147	0.110857	0.0573762	0.843965
ENSG00000101544.9	chr18	80109262	80147523	+	-0.110939	0.410373	-1.6757	1.35585e-16	-1.01552	1.30706e-15	-1.16953	3.73637e-20	-1.03049	4.4516e-14	0.0586363	0.801112
ENSG00000101546.13	chr18	80034389	80050651	+	0.0781276	0.698229	0.221053	0.116785	0.21908	0.100451	0.509169	6.31749e-05	0.336993	0.00148484	0.0764108	0.6646
ENSG00000101557.15	chr18	158383	214629	+	-0.481434	2.27057e-11	-0.175983	0.0745127	-0.304329	5.63459e-05	-0.274473	0.0233649	-0.11094	0.166689	-0.0205802	0.894309
ENSG00000101558.14	chr18	9914016	9960021	+	-0.555245	8.63828e-10	-0.878153	1.15614e-17	-0.250376	0.00620352	0.00885459	0.956275	-0.164	0.0183095	-0.129697	0.200614
ENSG00000101574.15	chr18	2537525	2571509	-	-1.11078	1.1841e-08	-0.654146	0.0142061	-1.00652	5.25665e-05	0.0919417	0.751764	-0.165908	0.450532	0.148976	0.586546
ENSG00000101577.10	chr18	2916994	3013144	-	-0.130504	0.648669	-2.32342	3.37417e-32	-0.679298	0.0131966	-1.45751	2.75162e-18	-0.0626142	0.782388	-0.306862	0.0472311
ENSG00000101596.16	chr18	2655726	2805017	+	-1.19101	4.21052e-18	-0.996711	2.1715e-18	-1.28947	7.41228e-53	-0.990893	1.76468e-14	-0.362207	2.07128e-06	-0.345867	0.0163559
ENSG00000101605.13	chr18	3066807	3219968	-	-1.07384	0.00259379	0.366867	0.361862	-0.315289	0.315955	0.171015	0.400461	-0.220569	0.366622	0.114785	NA
ENSG00000101608.13	chr18	3247481	3256236	+	0.0832551	0.221	0.532126	1.91122e-08	0.307592	1.50511e-07	0.764441	9.28755e-17	0.155199	0.00863367	0.0604815	0.633261
ENSG00000101624.11	chr18	12661833	12702777	-	0.233872	0.340322	-0.867979	0.00403733	-0.179516	0.498336	-0.236459	0.327418	-0.392745	0.0811567	-0.361038	0.0953749
ENSG00000101638.14	chr18	46667821	46759257	-	0.164086	0.647655	0.0777951	0.848386	-0.248103	0.447865	-0.0661077	NA	0.202592	0.135916	0.0579465	NA
ENSG00000101639.18	chr18	12991362	13125052	+	-0.997384	2.05905e-11	-0.250596	0.188778	-0.909614	7.06086e-14	-0.679384	0.00332171	-0.272644	0.0184148	-0.338562	0.0267733
ENSG00000101654.18	chr18	13726660	13764556	+	0.498249	0.00429738	-0.945014	1.47842e-08	0.184123	0.356087	0.00500179	0.983592	0.0302757	0.889679	-0.131551	0.432663
ENSG00000101665.9	chr18	48919853	48952052	-	0.463827	0.0257538	-0.249127	0.365299	-0.535984	0.00282126	-2.66737	7.78247e-19	-2.61752	2.6734e-39	-4.19887	6.96866e-36
ENSG00000101670.12	chr18	49560699	49599185	+	0.0444079	0.918572	-0.316941	0.446393	0.41885	0.184329	-0.196768	0.597878	-0.145449	0.635756	-0.275413	0.308465
ENSG00000101680.15	chr18	6941742	7117797	-	0.0813632	0.851949	0.30753	0.483307	-0.0540252	0.889921	-0.0122624	0.974324	-0.0269683	0.936813	0.0878847	0.71603
ENSG00000101695.9	chr18	32018825	32073219	+	-1.0724	0.00015284	-0.357128	0.361672	-0.813506	0.00476293	0.0570231	0.891938	-0.239958	0.362848	-0.021304	0.947306
ENSG00000101745.17	chr18	9136228	9285985	+	-1.66596	2.45385e-48	-1.35111	4.28364e-10	-0.517552	0.0102314	-1.30692	3.87258e-14	-0.396928	4.14692e-05	-0.448964	0.0399515
ENSG00000101751.10	chr18	54269404	54321266	+	0.0620075	0.815265	-1.06012	1.00467e-08	0.0689426	0.812945	0.213135	0.299736	-0.145766	0.546538	-0.106339	0.66922
ENSG00000101752.12	chr18	21704957	21870953	+	-1.35898	2.76641e-43	-0.723425	7.0181e-08	-1.04372	9.31798e-17	-0.798752	7.07112e-08	0.0608883	0.64742	-0.0041395	0.984413
ENSG00000101773.19	chr18	22798261	23026488	+	-0.472888	8.6988e-06	-0.397939	0.000169512	-0.20037	0.23609	-0.328166	0.0031862	0.300666	0.00506567	-0.000257885	0.998376
ENSG00000101782.15	chr18	23453287	23486603	+	0.167886	0.0815849	0.308531	0.0125824	0.170353	0.132726	0.184579	0.161785	0.0503973	0.660394	0.117831	0.38007
ENSG00000101811.14	chrX	100820359	100841520	+	0.1451	0.265357	0.0697629	0.681547	0.258171	0.0496921	0.246534	0.0502381	0.00837583	0.971166	-0.0842778	0.639417
ENSG00000101842.14	chrX	108044970	108079184	+	0.241472	0.528102	1.32891	0.00040584	0.14248	0.712003	0.408734	0.259908	-0.104894	0.737131	0.0644496	0.830689
ENSG00000101843.19	chrX	108084207	108091549	-	0.307742	0.00506092	0.440589	8.10459e-06	0.441101	0.000135304	0.530065	2.2243e-09	0.0970392	0.506461	0.0251746	0.866959
ENSG00000101844.18	chrX	108091668	108154671	+	-0.832888	0.000646149	-0.325673	0.191969	-0.459779	0.0415767	0.124281	0.710513	-0.186571	0.279595	-0.0116709	0.969838
ENSG00000101846.8	chrX	7147237	7804358	+	-1.20782	6.75813e-32	0.352223	0.058759	-0.98872	3.55728e-18	-0.35664	0.0905639	0.0358209	0.788505	0.349332	0.0326418
ENSG00000101849.17	chrX	9463295	9741037	+	-1.80455	1.16862e-75	-1.1292	9.69201e-21	-1.44215	3.27293e-46	-1.32284	2.17833e-23	-0.274778	0.00175066	-0.252247	0.0378654
ENSG00000101856.10	chrX	119236245	119244466	+	0.564343	4.68665e-11	0.75555	2.32689e-16	0.573344	3.67225e-10	0.606047	5.83906e-12	0.241462	0.0136781	0.220355	0.0165314
ENSG00000101868.13	chrX	24693873	24996986	+	-0.300744	0.0087154	-0.165535	0.221763	-0.395861	0.000131237	-0.53481	3.51508e-05	0.100463	0.334935	-0.130244	0.353366
[truncated: 14,585 more rows]
