# Supplementary material for: Gene architecture is a determinant of the transcriptional response to bulky DNA damages
Source: Life Sci Alliance. 2024 Jan 2;7(3):e202302328. doi: 10.26508/lsa.202302328 (PMC10761554; doi:10.26508/lsa.202302328)
Supplement: Supplementary file 7 [file LSA-2023-02328_TableS7.xlsx]

## Sheet: Sheet1
Gene	Forward primer	Reverse Primer
GAPDH	ACCATCTTCCAGGAGCGAGA	ATGGTGGTGAAGACGCCAGT
FOS	TGGCGTTGTGAAGACCATGA	AGTTGGTCTGTCTCCGCTTG
LTB4R	GAGTGGGTAGGGGTTTCAGC	CGTCGGGAGGACTTACAAGC
LY6G5B	CCTCAGGAACTGCCCATCTC	GATGTCGGGAACAGGAACCTT
LZTS3	GCAAGCTAGACCAGTGCTCA	CTTGTCCAGTCCGCCTTTGA
NR4A2	TGACACCCAGCATATCCAGC	CCACTGGGTTGGACCTGTATG
SNAI1	CGAGTGGTTCTTCTGCGCTA	CTGCTGGAAGGTAAACTCTGGA
TSPYL2	GGCTGACAGGATTGCTGAGA	CTGCCCCTGGTTTTACGTTTC
TBP	CGCCAGCTTCGGAGAGTTC	ACAACCAAGATTCACTGTGGATACA
